# Supplementary material for: Daphmacropomines A–E: Five Daphniphyllum Alkaloids from Daphniphyllum macropodum Miq
Source: Molecules. 2026 Jun 3;31(11):1943. doi: 10.3390/molecules31111943 (PMC13258748; doi:10.3390/molecules31111943)
Supplement: Supplementary file 1 [file molecules-31-01943-s001.zip]

Archive with 5 entries (4 files):
- original Western Blot Images.pptx
- SI.pdf
- 单晶Cif文件/
- 单晶Cif文件/Daphmacropomine A.cif
- 单晶Cif文件/Daphmacropomine B.cif
