# Supplementary material for: Daphmacropomines A–E: Five Daphniphyllum Alkaloids from Daphniphyllum macropodum Miq
Source: Molecules. 2026 Jun 3;31(11):1943. doi: 10.3390/molecules31111943 (PMC13258748; doi:10.3390/molecules31111943)
Supplement: Supplementary file 1 [file molecules-31-01943-s001.zip › 单晶Cif文件/Daphmacropomine A.cif]

data_global
_audit_creation_method                  'APEX3 v2018.1-0'

_publ_requested_journal                 ?

_publ_contact_author_name               ?
_publ_contact_author_address            
;
;
_publ_contact_author_email              ?
_publ_contact_author_fax                ?
_publ_contact_author_phone              ?

_publ_section_title                     
;
;
_publ_section_abstract                  
;
;
_publ_section_references                
;
;
_publ_section_comment                   
;
;

data_hdm47a
_chemical_name_systematic               ?
_chemical_name_common                   ?
_chemical_formula_moiety                '3(C23 H28 N2 O5), 2(C2 H6 O S)'
_chemical_formula_sum                   'C73 H96 N6 O17 S2'
_chemical_formula_iupac                 ?
_chemical_formula_weight                1393.67
_chemical_absolute_configuration        ad

_chemical_melting_point                 ?

_space_group_crystal_system             trigonal
_space_group_name_H-M_alt               'R 3'
_space_group_name_Hall                  'R 3'
loop_
    _space_group_symop_operation_xyz
    'x, y, z'
    '-y, x-y, z'
    '-x+y, -x, z'
    'x+2/3, y+1/3, z+1/3'
    '-y+2/3, x-y+1/3, z+1/3'
    '-x+y+2/3, -x+1/3, z+1/3'
    'x+1/3, y+2/3, z+2/3'
    '-y+1/3, x-y+2/3, z+2/3'
    '-x+y+1/3, -x+2/3, z+2/3'

_cell_length_a                          17.7509(9)
_cell_length_b                          17.7509(9)
_cell_length_c                          18.6508(10)
_cell_angle_alpha                       90
_cell_angle_beta                        90
_cell_angle_gamma                       120
_cell_volume                            5089.4(6)
_cell_formula_units_Z                   3
_cell_measurement_reflns_used           9927
_cell_measurement_theta_min             3.7261
_cell_measurement_theta_max             70.1342
_cell_measurement_temperature           100.(2)

_exptl_crystal_description              prism
_exptl_crystal_colour                   'clear light colourless'
_exptl_crystal_size_max                 0.210
_exptl_crystal_size_mid                 0.120
_exptl_crystal_size_min                 0.080
_exptl_crystal_density_diffrn           1.364
_exptl_crystal_density_meas             ?
_exptl_crystal_density_method           'not measured'
_exptl_crystal_F_000                    2232

_exptl_absorpt_coefficient_mu           1.342
_exptl_absorpt_correction_type          Multi-Scan
_exptl_absorpt_process_details          
;
SADABS-2016/2 - Bruker AXS area detector scaling and absorption correction
;
_exptl_absorpt_correction_T_min         0.65
_exptl_absorpt_correction_T_max         0.90

_exptl_special_details                  
;
; 

_diffrn_ambient_temperature             100.(2)

_diffrn_source                          'Ius Diamond'
_diffrn_source_type                     Microfocus

_diffrn_radiation_type                  'Cu K\a'
_diffrn_radiation_wavelength            1.54178
_diffrn_radiation_monochromator         'Helixos MX multilayer Optic'

_diffrn_measurement_device_type         'Bruker D8 QUEST PHOTON II'
_diffrn_measurement_method              ?

_diffrn_detector_area_resol_mean        7.3910

_diffrn_reflns_number                   22806
_diffrn_reflns_av_R_equivalents         0.0463
_diffrn_reflns_av_unetI/netI            0.0315
_diffrn_reflns_theta_min                3.73
_diffrn_reflns_theta_max                70.13
_diffrn_reflns_theta_full               70.13
_diffrn_measured_fraction_theta_max     1.000
_diffrn_measured_fraction_theta_full    1.000
_diffrn_reflns_limit_h_min              -21
_diffrn_reflns_limit_h_max              18
_diffrn_reflns_limit_k_min              -21
_diffrn_reflns_limit_k_max              21
_diffrn_reflns_limit_l_min              -22
_diffrn_reflns_limit_l_max              22

_refine_special_details                 
;
;

_reflns_number_total                    4194
_reflns_number_gt                       4088
_reflns_threshold_expression            'I > 2\s(I)'

_refine_ls_structure_factor_coef        Fsqd
_refine_ls_matrix_type                  full
_refine_ls_R_factor_all                 0.0352
_refine_ls_R_factor_gt                  0.0339
_refine_ls_wR_factor_gt                 0.0880
_refine_ls_wR_factor_ref                0.0895
_refine_ls_goodness_of_fit_ref          1.041
_refine_ls_restrained_S_all             1.033
_refine_ls_number_reflns                4194
_refine_ls_number_parameters            349
_refine_ls_number_restraints            77
_refine_ls_number_constraints           ?
_refine_ls_hydrogen_treatment           constr
_refine_ls_weighting_scheme             calc
_refine_ls_weighting_details            
    'w=1/[\s^2^(Fo^2^)+(0.0519P)^2^+3.3925P] where P=(Fo^2^+2Fc^2^)/3'

_atom_sites_solution_hydrogens          geom
_atom_sites_solution_primary            ?
_atom_sites_solution_secondary          ?

_refine_ls_shift/su_max                 0.000
_refine_ls_shift/su_mean                0.000
_refine_diff_density_max                0.404
_refine_diff_density_min                -0.385
_refine_ls_extinction_method            none
_refine_ls_extinction_coef              ?
_refine_ls_abs_structure_details        
;

Flack x determined using 1892 quotients [(I+)-(I-)]/[(I+)+(I-)]
(Parsons, Flack and Wagner, Acta Cryst. B69 (2013) 249-259).
;
_refine_ls_abs_structure_Flack          0.062(12)

loop_
    _atom_type_symbol
    _atom_type_description
    _atom_type_scat_dispersion_real
    _atom_type_scat_dispersion_imag
    _atom_type_scat_source
    C C 0.0181 0.0091 'International Tables Vol C Tables 4.2.6.8 and 6.1.1.4'
    H H 0.0000 0.0000 'International Tables Vol C Tables 4.2.6.8 and 6.1.1.4'
    N N 0.0311 0.0180 'International Tables Vol C Tables 4.2.6.8 and 6.1.1.4'
    O O 0.0492 0.0322 'International Tables Vol C Tables 4.2.6.8 and 6.1.1.4'
    S S 0.3331 0.5567 'International Tables Vol C Tables 4.2.6.8 and 6.1.1.4'

_computing_data_collection              'Bruker Instrument Service vV6.2.15'
_computing_cell_refinement              'SAINT V8.38A (Bruker AXS Inc., 2017)'
_computing_data_reduction               'SAINT V8.38A (Bruker AXS Inc., 2017)'
_computing_structure_solution           'SHELXT 2014/5 (Sheldrick, 2014)'
_computing_structure_refinement         'SHELXL-2017/1 (Sheldrick, 2017)'
_computing_molecular_graphics           'shelXle (C.B. Huebschle, rev 882)'
_computing_publication_material         ?

loop_
    _atom_site_type_symbol
    _atom_site_label
    _atom_site_fract_x
    _atom_site_fract_y
    _atom_site_fract_z
    _atom_site_U_iso_or_equiv
    _atom_site_adp_type
    _atom_site_calc_flag
    _atom_site_refinement_flags_adp
    _atom_site_refinement_flags_occupancy
    _atom_site_refinement_flags_posn
    _atom_site_occupancy
    _atom_site_disorder_assembly
    _atom_site_disorder_group
    O O1 0.39194(13) 0.07704(14) 0.60033(10) 0.0320(4) Uani d . . . 1 . .
    N N1 0.27259(15) -0.08682(15) 0.49318(12) 0.0273(5) Uani d . . . 1 . .
    C C1 0.37947(15) 0.10059(16) 0.54333(13) 0.0224(5) Uani d . . . 1 . .
    N N2 0.25484(16) -0.13234(16) 0.55311(13) 0.0324(5) Uani d . . . 1 . .
    O O2 0.29506(16) 0.33807(16) 0.53042(11) 0.0413(5) Uani d . . . 1 . .
    C C2 0.42185(17) 0.09410(18) 0.47384(14) 0.0261(5) Uani d . . . 1 . .
    H H2 0.481766 0.14597 0.472707 0.031 Uiso calc U . R 1 . .
    C C3 0.37579(17) 0.09938(17) 0.40748(13) 0.0271(5) Uani d . . . 1 . .
    H H3 0.403554 0.106283 0.362456 0.033 Uiso calc U . R 1 . .
    O O3 0.40581(15) 0.43375(13) 0.59815(13) 0.0419(5) Uani d . . . 1 . .
    O O4 0.31271(15) -0.14750(14) 0.57343(11) 0.0382(5) Uani d . . . 1 . .
    C C4 0.29935(17) 0.09497(16) 0.40832(13) 0.0252(5) Uani d . . . 1 . .
    H H4 0.272736 0.094642 0.364046 0.03 Uiso calc U . R 1 . .
    C C5 0.25257(16) 0.09039(16) 0.47766(13) 0.0219(5) Uani d . . . 1 . .
    O O5 0.1602(3) 0.1321(3) 0.41460(18) 0.0855(13) Uani d . . . 1 . .
    C C7 0.38490(16) 0.24081(16) 0.51058(13) 0.0232(5) Uani d . . . 1 . .
    H H7A 0.44118 0.24848 0.493652 0.028 Uiso calc U . R 1 . .
    H H7AB 0.357648 0.255353 0.470659 0.028 Uiso calc U . R 1 . .
    C C6 0.32294(15) 0.14296(15) 0.53541(12) 0.0202(5) Uani d . . . 1 . .
    C C8 0.39985(17) 0.30138(16) 0.57543(13) 0.0232(5) Uani d . . . 1 . .
    H H8 0.463541 0.338243 0.585244 0.028 Uiso calc U . R 1 . .
    C C9 0.35369(16) 0.23991(16) 0.64038(12) 0.0215(5) Uani d . . . 1 . .
    H H9 0.397205 0.231943 0.668447 0.026 Uiso calc U . R 1 . .
    C C10 0.28982(15) 0.15526(15) 0.60599(12) 0.0196(5) Uani d . . . 1 . .
    C C11 0.21358(16) 0.11521(16) 0.63903(12) 0.0218(5) Uani d . . . 1 . .
    C C12 0.13625(16) 0.02979(17) 0.61882(15) 0.0263(5) Uani d . . . 1 . .
    H H12A 0.096367 0.040586 0.589132 0.032 Uiso calc U . R 1 . .
    H H12B 0.104647 -0.000753 0.662894 0.032 Uiso calc U . R 1 . .
    C C13 0.16138(17) -0.02866(16) 0.57724(14) 0.0262(5) Uani d . . . 1 . .
    H H13A 0.112582 -0.089261 0.580815 0.031 Uiso calc U . R 1 . .
    H H13B 0.212085 -0.02644 0.601454 0.031 Uiso calc U . R 1 . .
    C C14 0.18403(16) -0.00764(16) 0.49749(13) 0.0244(5) Uani d . . . 1 . .
    H H14 0.128529 -0.017813 0.475085 0.029 Uiso calc U . R 1 . .
    C C15 0.19967(17) -0.07816(17) 0.46417(14) 0.0272(5) Uani d . . . 1 . .
    H H15A 0.14563 -0.134952 0.469707 0.033 Uiso calc U . R 1 . .
    H H15B 0.209541 -0.066391 0.412125 0.033 Uiso calc U . R 1 . .
    C C17 0.43295(17) 0.01312(19) 0.47372(15) 0.0291(6) Uani d . . . 1 . .
    H H17 0.446939 0.003533 0.52365 0.035 Uiso calc U . R 1 . .
    C C18 0.5071(2) 0.0254(2) 0.42443(18) 0.0410(7) Uani d . . . 1 . .
    H H18A 0.512807 -0.026676 0.426134 0.062 Uiso calc U . R 1 . .
    H H18B 0.561583 0.075939 0.440382 0.062 Uiso calc U . R 1 . .
    H H18C 0.494465 0.034927 0.375177 0.062 Uiso calc U . R 1 . .
    C C19 0.36029(19) 0.35821(18) 0.56333(13) 0.0280(6) Uani d . . . 1 . .
    C C20 0.29661(18) 0.25733(17) 0.69216(14) 0.0278(5) Uani d . . . 1 . .
    H H20A 0.280888 0.29871 0.670868 0.033 Uiso calc U . R 1 . .
    H H20B 0.327259 0.281481 0.738084 0.033 Uiso calc U . R 1 . .
    C C21 0.21477(17) 0.16731(16) 0.70377(13) 0.0238(5) Uani d . . . 1 . .
    H H21A 0.219302 0.140203 0.748744 0.029 Uiso calc U . R 1 . .
    H H21B 0.161636 0.172194 0.705629 0.029 Uiso calc U . R 1 . .
    C C22 0.19886(17) 0.13590(17) 0.46580(13) 0.0239(5) Uani d . . . 1 . .
    H H22 0.197355 0.17032 0.504166 0.029 Uiso calc U . R 1 . .
    C C23 0.3687(3) 0.4898(2) 0.5960(3) 0.0633(12) Uani d . . . 1 . .
    H H23A 0.404562 0.542098 0.624522 0.095 Uiso calc U . R 1 . .
    H H23B 0.309597 0.458865 0.615694 0.095 Uiso calc U . R 1 . .
    H H23C 0.3666 0.506417 0.546223 0.095 Uiso calc U . R 1 . .
    C C16 0.34939(19) -0.06798(19) 0.45010(15) 0.0306(6) Uani d . . . 1 . .
    H H16A 0.3377 -0.060704 0.399417 0.037 Uiso calc U . R 1 . .
    H H16B 0.358415 -0.118626 0.452581 0.037 Uiso calc U . R 1 . .
    O O1A 0.7195(6) 0.4188(4) 0.4257(5) 0.0480(18) Uani d U P D 0.3333 A -1
    S S1A 0.64281(18) 0.34650(16) 0.39088(13) 0.0352(5) Uani d U P D 0.3333 A
     -1
    C C1A 0.6478(9) 0.2489(7) 0.4097(6) 0.038(2) Uani d U P D 0.3333 A -1
    H H1AA 0.600889 0.199567 0.383991 0.056 Uiso calc U P R 0.3333 A -1
    H H1AB 0.641182 0.237251 0.461327 0.056 Uiso calc U P R 0.3333 A -1
    H H1AC 0.704076 0.25707 0.393854 0.056 Uiso calc U P R 0.3333 A -1
    C C2A 0.670(4) 0.3537(7) 0.2964(4) 0.036(5) Uani d U P D 0.3333 A -1
    H H2AA 0.629994 0.299017 0.272533 0.054 Uiso calc U P R 0.3333 A -1
    H H2AB 0.729953 0.364517 0.291404 0.054 Uiso calc U P R 0.3333 A -1
    H H2AC 0.666185 0.401622 0.27441 0.054 Uiso calc U P R 0.3333 A -1
    O O1B 0.0798(5) -0.0147(6) 0.2334(5) 0.0415(16) Uani d U P D 0.3333 B -1
    S S1B 0.03168(18) -0.00988(13) 0.29694(12) 0.0268(4) Uani d U P D 0.3333 B
     -1
    C C1B 0.0173(14) 0.0842(10) 0.2821(15) 0.032(5) Uani d U P D 0.3333 B -1
    H H1BA -0.011234 0.092413 0.323912 0.049 Uiso calc U P R 0.3333 B -1
    H H1BB -0.018698 0.074227 0.23944 0.049 Uiso calc U P R 0.3333 B -1
    H H1BC 0.074301 0.136351 0.275016 0.049 Uiso calc U P R 0.3333 B -1
    C C2B -0.0826(10) -0.0895(11) 0.2811(15) 0.035(5) Uani d U P D 0.3333 B -1
    H H2BA -0.118718 -0.081813 0.316754 0.053 Uiso calc U P R 0.3333 B -1
    H H2BB -0.091158 -0.148353 0.285089 0.053 Uiso calc U P R 0.3333 B -1
    H H2BC -0.099214 -0.08115 0.232913 0.053 Uiso calc U P R 0.3333 B -1

loop_
    _atom_site_aniso_label
    _atom_site_aniso_U_11
    _atom_site_aniso_U_22
    _atom_site_aniso_U_33
    _atom_site_aniso_U_12
    _atom_site_aniso_U_13
    _atom_site_aniso_U_23
    O1 0.0381(11) 0.0495(12) 0.0208(9) 0.0313(10) -0.0076(8) -0.0084(8)
    N1 0.0306(12) 0.0305(11) 0.0247(10) 0.0181(10) -0.0063(9) -0.0096(9)
    C1 0.0195(11) 0.0268(12) 0.0220(12) 0.0124(10) -0.0058(9) -0.0087(9)
    N2 0.0376(13) 0.0310(12) 0.0321(12) 0.0199(11) -0.0090(10) -0.0095(10)
    O2 0.0634(15) 0.0548(14) 0.0258(10) 0.0448(12) -0.0113(10) -0.0095(9)
    C2 0.0224(12) 0.0326(14) 0.0263(12) 0.0160(11) 0.0005(10) -0.0075(10)
    C3 0.0295(13) 0.0318(14) 0.0211(11) 0.0160(11) 0.0010(10) -0.0065(10)
    O3 0.0390(12) 0.0216(10) 0.0580(14) 0.0099(9) 0.0141(10) -0.0075(9)
    O4 0.0445(12) 0.0429(12) 0.0380(11) 0.0300(10) -0.0118(9) -0.0091(9)
    C4 0.0303(13) 0.0267(12) 0.0199(12) 0.0154(11) -0.0041(10) -0.0060(10)
    C5 0.0229(12) 0.0249(12) 0.0199(11) 0.0134(10) -0.0044(9) -0.0058(9)
    O5 0.120(3) 0.122(3) 0.078(2) 0.108(3) -0.066(2) -0.061(2)
    C7 0.0234(12) 0.0245(12) 0.0186(11) 0.0097(10) 0.0028(9) -0.0009(9)
    C6 0.0203(11) 0.0223(11) 0.0177(10) 0.0104(10) -0.0002(9) -0.0021(9)
    C8 0.0229(12) 0.0218(12) 0.0199(11) 0.0074(10) -0.0012(9) -0.0016(9)
    C9 0.0248(12) 0.0210(12) 0.0183(11) 0.0111(10) -0.0026(9) -0.0030(9)
    C10 0.0230(11) 0.0196(11) 0.0178(11) 0.0118(10) -0.0011(9) -0.0016(9)
    C11 0.0247(12) 0.0230(12) 0.0198(11) 0.0135(10) 0.0015(9) 0.0003(9)
    C12 0.0216(12) 0.0242(12) 0.0301(12) 0.0092(11) 0.0040(10) -0.0025(10)
    C13 0.0237(12) 0.0223(12) 0.0293(12) 0.0091(10) 0.0016(10) -0.0031(10)
    C14 0.0211(12) 0.0232(12) 0.0274(12) 0.0100(10) -0.0060(9) -0.0068(10)
    C15 0.0266(13) 0.0257(12) 0.0299(13) 0.0134(10) -0.0097(10) -0.0121(10)
    C17 0.0312(14) 0.0415(15) 0.0252(12) 0.0262(12) -0.0050(10) -0.0096(11)
    C18 0.0384(16) 0.056(2) 0.0409(16) 0.0327(15) 0.0000(13) -0.0138(14)
    C19 0.0403(15) 0.0262(13) 0.0173(10) 0.0166(12) 0.0062(11) 0.0028(9)
    C20 0.0359(15) 0.0244(12) 0.0216(11) 0.0140(11) 0.0049(10) -0.0036(9)
    C21 0.0283(13) 0.0253(12) 0.0208(11) 0.0157(11) 0.0048(9) 0.0011(9)
    C22 0.0254(12) 0.0273(13) 0.0224(11) 0.0157(10) -0.0020(9) -0.0032(9)
    C23 0.056(2) 0.0251(16) 0.107(3) 0.0190(15) 0.034(2) -0.0017(18)
    C16 0.0360(14) 0.0381(15) 0.0284(13) 0.0266(13) -0.0060(11) -0.0134(11)
    O1A 0.045(4) 0.028(3) 0.063(5) 0.012(3) -0.003(4) -0.019(3)
    S1A 0.038(2) 0.0301(14) 0.0420(11) 0.0202(10) -0.0032(10) -0.0056(9)
    C1A 0.055(7) 0.014(4) 0.039(5) 0.013(5) 0.005(5) 0.008(4)
    C2A 0.037(5) 0.018(7) 0.038(3) 0.003(9) -0.009(7) -0.002(3)
    O1B 0.042(4) 0.053(4) 0.039(4) 0.031(3) 0.011(4) 0.000(4)
    S1B 0.0241(17) 0.0272(11) 0.0258(10) 0.0104(12) -0.0014(8) 0.0027(7)
    C1B 0.041(11) 0.018(6) 0.043(9) 0.017(6) 0.008(8) 0.020(6)
    C2B 0.024(6) 0.020(7) 0.046(9) 0.000(5) 0.010(6) -0.008(8)

_geom_special_details                   
;

All esds (except the esd in the dihedral angle between two l.s. planes)
are estimated using the full covariance matrix.  The cell esds are taken
into account individually in the estimation of esds in distances, angles
and torsion angles; correlations between esds in cell parameters are only
used when they are defined by crystal symmetry.  An approximate (isotropic)
treatment of cell esds is used for estimating esds involving l.s. planes.
;

loop_
    _geom_bond_atom_site_label_1
    _geom_bond_atom_site_label_2
    _geom_bond_site_symmetry_2
    _geom_bond_distance
    _geom_bond_publ_flag
    O1 C1 . 1.203(3) ?
    N1 N2 . 1.322(4) ?
    N1 C16 . 1.470(4) ?
    N1 C15 . 1.480(3) ?
    C1 C2 . 1.532(3) ?
    C1 C6 . 1.533(3) ?
    N2 O4 . 1.244(3) ?
    O2 C19 . 1.196(4) ?
    C2 C3 . 1.512(4) ?
    C2 C17 . 1.545(4) ?
    C2 H2 . 1.0 ?
    C3 C4 . 1.320(4) ?
    C3 H3 . 0.95 ?
    O3 C19 . 1.338(3) ?
    O3 C23 . 1.443(4) ?
    C4 C5 . 1.517(3) ?
    C4 H4 . 0.95 ?
    C5 C22 . 1.543(3) ?
    C5 C6 . 1.557(3) ?
    C5 C14 . 1.590(4) ?
    O5 C22 . 1.158(4) ?
    C7 C8 . 1.550(3) ?
    C7 C6 . 1.591(3) ?
    C7 H7A . 0.99 ?
    C7 H7AB . 0.99 ?
    C6 C10 . 1.501(3) ?
    C8 C19 . 1.507(4) ?
    C8 C9 . 1.561(3) ?
    C8 H8 . 1.0 ?
    C9 C10 . 1.500(3) ?
    C9 C20 . 1.539(3) ?
    C9 H9 . 1.0 ?
    C10 C11 . 1.325(3) ?
    C11 C12 . 1.498(3) ?
    C11 C21 . 1.515(3) ?
    C12 C13 . 1.530(4) ?
    C12 H12A . 0.99 ?
    C12 H12B . 0.99 ?
    C13 C14 . 1.537(4) ?
    C13 H13A . 0.99 ?
    C13 H13B . 0.99 ?
    C14 C15 . 1.542(3) ?
    C14 H14 . 1.0 ?
    C15 H15A . 0.99 ?
    C15 H15B . 0.99 ?
    C17 C16 . 1.527(4) ?
    C17 C18 . 1.529(4) ?
    C17 H17 . 1.0 ?
    C18 H18A . 0.98 ?
    C18 H18B . 0.98 ?
    C18 H18C . 0.98 ?
    C20 C21 . 1.546(4) ?
    C20 H20A . 0.99 ?
    C20 H20B . 0.99 ?
    C21 H21A . 0.99 ?
    C21 H21B . 0.99 ?
    C22 H22 . 0.95 ?
    C23 H23A . 0.98 ?
    C23 H23B . 0.98 ?
    C23 H23C . 0.98 ?
    C16 H16A . 0.99 ?
    C16 H16B . 0.99 ?
    O1A S1A . 1.475(8) ?
    S1A C1A . 1.813(12) ?
    S1A C2A . 1.815(16) ?
    C1A H1AA . 0.98 ?
    C1A H1AB . 0.98 ?
    C1A H1AC . 0.98 ?
    C2A H2AA . 0.98 ?
    C2A H2AB . 0.98 ?
    C2A H2AC . 0.98 ?
    O1B S1B . 1.489(8) ?
    S1B C2B . 1.825(17) ?
    S1B C1B . 1.832(15) ?
    C1B H1BA . 0.98 ?
    C1B H1BB . 0.98 ?
    C1B H1BC . 0.98 ?
    C2B H2BA . 0.98 ?
    C2B H2BB . 0.98 ?
    C2B H2BC . 0.98 ?

loop_
    _geom_angle_atom_site_label_1
    _geom_angle_atom_site_label_2
    _geom_angle_atom_site_label_3
    _geom_angle_site_symmetry_1
    _geom_angle_site_symmetry_3
    _geom_angle
    _geom_angle_publ_flag
    N2 N1 C16 . . 120.8(2) ?
    N2 N1 C15 . . 114.8(2) ?
    C16 N1 C15 . . 122.4(2) ?
    O1 C1 C2 . . 122.6(2) ?
    O1 C1 C6 . . 122.4(2) ?
    C2 C1 C6 . . 115.0(2) ?
    O4 N2 N1 . . 114.8(2) ?
    C3 C2 C1 . . 112.8(2) ?
    C3 C2 C17 . . 112.4(2) ?
    C1 C2 C17 . . 111.5(2) ?
    C3 C2 H2 . . 106.5 ?
    C1 C2 H2 . . 106.5 ?
    C17 C2 H2 . . 106.5 ?
    C4 C3 C2 . . 123.9(2) ?
    C4 C3 H3 . . 118.0 ?
    C2 C3 H3 . . 118.0 ?
    C19 O3 C23 . . 115.0(3) ?
    C3 C4 C5 . . 122.2(2) ?
    C3 C4 H4 . . 118.9 ?
    C5 C4 H4 . . 118.9 ?
    C4 C5 C22 . . 108.3(2) ?
    C4 C5 C6 . . 107.7(2) ?
    C22 C5 C6 . . 107.82(19) ?
    C4 C5 C14 . . 110.83(19) ?
    C22 C5 C14 . . 105.75(19) ?
    C6 C5 C14 . . 116.13(19) ?
    C8 C7 C6 . . 108.37(18) ?
    C8 C7 H7A . . 110.0 ?
    C6 C7 H7A . . 110.0 ?
    C8 C7 H7AB . . 110.0 ?
    C6 C7 H7AB . . 110.0 ?
    H7A C7 H7AB . . 108.4 ?
    C10 C6 C1 . . 112.76(19) ?
    C10 C6 C5 . . 116.0(2) ?
    C1 C6 C5 . . 107.36(18) ?
    C10 C6 C7 . . 101.76(18) ?
    C1 C6 C7 . . 107.39(19) ?
    C5 C6 C7 . . 111.25(19) ?
    C19 C8 C7 . . 111.8(2) ?
    C19 C8 C9 . . 109.1(2) ?
    C7 C8 C9 . . 105.82(19) ?
    C19 C8 H8 . . 110.0 ?
    C7 C8 H8 . . 110.0 ?
    C9 C8 H8 . . 110.0 ?
    C10 C9 C20 . . 103.0(2) ?
    C10 C9 C8 . . 103.78(18) ?
    C20 C9 C8 . . 121.0(2) ?
    C10 C9 H9 . . 109.4 ?
    C20 C9 H9 . . 109.4 ?
    C8 C9 H9 . . 109.4 ?
    C11 C10 C9 . . 113.3(2) ?
    C11 C10 C6 . . 134.3(2) ?
    C9 C10 C6 . . 111.4(2) ?
    C10 C11 C12 . . 126.8(2) ?
    C10 C11 C21 . . 110.2(2) ?
    C12 C11 C21 . . 123.0(2) ?
    C11 C12 C13 . . 112.6(2) ?
    C11 C12 H12A . . 109.1 ?
    C13 C12 H12A . . 109.1 ?
    C11 C12 H12B . . 109.1 ?
    C13 C12 H12B . . 109.1 ?
    H12A C12 H12B . . 107.8 ?
    C12 C13 C14 . . 117.1(2) ?
    C12 C13 H13A . . 108.0 ?
    C14 C13 H13A . . 108.0 ?
    C12 C13 H13B . . 108.0 ?
    C14 C13 H13B . . 108.0 ?
    H13A C13 H13B . . 107.3 ?
    C13 C14 C15 . . 108.9(2) ?
    C13 C14 C5 . . 117.05(19) ?
    C15 C14 C5 . . 116.4(2) ?
    C13 C14 H14 . . 104.2 ?
    C15 C14 H14 . . 104.2 ?
    C5 C14 H14 . . 104.2 ?
    N1 C15 C14 . . 117.3(2) ?
    N1 C15 H15A . . 108.0 ?
    C14 C15 H15A . . 108.0 ?
    N1 C15 H15B . . 108.0 ?
    C14 C15 H15B . . 108.0 ?
    H15A C15 H15B . . 107.2 ?
    C16 C17 C18 . . 108.8(2) ?
    C16 C17 C2 . . 111.2(2) ?
    C18 C17 C2 . . 111.6(3) ?
    C16 C17 H17 . . 108.4 ?
    C18 C17 H17 . . 108.4 ?
    C2 C17 H17 . . 108.4 ?
    C17 C18 H18A . . 109.5 ?
    C17 C18 H18B . . 109.5 ?
    H18A C18 H18B . . 109.5 ?
    C17 C18 H18C . . 109.5 ?
    H18A C18 H18C . . 109.5 ?
    H18B C18 H18C . . 109.5 ?
    O2 C19 O3 . . 123.9(3) ?
    O2 C19 C8 . . 125.6(2) ?
    O3 C19 C8 . . 110.4(2) ?
    C9 C20 C21 . . 104.66(19) ?
    C9 C20 H20A . . 110.8 ?
    C21 C20 H20A . . 110.8 ?
    C9 C20 H20B . . 110.8 ?
    C21 C20 H20B . . 110.8 ?
    H20A C20 H20B . . 108.9 ?
    C11 C21 C20 . . 103.8(2) ?
    C11 C21 H21A . . 111.0 ?
    C20 C21 H21A . . 111.0 ?
    C11 C21 H21B . . 111.0 ?
    C20 C21 H21B . . 111.0 ?
    H21A C21 H21B . . 109.0 ?
    O5 C22 C5 . . 126.2(2) ?
    O5 C22 H22 . . 116.9 ?
    C5 C22 H22 . . 116.9 ?
    O3 C23 H23A . . 109.5 ?
    O3 C23 H23B . . 109.5 ?
    H23A C23 H23B . . 109.5 ?
    O3 C23 H23C . . 109.5 ?
    H23A C23 H23C . . 109.5 ?
    H23B C23 H23C . . 109.5 ?
    N1 C16 C17 . . 114.2(2) ?
    N1 C16 H16A . . 108.7 ?
    C17 C16 H16A . . 108.7 ?
    N1 C16 H16B . . 108.7 ?
    C17 C16 H16B . . 108.7 ?
    H16A C16 H16B . . 107.6 ?
    O1A S1A C1A . . 106.4(5) ?
    O1A S1A C2A . . 105.5(13) ?
    C1A S1A C2A . . 96.6(9) ?
    S1A C1A H1AA . . 109.5 ?
    S1A C1A H1AB . . 109.5 ?
    H1AA C1A H1AB . . 109.5 ?
    S1A C1A H1AC . . 109.5 ?
    H1AA C1A H1AC . . 109.5 ?
    H1AB C1A H1AC . . 109.5 ?
    S1A C2A H2AA . . 109.5 ?
    S1A C2A H2AB . . 109.5 ?
    H2AA C2A H2AB . . 109.5 ?
    S1A C2A H2AC . . 109.5 ?
    H2AA C2A H2AC . . 109.5 ?
    H2AB C2A H2AC . . 109.5 ?
    O1B S1B C2B . . 105.9(10) ?
    O1B S1B C1B . . 106.1(8) ?
    C2B S1B C1B . . 94.3(11) ?
    S1B C1B H1BA . . 109.5 ?
    S1B C1B H1BB . . 109.5 ?
    H1BA C1B H1BB . . 109.5 ?
    S1B C1B H1BC . . 109.5 ?
    H1BA C1B H1BC . . 109.5 ?
    H1BB C1B H1BC . . 109.5 ?
    S1B C2B H2BA . . 109.5 ?
    S1B C2B H2BB . . 109.5 ?
    H2BA C2B H2BB . . 109.5 ?
    S1B C2B H2BC . . 109.5 ?
    H2BA C2B H2BC . . 109.5 ?
    H2BB C2B H2BC . . 109.5 ?

loop_
    _geom_torsion_atom_site_label_1
    _geom_torsion_atom_site_label_2
    _geom_torsion_atom_site_label_3
    _geom_torsion_atom_site_label_4
    _geom_torsion_site_symmetry_1
    _geom_torsion_site_symmetry_2
    _geom_torsion_site_symmetry_3
    _geom_torsion_site_symmetry_4
    _geom_torsion
    _geom_torsion_publ_flag
    C16 N1 N2 O4 . . . . 8.4(3) ?
    C15 N1 N2 O4 . . . . 172.7(2) ?
    O1 C1 C2 C3 . . . . 161.3(2) ?
    C6 C1 C2 C3 . . . . -21.1(3) ?
    O1 C1 C2 C17 . . . . 33.8(3) ?
    C6 C1 C2 C17 . . . . -148.7(2) ?
    C1 C2 C3 C4 . . . . -11.0(4) ?
    C17 C2 C3 C4 . . . . 116.1(3) ?
    C2 C3 C4 C5 . . . . 4.4(4) ?
    C3 C4 C5 C22 . . . . 148.6(2) ?
    C3 C4 C5 C6 . . . . 32.2(3) ?
    C3 C4 C5 C14 . . . . -95.8(3) ?
    O1 C1 C6 C10 . . . . 2.9(3) ?
    C2 C1 C6 C10 . . . . -174.6(2) ?
    O1 C1 C6 C5 . . . . -126.1(3) ?
    C2 C1 C6 C5 . . . . 56.4(3) ?
    O1 C1 C6 C7 . . . . 114.2(3) ?
    C2 C1 C6 C7 . . . . -63.4(2) ?
    C4 C5 C6 C10 . . . . 173.1(2) ?
    C22 C5 C6 C10 . . . . 56.4(3) ?
    C14 C5 C6 C10 . . . . -62.0(3) ?
    C4 C5 C6 C1 . . . . -59.8(2) ?
    C22 C5 C6 C1 . . . . -176.5(2) ?
    C14 C5 C6 C1 . . . . 65.1(3) ?
    C4 C5 C6 C7 . . . . 57.4(2) ?
    C22 C5 C6 C7 . . . . -59.3(2) ?
    C14 C5 C6 C7 . . . . -177.65(19) ?
    C8 C7 C6 C10 . . . . 13.0(2) ?
    C8 C7 C6 C1 . . . . -105.6(2) ?
    C8 C7 C6 C5 . . . . 137.2(2) ?
    C6 C7 C8 C19 . . . . -114.0(2) ?
    C6 C7 C8 C9 . . . . 4.7(3) ?
    C19 C8 C9 C10 . . . . 99.8(2) ?
    C7 C8 C9 C10 . . . . -20.6(3) ?
    C19 C8 C9 C20 . . . . -14.9(3) ?
    C7 C8 C9 C20 . . . . -135.4(2) ?
    C20 C9 C10 C11 . . . . -12.8(3) ?
    C8 C9 C10 C11 . . . . -139.7(2) ?
    C20 C9 C10 C6 . . . . 158.2(2) ?
    C8 C9 C10 C6 . . . . 31.2(3) ?
    C1 C6 C10 C11 . . . . -104.5(3) ?
    C5 C6 C10 C11 . . . . 19.9(4) ?
    C7 C6 C10 C11 . . . . 140.8(3) ?
    C1 C6 C10 C9 . . . . 87.1(2) ?
    C5 C6 C10 C9 . . . . -148.5(2) ?
    C7 C6 C10 C9 . . . . -27.6(2) ?
    C9 C10 C11 C12 . . . . -179.7(2) ?
    C6 C10 C11 C12 . . . . 12.1(5) ?
    C9 C10 C11 C21 . . . . -1.2(3) ?
    C6 C10 C11 C21 . . . . -169.4(2) ?
    C10 C11 C12 C13 . . . . 25.3(4) ?
    C21 C11 C12 C13 . . . . -152.9(2) ?
    C11 C12 C13 C14 . . . . -77.8(3) ?
    C12 C13 C14 C15 . . . . -175.2(2) ?
    C12 C13 C14 C5 . . . . 50.1(3) ?
    C4 C5 C14 C13 . . . . 153.6(2) ?
    C22 C5 C14 C13 . . . . -89.2(2) ?
    C6 C5 C14 C13 . . . . 30.3(3) ?
    C4 C5 C14 C15 . . . . 22.3(3) ?
    C22 C5 C14 C15 . . . . 139.5(2) ?
    C6 C5 C14 C15 . . . . -101.0(2) ?
    N2 N1 C15 C14 . . . . 81.3(3) ?
    C16 N1 C15 C14 . . . . -114.6(3) ?
    C13 C14 C15 N1 . . . . -62.2(3) ?
    C5 C14 C15 N1 . . . . 72.8(3) ?
    C3 C2 C17 C16 . . . . -44.4(3) ?
    C1 C2 C17 C16 . . . . 83.4(3) ?
    C3 C2 C17 C18 . . . . 77.4(3) ?
    C1 C2 C17 C18 . . . . -154.9(2) ?
    C23 O3 C19 O2 . . . . 2.4(4) ?
    C23 O3 C19 C8 . . . . -174.2(3) ?
    C7 C8 C19 O2 . . . . 33.6(4) ?
    C9 C8 C19 O2 . . . . -83.1(3) ?
    C7 C8 C19 O3 . . . . -149.9(2) ?
    C9 C8 C19 O3 . . . . 93.4(2) ?
    C10 C9 C20 C21 . . . . 20.7(3) ?
    C8 C9 C20 C21 . . . . 135.8(2) ?
    C10 C11 C21 C20 . . . . 14.6(3) ?
    C12 C11 C21 C20 . . . . -166.8(2) ?
    C9 C20 C21 C11 . . . . -21.6(3) ?
    C4 C5 C22 O5 . . . . 39.2(4) ?
    C6 C5 C22 O5 . . . . 155.5(4) ?
    C14 C5 C22 O5 . . . . -79.7(4) ?
    N2 N1 C16 C17 . . . . -85.9(3) ?
    C15 N1 C16 C17 . . . . 111.0(3) ?
    C18 C17 C16 N1 . . . . -179.6(2) ?
    C2 C17 C16 N1 . . . . -56.2(3) ?

loop_
    _geom_hbond_atom_site_label_D
    _geom_hbond_atom_site_label_H
    _geom_hbond_atom_site_label_A
    _geom_hbond_site_symmetry_A
    _geom_hbond_distance_DH
    _geom_hbond_distance_HA
    _geom_hbond_distance_DA
    _geom_hbond_angle_DHA
    _geom_hbond_publ_flag
    C2 H2 O1A^a 2_655 1.00 2.56 3.447(9) 147.0 ?
    C2 H2 O1B^a 6 1.00 2.50 3.252(8) 132.1 ?
    C22 H22 O2 . 0.95 2.64 3.335(3) 130.7 ?
    C2A^a H2AC^a O4 7_554 0.98 2.37 3.34(3) 170.2 ?
    C1B^a H1BA^a O5 2 0.98 2.51 3.39(2) 148.8 ?

_shelx_res_file                         
;

TITL hdm47a_0m_a.res in R3
    hdm47a_0m.res
    created by SHELXL-2017/1 at 21:33:20 on 25-Aug-2022
CELL 1.54178 17.7509 17.7509 18.6508 90.000 90.000 120.000
ZERR 3.00 0.0009 0.0009 0.0010 0.000 0.000 0.000
LATT -3
SYMM -y, x-y, z
SYMM -x+y, -x, z
SFAC C H N O S
UNIT 219 288 18 51 6
EQIV $1 -y+1, x-y, z
HTAB C2 O1A^a_$1
EQIV $2 -x+y+2/3, -x+1/3, z+1/3
HTAB C2 O1B^a_$2
HTAB C22 O2
EQIV $3 x+1/3, y+2/3, z-1/3
HTAB C2A^a O4_$3
EQIV $4 -y, x-y, z
HTAB C1B^a O5_$4
SIMU O1B > C2B
RIGU O1B > C2B
SADI S1B C1B S1B C2B
SADI 0.04 C1B O1B C2B O1B
SADI 0.02 S1B O1B
SIMU O1A > C2A
RIGU O1A > C2A
SADI S1A C1A S1A C2A
SADI 0.04 C1A O1A C2A O1A
SADI 0.02 S1A O1A
SIMU 0.04 0.08 1
LIST 4 ! automatically inserted. Change 6 to 4 for CHECKCIF!!
TEMP -173.150
SIZE 0.080 0.120 0.210
L.S. 4
ACTA
HTAB
CONF
FMAP 2
PLAN -4 0 0.00
BOND $H
WGHT    0.051900    3.392500
FVAR       0.28811
O1    4    0.391936    0.077036    0.600326    11.00000    0.03812    0.04949 =
         0.02082   -0.00839   -0.00764    0.03127
N1    3    0.272593   -0.086822    0.493177    11.00000    0.03056    0.03051 =
         0.02474   -0.00959   -0.00626    0.01813
C1    1    0.379467    0.100592    0.543329    11.00000    0.01946    0.02683 =
         0.02197   -0.00866   -0.00580    0.01241
N2    3    0.254838   -0.132343    0.553113    11.00000    0.03763    0.03101 =
         0.03213   -0.00953   -0.00898    0.01985
O2    4    0.295060    0.338071    0.530424    11.00000    0.06341    0.05484 =
         0.02581   -0.00949   -0.01132    0.04476
C2    1    0.421854    0.094101    0.473836    11.00000    0.02240    0.03259 =
         0.02627   -0.00745    0.00049    0.01600
AFIX  13
H2    2    0.481766    0.145970    0.472707    11.00000   -1.20000
AFIX   0
C3    1    0.375793    0.099377    0.407477    11.00000    0.02946    0.03182 =
         0.02108   -0.00650    0.00097    0.01603
AFIX  43
H3    2    0.403554    0.106283    0.362456    11.00000   -1.20000
AFIX   0
O3    4    0.405811    0.433746    0.598149    11.00000    0.03903    0.02155 =
         0.05804   -0.00752    0.01407    0.00988
O4    4    0.312707   -0.147496    0.573432    11.00000    0.04450    0.04292 =
         0.03796   -0.00911   -0.01178    0.02999
C4    1    0.299351    0.094966    0.408324    11.00000    0.03035    0.02672 =
         0.01994   -0.00597   -0.00406    0.01541
AFIX  43
H4    2    0.272736    0.094642    0.364046    11.00000   -1.20000
AFIX   0
C5    1    0.252568    0.090395    0.477662    11.00000    0.02294    0.02492 =
         0.01989   -0.00578   -0.00439    0.01339
O5    4    0.160199    0.132104    0.414604    11.00000    0.11972    0.12219 =
         0.07754   -0.06106   -0.06645    0.10767
C7    1    0.384905    0.240808    0.510583    11.00000    0.02339    0.02454 =
         0.01859   -0.00089    0.00280    0.00973
AFIX  23
H7A   2    0.441180    0.248480    0.493652    11.00000   -1.20000
H7AB  2    0.357648    0.255353    0.470659    11.00000   -1.20000
AFIX   0
C6    1    0.322935    0.142962    0.535412    11.00000    0.02028    0.02229 =
         0.01772   -0.00208   -0.00019    0.01037
C8    1    0.399853    0.301377    0.575429    11.00000    0.02295    0.02181 =
         0.01992   -0.00156   -0.00124    0.00742
AFIX  13
H8    2    0.463541    0.338243    0.585244    11.00000   -1.20000
AFIX   0
C9    1    0.353687    0.239905    0.640375    11.00000    0.02476    0.02103 =
         0.01831   -0.00302   -0.00257    0.01108
AFIX  13
H9    2    0.397205    0.231943    0.668447    11.00000   -1.20000
AFIX   0
C10   1    0.289822    0.155258    0.605993    11.00000    0.02303    0.01957 =
         0.01783   -0.00163   -0.00108    0.01179
C11   1    0.213581    0.115205    0.639033    11.00000    0.02475    0.02299 =
         0.01979    0.00027    0.00153    0.01347
C12   1    0.136246    0.029792    0.618823    11.00000    0.02159    0.02416 =
         0.03013   -0.00250    0.00401    0.00918
AFIX  23
H12A  2    0.096367    0.040586    0.589132    11.00000   -1.20000
H12B  2    0.104647   -0.000753    0.662894    11.00000   -1.20000
AFIX   0
C13   1    0.161380   -0.028661    0.577242    11.00000    0.02366    0.02230 =
         0.02932   -0.00306    0.00161    0.00906
AFIX  23
H13A  2    0.112582   -0.089261    0.580815    11.00000   -1.20000
H13B  2    0.212085   -0.026440    0.601454    11.00000   -1.20000
AFIX   0
C14   1    0.184031   -0.007641    0.497492    11.00000    0.02108    0.02318 =
         0.02744   -0.00675   -0.00600    0.01000
AFIX  13
H14   2    0.128529   -0.017813    0.475085    11.00000   -1.20000
AFIX   0
C15   1    0.199670   -0.078159    0.464174    11.00000    0.02661    0.02569 =
         0.02987   -0.01212   -0.00974    0.01340
AFIX  23
H15A  2    0.145630   -0.134952    0.469707    11.00000   -1.20000
H15B  2    0.209541   -0.066391    0.412125    11.00000   -1.20000
AFIX   0
C17   1    0.432955    0.013123    0.473721    11.00000    0.03120    0.04155 =
         0.02522   -0.00965   -0.00501    0.02623
AFIX  13
H17   2    0.446939    0.003533    0.523650    11.00000   -1.20000
AFIX   0
C18   1    0.507109    0.025433    0.424429    11.00000    0.03839    0.05596 =
         0.04090   -0.01378   -0.00003    0.03267
AFIX 137
H18A  2    0.512807   -0.026676    0.426134    11.00000   -1.50000
H18B  2    0.561583    0.075939    0.440382    11.00000   -1.50000
H18C  2    0.494465    0.034927    0.375177    11.00000   -1.50000
AFIX   0
C19   1    0.360294    0.358213    0.563329    11.00000    0.04035    0.02619 =
         0.01731    0.00277    0.00620    0.01660
C20   1    0.296606    0.257329    0.692164    11.00000    0.03593    0.02442 =
         0.02161   -0.00360    0.00488    0.01404
AFIX  23
H20A  2    0.280888    0.298710    0.670868    11.00000   -1.20000
H20B  2    0.327259    0.281481    0.738084    11.00000   -1.20000
AFIX   0
C21   1    0.214769    0.167306    0.703774    11.00000    0.02830    0.02530 =
         0.02082    0.00110    0.00480    0.01565
AFIX  23
H21A  2    0.219302    0.140203    0.748744    11.00000   -1.20000
H21B  2    0.161636    0.172194    0.705629    11.00000   -1.20000
AFIX   0
C22   1    0.198856    0.135895    0.465797    11.00000    0.02539    0.02733 =
         0.02239   -0.00316   -0.00201    0.01575
AFIX  43
H22   2    0.197355    0.170320    0.504166    11.00000   -1.20000
AFIX   0
C23   1    0.368664    0.489774    0.595972    11.00000    0.05585    0.02515 =
         0.10738   -0.00168    0.03443    0.01901
AFIX 137
H23A  2    0.404562    0.542098    0.624522    11.00000   -1.50000
H23B  2    0.309597    0.458865    0.615694    11.00000   -1.50000
H23C  2    0.366600    0.506417    0.546223    11.00000   -1.50000
AFIX   0
C16   1    0.349388   -0.067979    0.450100    11.00000    0.03600    0.03812 =
         0.02840   -0.01342   -0.00603    0.02663
AFIX  23
H16A  2    0.337700   -0.060704    0.399417    11.00000   -1.20000
H16B  2    0.358415   -0.118626    0.452581    11.00000   -1.20000
AFIX   0
PART -1  10.33333333
O1A   4    0.719478    0.418813    0.425705    10.33333    0.04539    0.02767 =
         0.06252   -0.01876   -0.00273    0.01185
S1A   5    0.642814    0.346498    0.390875    10.33333    0.03779    0.03011 =
         0.04198   -0.00558   -0.00316    0.02015
C1A   1    0.647815    0.248884    0.409671    10.33333    0.05454    0.01399 =
         0.03940    0.00789    0.00513    0.01334
AFIX 137
H1AA  2    0.600889    0.199567    0.383991    10.33333   -1.50000
H1AB  2    0.641182    0.237251    0.461327    10.33333   -1.50000
H1AC  2    0.704076    0.257070    0.393854    10.33333   -1.50000
AFIX   0
C2A   1    0.670411    0.353748    0.296442    10.33333    0.03670    0.01807 =
         0.03817   -0.00173   -0.00926    0.00292
AFIX 137
H2AA  2    0.629994    0.299017    0.272533    10.33333   -1.50000
H2AB  2    0.729953    0.364517    0.291404    10.33333   -1.50000
H2AC  2    0.666185    0.401622    0.274410    10.33333   -1.50000
AFIX   0
PART 0
PART -1  10.33333333
O1B   4    0.079838   -0.014674    0.233362    10.33333    0.04151    0.05338 =
         0.03897   -0.00039    0.01144    0.03069
S1B   5    0.031676   -0.009884    0.296937    10.33333    0.02414    0.02720 =
         0.02583    0.00271   -0.00141    0.01035
C1B   1    0.017345    0.084218    0.282101    10.33333    0.04079    0.01751 =
         0.04291    0.02026    0.00849    0.01737
AFIX 137
H1BA  2   -0.011234    0.092413    0.323912    10.33333   -1.50000
H1BB  2   -0.018698    0.074227    0.239440    10.33333   -1.50000
H1BC  2    0.074301    0.136351    0.275016    10.33333   -1.50000
AFIX   0
C2B   1   -0.082583   -0.089521    0.281088    10.33333    0.02429    0.02005 =
         0.04636   -0.00834    0.01048    0.00032
AFIX 137
H2BA  2   -0.118718   -0.081813    0.316754    10.33333   -1.50000
H2BB  2   -0.091158   -0.148353    0.285089    10.33333   -1.50000
H2BC  2   -0.099214   -0.081150    0.232913    10.33333   -1.50000
PART 0
AFIX   0
HKLF 4 1 1 0 0 0 1 0 0 0 1


REM  hdm47a_0m_a.res in R3
REM R1 =  0.0339 for    4088 Fo > 4sig(Fo)  and  0.0352 for all    4194 data
REM    349 parameters refined using     77 restraints

END

WGHT      0.0519      3.3925

REM Instructions for potential hydrogen bonds
HTAB C2 O1A^a_$1
HTAB C2 O1B^a_$2
HTAB C22 O2
HTAB C2A^a O4_$3
HTAB C1B^a O5_$4

REM Highest difference peak  0.404,  deepest hole -0.385,  1-sigma level  0.037
Q1    1   0.1284  0.0998  0.4553  11.00000  0.05    0.40
Q2    1   0.3008  0.1398  0.5729  11.00000  0.05    0.19
Q3    1   0.6667  0.3333  0.3423  10.33333  0.05    0.19
Q4    1   0.2902  0.1165  0.5076  11.00000  0.05    0.18
;
_shelx_res_checksum                     50241

_shelx_hkl_file                         
;
  -2   1   0 2803.12  126.49
   1   1   0 2996.80  128.89
  -2   1   0 2822.22  125.49
  -2   1   0 3003.00  128.29
   1  -2   0 2908.11  126.39
   1  -2   0 3029.30  125.29
  -1   2   0 2881.51  125.39
   2  -1   0 2539.85  125.29
   2  -1   0 2887.31  128.09
   2  -1   0 2880.41  126.39
  -1   2   0 2754.02  126.49
  -1  -1   0 2972.00  128.59
  -1  -1   0 2690.73  126.59
  -3   3   0 2916.81  137.19
  -3   3   0 3011.80  139.59
   0  -3   0 3068.59  138.19
   0  -3   0 3056.19  138.09
   3   0   0 3217.48  138.09
   0  -3   0 3166.78  138.19
  -3   0   0 3291.27  143.79
   3  -3   0 3181.48  139.69
   0   3   0 3024.30  137.99
  -3   0   0 3285.07  138.89
   2  -4   0 1076.09   50.69
   2  -4   0 1216.28   52.49
  -4   2   0 1200.28   52.39
   2  -4   0 1144.89   53.69
   2  -4   0 1143.79   51.59
  -4   2   0 1160.48   57.39
  -4   2   0 1134.39   51.99
  -2  -2   0 1180.78   58.19
  -2   4   0 1088.39   52.09
  -2  -2   0 1166.18   53.39
  -2  -2   0 1138.39   52.29
   4  -2   0 1134.69   53.79
   4  -5   0  742.03   35.00
   4  -5   0  724.03   37.80
  -5   1   0  700.43   42.50
  -5   1   0  746.53   36.30
   4  -5   0  686.33   33.30
  -1  -4   0  769.62   35.00
  -1  -4   0  780.02   36.30
  -4   5   0  739.83   34.50
  -4   5   0  743.13   33.80
   5  -1   0  714.23   33.10
   5  -1   0  776.22   36.40
  -1  -4   0  777.52   35.80
   1  -5   0 2363.76  104.49
   1  -5   0 2211.58  103.69
   1  -5   0 2195.48  105.09
  -5   4   0 2405.96  109.29
  -5   4   0 2158.68  102.99
   4   1   0 2346.47  103.09
  -4  -1   0 2424.06  105.59
   5  -4   0 2405.76  107.09
  -4  -1   0 2403.06  112.59
   5  -4   0 2291.97  102.09
  -6   3   0  674.73   33.20
   3  -6   0  686.83   35.80
   3  -6   0  726.83   34.00
  -6   3   0  677.03   33.50
  -6   3   0  711.33   41.50
   3  -6   0  647.74   31.00
  -3  -3   0  696.33   33.90
   6  -3   0  684.13   31.30
  -3  -3   0  701.63   35.00
   6  -3   0  730.83   36.20
  -3   6   0  689.93   33.20
  -6   6   0 1837.72   80.99
   0  -6   0 1474.15   71.99
   0  -6   0 1624.04   76.49
   0  -6   0 1735.43   76.79
  -6   6   0 1615.64   74.19
   6   0   0 1668.03   76.19
   0  -6   0 1708.63   76.09
   6   0   0 1619.34   72.49
   6  -6   0 1609.64   79.69
   6  -6   0 1623.84   74.89
   6  -6   0 1593.44   72.99
  -6   0   0 1644.74   77.19
  -7   2   0 4730.63  216.38
   5  -7   0 4963.40  218.48
   5  -7   0 4613.64  211.08
  -7   2   0 4906.21  225.88
   5  -7   0 5027.70  214.58
   7  -2   0 4861.31  216.58
   7  -2   0 4529.65  210.98
  -2  -5   0 4802.32  214.88
  -2  -5   0 4837.42  215.38
  -5   7   0 4893.31  213.18
   2  -7   0  378.26   20.50
   2  -7   0  360.66   18.80
   2  -7   0  332.97   16.30
  -7   5   0  381.26   18.90
  -7   5   0  383.06   18.80
   2  -7   0  333.87   21.30
  -7   5   0  394.66   27.40
  -5  -2   0  341.97   21.00
   7  -5   0  349.57   23.00
  -2   7   0  336.07   19.40
   7  -5   0  338.97   16.90
   7  -8   0  671.83   30.20
   7  -8   0  643.54   38.40
  -8   1   0  660.93   35.20
  -1  -7   0  635.84   31.80
   8  -1   0  669.13   35.60
   8  -1   0  616.64   29.50
  -7   8   0  640.54   31.80
  -1  -7   0  660.73   35.10
  -1  -7   0  658.13   34.10
   4  -8   0   74.39    9.70
   4  -8   0   90.49    8.00
  -8   4   0   76.19    7.70
   4  -8   0   75.59    4.60
  -8   4   0   80.39    7.50
  -8   4   0   77.19   15.30
  -4   8   0   81.19    7.00
   8  -4   0   84.49   10.00
   8  -4   0   79.19    4.90
  -4  -4   0   81.89    8.50
   1  -8   0  335.37   20.70
   1  -8   0  347.07   19.30
   1  -8   0  307.17   15.20
  -8   7   0  339.47   18.90
   7   1   0  304.07   15.30
  -8   7   0  354.06   17.20
   1  -8   0  319.67   21.30
   8  -7   0  342.37   16.40
   8  -7   0  354.26   24.30
  -7  -1   0  344.57   21.40
   6  -9   0 1448.26   69.49
   6  -9   0 1357.46   64.39
  -9   3   0 1468.75   69.59
   6  -9   0 1368.66   73.69
  -3  -6   0 1422.46   69.89
   9  -3   0 1533.05   73.09
  -6   9   0 1505.95   67.39
   9  -3   0 1434.86   64.49
   3  -9   0  172.58   11.60
   3  -9   0  169.18   13.10
  -9   6   0  168.68   11.70
   3  -9   0  158.98   15.00
  -9   6   0  154.88   11.20
   3  -9   0  152.58    8.20
   9  -6   0  178.88   16.30
   9  -6   0  165.58    9.00
  -3   9   0  158.98   11.80
  -6  -3   0  183.68   14.10
   9   0   0   20.00    3.00
   0  -9   0   22.20    5.20
   0  -9   0   11.70    8.10
  -9   9   0   16.70    4.30
   9   0   0   12.10    7.40
   9  -9   0   24.90    8.40
  -9   0   0   22.30    6.10
   9  -9   0   22.50    2.50
 -10   2   0  255.17   18.50
   8 -10   0  240.78   12.60
   8 -10   0  220.08   21.70
  -8  10   0  247.88   15.00
  -2  -8   0  235.28   17.20
  10  -2   0  242.08   12.20
  10  -2   0  233.08   20.40
   5 -10   0   11.30    5.80
   5 -10   0   12.50    1.60
 -10   5   0   13.00    4.50
  10  -5   0   11.70    6.60
  -5  10   0   13.00    3.60
  -5  -5   0    9.20    3.50
  10  -5   0   15.50    2.00
 -10   8   0  246.18   15.90
   2 -10   0  250.17   16.30
   2 -10   0  229.18   20.20
   2 -10   0  225.38   11.50
  10  -8   0  245.88   12.80
  10  -8   0  280.27   23.50
  -8  -2   0  233.68   18.40
  -2  10   0  253.97   17.10
   1  10   0  415.76   20.80
 -11   1   0  434.26   28.50
 -11   1   0  442.46   23.30
 -11   1   0  432.56   23.30
  10 -11   0  409.46   34.50
 -11   1   0  397.76   20.90
  10 -11   0  432.76   21.10
 -11   1   0  416.26   21.60
 -11   1   0  457.95   25.70
  -1 -10   0  422.16   21.80
  -1 -10   0  431.86   26.50
 -10  11   0  451.55   24.90
  -1 -10   0  392.16   20.10
  11  -1   0  419.76   20.10
  -1 -10   0  417.76   20.10
 -11   4   0  175.58   15.00
   7 -11   0  172.08    9.60
   7 -11   0  174.28   22.70
 -11   4   0  187.28   13.90
  -4  -7   0  166.88    9.40
  11  -4   0  193.78   19.30
  -7  11   0  198.08   13.10
  -4  -7   0  171.28   11.20
  -4  -7   0  189.98   15.60
  -4  -7   0  193.18   12.30
  -4  -7   0  173.08   10.70
   4 -11   0   76.69    4.70
 -11   7   0   67.09    6.50
   4 -11   0   94.19   14.70
 -11   7   0   70.79   12.00
  -7  -4   0   91.69    7.60
  11  -7   0   77.29    5.30
  -7  -4   0   69.49    9.90
  -4  11   0   75.59    8.80
  -7  -4   0   74.69    5.80
  11  -7   0   90.99   19.80
  -7  -4   0   66.29    4.80
  -4  11   0   75.19    4.90
   1 -11   0   81.99   10.70
   1 -11   0   92.39    5.80
 -11  10   0   98.29   11.90
 -10  -1   0   96.99    9.90
 -10  -1   0  122.59    9.00
 -10  -1   0  101.19   12.80
 -10  -1   0   96.59    5.40
  11 -10   0  101.59   16.80
  -1  11   0   99.49    6.30
 -10  -1   0  106.89    8.50
  11 -10   0  105.39    6.80
  -1  11   0  104.59   11.90
 -10  -1   0  103.29    6.70
 -10  -1   0   95.29    8.50
   9 -12   0  147.89    8.50
   9 -12   0  148.99   19.80
 -12   3   0  145.29   10.20
 -12   3   0  144.29   10.60
 -12   3   0  156.48   12.90
 -12   3   0  140.89   15.00
  -9  12   0  141.49    6.70
  12  -3   0  135.89   21.00
  12  -3   0  142.09    8.10
  -3  -9   0  130.99    7.60
  -3  -9   0  135.49    7.90
  -9  12   0  146.39   12.40
  -3  -9   0  133.79   13.80
  -3  -9   0  139.09    9.20
  -3  -9   0  129.69    9.20
 -12   6   0  159.28   14.90
   6 -12   0  166.78   20.10
   6 -12   0  154.48    8.60
 -12   6   0  143.69   11.20
  -6  -6   0  153.48    8.70
  -6  12   0  168.18    8.60
  -6  -6   0  143.89    9.40
  12  -6   0  165.28    9.20
  -6  -6   0  171.28   11.80
  -6  12   0  160.88   17.20
  -6  -6   0  165.78   10.10
  12  -6   0  172.28   21.30
  -6  -6   0  153.28   15.00
   3 -12   0  527.35   26.10
 -12   9   0  531.75   29.40
   3 -12   0  545.25   39.40
  12  -9   0  579.64   27.50
  -9  -3   0  593.14   31.30
  -9  -3   0  614.54   30.00
  -9  -3   0  531.45   26.50
  -3  12   0  578.24   26.80
  -9  -3   0  529.25   26.80
  -9  -3   0  567.04   35.30
  -9  -3   0  579.44   28.30
  -3  12   0  562.24   32.40
  12  -9   0  600.64   42.70
  -9  -3   0  610.64   30.30
   0 -12   0  172.08   11.10
   0 -12   0  170.98    9.30
   0 -12   0  168.68    9.30
   0 -12   0  179.78   17.90
   0  12   0  167.68    9.80
 -12   0   0  174.88   10.20
 -12   0   0  176.48   12.50
   0  12   0  166.28   17.00
  12 -12   0  175.28   10.40
 -12   0   0  168.28   10.80
  12 -12   0  179.38   26.20
 -12   0   0  157.88    8.40
 -12   0   0  178.68   12.50
 -12   0   0  162.38    9.00
 -12   0   0  162.18   18.10
   2  11   0   73.39    5.60
  11 -13   0  101.29   19.80
 -13   2   0   71.69    5.60
   2  11   0   86.39   12.90
 -13   2   0   74.69    7.60
 -13   2   0   69.69    7.40
 -13   2   0   58.99   11.30
  11 -13   0   70.09    5.60
 -13   2   0   70.99    6.20
  -2 -11   0   76.59    5.20
  -2 -11   0   78.89    7.20
  -2 -11   0   77.29    6.50
  -2 -11   0   72.49   11.50
  -2 -11   0   76.49    4.90
 -13   5   0  148.19   10.60
 -13   5   0  157.78   11.50
 -13   5   0  126.59   15.70
   8 -13   0  145.29    8.70
   8 -13   0  152.08   21.90
  -8  13   0  155.98    7.50
  -5  -8   0  148.59    8.60
  13  -5   0  172.18   23.90
  -5  -8   0  145.29    9.50
  -5  -8   0  148.69    8.00
  -5  -8   0  161.18   10.20
  -8  13   0  161.88   13.40
  -5  -8   0  145.19   11.70
  -5  -8   0  149.09   15.20
  13  -5   0  155.08    8.90
   5 -13   0  107.19    6.70
 -13   8   0  119.09    9.60
   5 -13   0  131.59   20.80
  -8  -5   0  129.99    9.90
  -8  -5   0  102.79   16.50
  13  -8   0  118.59    7.70
  -5  13   0  117.39   12.00
  -8  -5   0  105.59    7.10
  -8  -5   0  125.89    8.60
  13  -8   0  132.59   21.90
  -8  -5   0  103.39    9.30
  -8  -5   0  116.59    7.40
  -5  13   0  125.49    7.20
 -13  11   0  607.44   32.90
   2 -13   0  589.74   33.30
   2 -13   0  639.84   29.30
 -11  -2   0  625.54   31.40
  -2  13   0  626.44   30.10
  13 -11   0  664.93   31.00
  -2  13   0  642.44   37.20
 -11  -2   0  621.04   30.20
 -11  -2   0  610.64   29.20
 -11  -2   0  645.24   33.50
 -11  -2   0  620.34   39.90
  13 -11   0  686.43   50.79
 -11  -2   0  649.64   33.20
   1  13   0  126.29    8.30
   1  13   0  159.98   18.20
 -14   1   0  139.79    8.60
  13 -14   0  127.49   25.00
 -14   1   0  120.59   10.40
 -14   1   0  107.79   18.00
  13 -14   0  141.19    9.00
 -14   1   0  145.29   11.30
 -14   1   0  130.79    9.50
  -1 -13   0  145.89   10.30
  -1 -13   0  134.59   20.70
  -1 -13   0  141.79    9.70
  -1 -13   0  140.69    8.10
  -1 -13   0  139.49    7.60
  10 -14   0  265.97   32.50
 -14   4   0  221.88   20.70
 -14   4   0  225.58   15.30
 -14   4   0  188.88   21.40
  10 -14   0  218.58   14.60
  -4 -10   0  232.88   11.60
  -4 -10   0  226.88   25.50
  14  -4   0  239.18   12.80
  -4 -10   0  238.88   12.50
  -4 -10   0  234.18   13.60
  -4 -10   0  246.18   14.20
 -14   7   0  404.66   22.40
 -14   7   0  402.86   23.70
   7 -14   0  409.66   20.40
   7 -14   0  402.76   37.60
  14  -7   0  421.06   38.20
  -7  -7   0  422.26   21.50
  -7  14   0  391.46   32.10
  -7  14   0  450.05   19.60
  -7  -7   0  421.56   29.70
  -7  -7   0  400.46   20.70
  -7  -7   0  435.66   23.50
  14  -7   0  430.16   21.10
  -7  -7   0  405.06   22.70
   4 -14   0  316.37   16.90
 -14  10   0  326.97   20.50
 -10  -4   0  352.76   17.40
 -10  -4   0  370.76   21.00
 -10  -4   0  345.47   27.30
  14 -10   0  371.96   18.80
 -10  -4   0  358.96   18.20
 -10  -4   0  362.66   19.50
  14 -10   0  401.76   40.40
  -4  14   0  365.86   17.80
  -4  14   0  351.36   24.20
   1 -14   0  336.67   17.80
   1 -14   0  346.47   17.70
   1 -14   0  364.56   21.00
 -14  13   0  351.16   21.40
  14 -13   0  387.26   41.50
 -13  -1   0  370.66   18.90
 -13  -1   0  322.67   28.60
 -13  -1   0  372.36   20.10
  -1  14   0  394.06   18.50
 -13  -1   0  357.46   21.40
 -13  -1   0  373.06   21.80
  14 -13   0  382.16   19.40
  -1  14   0  388.86   27.60
 -15   3   0    7.10    3.10
 -15   3   0    6.00   13.00
   3  12   0    8.70    2.20
   3  12   0   11.10    9.50
  12 -15   0  -15.80   17.10
  12 -15   0    9.20    2.40
 -15   3   0    9.90    3.40
  -3 -12   0    9.10    2.00
  -3 -12   0   15.80    3.20
  -3 -12   0   12.60    3.00
  -3 -12   0   16.90   10.00
   9 -15   0   52.39   19.80
   9 -15   0   63.89    5.00
 -15   6   0   65.49    7.00
 -15   6   0   59.69    7.30
  -6  -9   0   63.99    5.40
  15  -6   0   67.09    5.40
  -6  -9   0   66.29    5.20
  15  -6   0   32.10   24.90
  -6  -9   0   55.49   12.00
  -9  15   0   66.09    3.40
  -6  -9   0   70.49    6.40
  -6  -9   0   64.09    7.50
   6 -15   0    8.70   23.70
 -15   9   0    9.00    3.10
 -15   9   0    6.20    2.50
  -9  -6   0    7.90    3.30
  -9  -6   0    7.00    1.80
  -6  15   0    7.90    7.40
  -6  15   0    7.90    1.70
  -9  -6   0    8.00    2.70
  -9  -6   0    6.20    2.20
  15  -9   0    4.30    1.70
  15  -9   0    9.30   16.20
  -9  -6   0   10.60    7.50
 -15  12   0  103.59    9.10
   3 -15   0  109.19    6.10
 -12  -3   0   91.49    8.80
  15 -12   0   98.39    7.30
 -12  -3   0   98.89    7.20
  -3  15   0   98.09   15.30
  15 -12   0   77.59   22.30
 -12  -3   0  101.69    8.00
 -12  -3   0   95.19    5.90
  -3  15   0   93.59    6.50
 -12  -3   0   82.39   14.40
   0 -15   0   75.69    4.60
   0 -15   0   78.09    6.60
 -15  15   0   82.89    8.10
   0 -15   0   79.49    5.30
   0 -15   0   76.79    7.60
  15 -15   0   80.59    6.20
 -15   0   0   65.09    7.50
   0  15   0   83.39    5.80
 -15   0   0   69.99    5.50
 -15   0   0   75.69    7.00
  14 -16   0   31.90    3.90
 -16   2   0   29.00    5.10
 -16   2   0   28.80    5.30
   2  14   0   33.70    3.70
  -2 -14   0   32.40    6.00
  -2 -14   0   41.10    5.30
  -2 -14   0   36.00    3.60
  -2 -14   0   36.50    4.30
  11 -16   0  145.09   32.60
   5  11   0  225.88   27.30
 -16   5   0  180.48   12.60
   5  11   0  185.58   10.50
  11 -16   0  181.48   10.80
 -16   5   0  161.58   12.70
  -5 -11   0  169.38   23.80
  -5 -11   0  193.68   12.40
  -5 -11   0  176.88   10.70
  -5 -11   0  189.38   10.50
  -5 -11   0  178.28   12.90
 -16   8   0  210.88   14.60
   8 -16   0  126.29   32.00
 -16   8   0  204.58   13.30
  16  -8   0  139.69   35.80
  -8  -8   0  204.78   12.70
  -8  -8   0  169.58   20.40
  16  -8   0  215.68   12.20
  -8  -8   0  225.98   13.60
  -8  -8   0  200.58   11.40
  -8  16   0  215.88    9.90
 -16  11   0  131.69   11.20
 -11  -5   0  147.79   10.30
 -11  -5   0  133.29   10.90
  16 -11   0  145.79    9.40
  -5  16   0  150.28   22.30
 -11  -5   0  113.69   20.00
 -11  -5   0  138.09    9.20
 -11  -5   0  151.78    8.10
  -5  16   0  152.58    8.20
  16 -11   0  129.49   40.00
   2 -16   0    6.70    2.50
   2 -16   0    6.30    1.40
   2 -16   0    2.60    1.40
 -16  14   0    5.50    2.80
  16 -14   0    3.30    1.60
 -14  -2   0    2.30    2.10
 -14  -2   0    2.10    2.60
 -14  -2   0    4.50    2.20
  -2  16   0    3.60    1.70
   1  16   0   40.70    3.70
  16 -17   0   53.79    4.60
 -17   1   0   33.40    4.80
  -1 -16   0   41.40    3.40
  -1 -16   0   36.70    5.60
  -1 -16   0   35.60    5.50
 -16  17   0   46.20    5.50
  -1 -16   0   44.60    4.10
  13 -17   0   14.80    2.60
 -17   4   0    4.90    2.90
   4  13   0   14.20    2.60
 -17   4   0   12.50    3.70
  -4 -13   0   16.80    3.70
  -4 -13   0   12.40    4.10
  -4 -13   0   12.10    2.30
  -4 -13   0   13.10    2.40
 -17   7   0   63.99    9.60
  10 -17   0   80.59    6.00
 -17   7   0   74.49    7.20
  -7 -10   0   87.69    8.70
  -7 -10   0   74.39    5.80
  -7 -10   0   73.59    6.60
  17  -7   0   65.99    6.10
  -7 -10   0   80.89    7.40
 -17  10   0  180.28   16.40
 -10  -7   0  222.48   15.00
  17 -10   0  208.68   14.30
  -7  17   0  226.58   11.10
 -10  -7   0  210.08   11.10
   4 -17   0   41.80    5.20
 -17  13   0   36.00    5.50
   4 -17   0   40.90    3.40
 -13  -4   0   43.70    5.20
 -13  -4   0   35.80    5.50
 -13  -4   0   45.20    4.60
  17 -13   0   45.90    4.60
  -4  17   0   45.60    3.60
   1 -17   0    2.60    1.40
 -17  16   0    3.30    2.20
   1 -17   0    2.90    1.50
   1 -17   0    2.90    3.20
  -1  17   0    5.90    1.60
  17 -16   0    0.70    1.70
 -16  -1   0    1.70    2.10
 -16  -1   0    3.40    3.20
 -16  -1   0    5.50    1.70
 -18   3   0   71.89    7.60
   3  15   0   83.19    5.70
  -3 -15   0  100.99    9.20
  -3 -15   0   84.49    5.90
  -3 -15   0   94.09    7.60
  -3 -15   0   92.49    5.80
 -15  18   0   93.89    7.80
 -18   6   0   42.70    5.40
   6  12   0   43.10    4.10
  12 -18   0   41.70    5.50
 -18   6   0   38.00    5.50
  -6 -12   0   45.80    4.30
  -6 -12   0   41.80    3.80
  -6 -12   0   39.20    4.80
  -6 -12   0   50.99    5.70
 -18   9   0   15.80    4.00
  18  -9   0   14.30    3.00
  -9  -9   0   17.70    2.40
  -9  -9   0   21.00    3.90
  -9  -9   0   13.30    2.60
   6 -18   0   78.09    6.50
 -18  12   0   66.89    7.20
 -12  -6   0   77.89    6.10
 -12  -6   0   71.89    6.90
  18 -12   0   76.49    6.10
  -6  18   0   74.39    4.10
 -18  15   0   14.90    3.60
   3 -18   0   12.40    2.50
   3 -18   0   15.30    1.60
  18 -15   0   10.70    2.60
 -15  -3   0   16.20    3.60
  -3  18   0   14.50    1.90
 -15  -3   0   11.80    2.50
 -18  18   0  127.19    8.60
   0 -18   0  122.79    7.00
   0 -18   0  113.49    6.60
   0 -18   0  130.69    8.40
   0  18   0  126.69    6.50
   2  17   0   94.89    5.70
  -2 -17   0  108.29    6.80
  -2 -17   0   99.19    6.20
  -2 -17   0  105.09    5.90
 -17  19   0  109.59    7.50
   5  14   0   25.10    3.20
 -14  19   0   31.00    4.20
  -5 -14   0   28.40    3.20
  -5 -14   0   24.90    3.60
  -5 -14   0   23.50    4.20
  -5 -14   0   28.40    3.30
 -19   8   0   30.00    5.00
   8  11   0   39.10    3.60
  -8 -11   0   41.50    3.30
  -8 -11   0   49.90    5.60
  -8 -11   0   41.00    4.10
 -19  11   0   22.10    4.20
   8 -19   0   20.20    3.30
 -11  -8   0   21.20    3.30
 -11  -8   0   22.00    2.20
 -11  -8   0   21.10    4.00
 -19  14   0    5.60    3.10
   5 -19   0    6.90    1.20
   5 -19   0    8.80    2.20
  -5  19   0   12.00    1.20
 -14  -5   0    9.90    2.30
 -14  -5   0   10.60    3.60
   2 -19   0   32.90    2.80
   2 -19   0   30.70    4.30
 -19  17   0   31.20    4.50
  -2  19   0   28.20    2.00
   4  16   0   11.90    2.30
  -4 -16   0   18.00    1.80
  -4 -16   0   14.50    2.00
  -4 -16   0   13.60    2.00
 -16  20   0   15.30    2.90
  -4 -16   0    9.40    3.60
  13 -20   0    5.90    1.40
   7  13   0    4.00    1.40
  -7 -13   0    6.50    1.80
  -7 -13   0    7.40    2.60
  -7 -13   0    6.00    1.30
  10 -20   0   40.50    3.70
 -20  10   0   30.60    4.40
  10  10   0   38.40    3.20
 -10 -10   0   39.50    6.20
 -10 -10   0   32.20    4.40
 -10 -10   0   38.50    3.00
   7 -20   0   14.80    2.40
  13   7   0   15.80    2.20
   7 -20   0   15.60    1.80
 -13  -7   0   15.60    2.50
 -13  -7   0   16.50    3.60
 -20  16   0   34.20    3.80
   4 -20   0   32.70    3.60
   4 -20   0   42.90    5.20
 -16  -4   0   33.20    3.10
 -16  -4   0   36.10    4.40
   6  15   0    3.30    1.30
  -6 -15   0    5.40    1.30
 -15  21   0    7.30    2.10
  -6 -15   0    5.20    0.80
   9  12   0   18.60    2.20
  12 -21   0   23.30    2.50
  12 -21   0   25.80    3.40
  -9 -12   0   27.90    4.40
  -9 -12   0   26.80    1.80
  -9 -12   0   26.90    2.80
   9 -21   0   36.40    2.50
   9 -21   0   36.30    4.50
   9 -21   0   36.30    2.90
 -12  -9   0   26.30    3.50
 -12  -9   0   31.90    4.40
   6 -21   0    9.10    2.80
 -21  15   0    6.30    1.80
   6 -21   0    9.10    1.40
 -15  -6   0    9.10    2.60
 -15  -6   0    7.20    1.50
  -1   0  -1 1339.27   62.49
   1  -1  -1 1473.35   62.89
  -1   0  -1 1434.36   61.49
   1  -1  -1 1237.38   61.19
   1   0   1 1386.36   61.59
  -1   1   1 1420.06   62.69
   1   0   1 1390.46   62.69
  -1   1   1 1425.66   61.29
  -2  -1  -1 2514.55  114.49
  -2  -1  -1 2621.24  111.79
   3  -2  -1 2519.55  112.69
   1  -3   1 2652.33  110.39
   1  -3   1 2482.05  111.39
   1  -3   1 2275.97  113.79
  -3   2   1 2437.86  110.49
  -2   2  -1 2343.27  107.29
  -2   2  -1 2326.07  105.39
   0  -2  -1 2570.84  107.29
   2   0  -1 2453.85  107.09
   0  -2  -1 2446.96  106.59
   0   2   1 2578.84  106.89
  -2   0   1 2251.27  106.49
  -2   0   1 2289.27  106.59
  -3  -2  -1 2656.83  123.19
   5  -3  -1 2644.74  118.89
  -3  -2  -1 2736.73  117.59
   5  -3  -1 2545.35  114.09
   3   2   1 2370.96  115.39
   2  -5   1 2603.24  114.89
  -5   3   1 2444.96  115.69
   2  -5   1 2634.44  117.49
   2  -5   1 2740.73  116.29
  -3   1  -1 1981.50   91.59
   2  -3  -1 1786.32   86.69
   2  -3  -1 1987.00   90.09
  -3   1  -1 2079.89   88.29
  -1  -2   1 1980.20   87.89
  -2   3   1 1959.50   87.89
  -1  -2   1 2079.19   88.69
  -1  -3  -1  687.73   34.90
  -1  -3  -1  690.03   31.30
   4  -1  -1  691.93   32.20
   4  -1  -1  642.24   28.80
  -3   4  -1  662.43   29.60
  -1  -3  -1  677.93   31.40
  -3   4  -1  613.34   31.70
   3  -4   1  622.64   32.00
   3  -4   1  625.54   30.10
  -4   1   1  593.14   30.60
   1   3   1  593.44   30.40
   7  -4  -1  373.56   17.50
  -4  -3  -1  429.26   30.50
  -3   7  -1  353.76   19.60
   7  -4  -1  391.96   24.10
  -4  -3  -1  386.16   21.80
   3  -7   1  390.86   20.40
   3  -7   1  369.46   22.20
  -7   4   1  380.46   20.10
   3  -7   1  351.46   18.40
  -7   4   1  363.26   20.00
   3  -7   1  336.67   17.20
  -4   0  -1 3841.32  159.78
   4  -4  -1 3546.15  156.78
  -4   0  -1 3571.94  165.08
   4  -4  -1 3579.84  161.38
   0  -4   1 3577.84  158.78
  -4   4   1 3518.35  157.88
   0  -4   1 3419.46  158.18
   0  -4   1 3535.45  158.48
   4   0   1 3588.94  158.68
   1  -4  -1 2926.71  143.49
  -4   3  -1 2954.80  144.39
   3   1  -1 3229.68  144.99
   1  -4  -1 3366.36  145.49
   1  -4  -1 3477.75  147.39
  -4   3  -1 3370.06  144.39
  -4   3  -1 3329.17  148.89
   1  -4  -1 3420.46  146.49
  -3  -1   1 3342.37  146.49
  -3  -1   1 3212.08  144.59
   4  -3   1 3483.55  147.59
   6  -2  -1 3456.75  158.88
   6  -2  -1 3679.23  164.18
  -4   6  -1 3581.84  160.28
  -2  -4  -1 3631.04  162.58
   2   4   1 3478.05  159.28
  -6   2   1 3712.13  162.38
   4  -6   1 3614.74  163.98
   4  -6   1 3733.23  161.28
  -6   2   1 3720.83  162.08
  -5  -4  -1 1018.40   51.69
   9  -5  -1 1054.79   55.89
  -4   9  -1  979.70   48.70
   9  -5  -1 1014.10   46.00
   4  -9   1  965.50   45.50
  -9   5   1 1057.09   50.09
   4  -9   1  959.60   52.89
   4  -9   1 1040.20   50.39
  -9   5   1 1042.10   49.99
   6  -5  -1   50.29    3.50
  -5  -1  -1   50.19   12.40
   6  -5  -1   56.69    7.90
  -5  -1  -1   53.49    6.00
   1  -6   1   58.39    5.50
   1  -6   1   52.39    3.00
   5   1   1   52.09    5.00
   1  -6   1   50.09    5.90
   1  -6   1   55.39    5.10
  -6   5   1   59.49    5.00
   5   1   1   55.49    3.00
  -5   2  -1  781.62   44.70
  -5   2  -1  797.22   38.90
   3  -5  -1  766.12   36.70
   3  -5  -1  803.72   41.60
   3  -5  -1  837.82   39.60
  -2  -3   1  874.91   40.10
   5  -2   1  856.21   40.40
  -2  -3   1  830.42   38.50
  -3   5   1  859.41   38.70
  -5   5  -1  889.21   41.50
   0  -5  -1  934.51   43.50
   0  -5  -1  919.71   44.70
  -5   5  -1  944.81   46.40
   5   0  -1  950.10   44.10
   0  -5  -1  957.20   44.70
   0  -5  -1  823.42   40.30
   5   0  -1  919.51   40.60
   5  -5   1  914.81   42.10
  -5   0   1  902.71   44.30
   5  -5   1  907.81   46.00
  -5   8  -1  211.48   12.30
   8  -3  -1  216.98   16.70
   8  -3  -1  201.68   10.40
  -3  -5  -1  226.38   15.10
  -8   3   1  198.58   14.10
   5  -8   1  209.58   16.50
   5  -8   1  199.08   10.50
   5  -8   1  216.28   13.40
  -6  -5  -1   52.79    4.00
  -6  -5  -1   63.99    6.50
  -6  -5  -1   56.59    5.00
  -5  11  -1   76.19    7.90
  11  -6  -1   57.39   11.80
  11  -6  -1   60.29    4.40
  -5  11  -1   55.59    4.00
  -6  -5  -1   50.29    9.10
  -6  -5  -1   59.69    6.10
   5 -11   1   62.39    8.40
 -11   6   1   55.79    8.70
   5 -11   1   57.59   11.70
   5 -11   1   50.99    3.80
  -6  -2  -1  403.66   23.30
   8  -6  -1  398.36   26.60
  -6  -2  -1  391.96   33.20
   8  -6  -1  381.96   18.20
   2  -8   1  328.87   17.30
  -8   6   1  365.66   20.50
   2  -8   1  406.56   22.00
   2  -8   1  369.46   20.00
   2  -8   1  390.96   23.20
  -8   6   1  373.96   20.30
  -6   1  -1  672.03   33.30
   5  -6  -1  632.44   35.90
   5  -6  -1  644.34   29.70
  -6   1  -1  638.14   40.80
  -5   6   1  669.63   31.40
  -1  -5   1  635.84   32.20
   6  -1   1  689.73   33.40
  -1  -5   1  671.73   33.10
  -1  -5   1  616.54   30.80
   2  -6  -1  203.78   16.20
  -6   4  -1  219.68   18.20
  -6   4  -1  217.88   11.80
  -6   4  -1  252.57   12.30
   2  -6  -1  219.58   12.50
   2  -6  -1  229.98   15.40
   2  -6  -1  205.08   10.30
   6  -4   1  216.28   15.10
  -2   6   1  201.48   12.80
  -4  -2   1  215.28   12.20
   7  -1  -1  258.57   17.70
  -6   7  -1  256.97   19.70
   7  -1  -1  267.27   12.70
  -1  -6  -1  254.37   16.60
  -1  -6  -1  263.47   16.50
  -6   7  -1  255.97   13.90
   6  -7   1  245.08   18.40
   6  -7   1  270.07   13.10
  -7   1   1  282.27   17.50
   6  -7   1  289.27   15.30
  -4  -6  -1  742.93   40.80
  10  -4  -1  774.12   44.90
  -6  10  -1  761.52   37.60
  10  -4  -1  739.33   34.80
   6 -10   1  747.63   34.80
   6 -10   1  764.92   44.70
   6 -10   1  782.32   40.00
 -10   4   1  743.73   40.10
  -7  -6  -1   52.49    4.60
  -7  -6  -1   58.49    4.60
  -7  -6  -1   55.19    5.10
  -7  -6  -1   63.29    6.70
  -6  13  -1   59.49    4.20
  -7  -6  -1   59.09    5.60
  -6  13  -1   51.89    8.10
  13  -7  -1   48.40   14.10
  -7  -6  -1   58.09   12.60
  13  -7  -1   59.79    4.80
  -7  -6  -1   45.10    6.10
 -13   7   1   56.19    5.60
   6 -13   1   60.09    4.30
 -13   7   1   57.39    6.40
   6 -13   1   55.29   13.60
  -3  10  -1  818.92   41.70
  10  -7  -1  802.12   49.40
  -7  -3  -1  823.92   44.10
  10  -7  -1  837.22   37.70
   3 -10   1  756.72   36.60
 -10   7   1  863.61   43.90
   3 -10   1  810.62   40.50
   3 -10   1  810.62   43.30
 -10   7   1  842.42   41.80
   3 -10   1  776.22   44.90
  -7   0  -1  577.44   42.00
   7  -7  -1  631.54   37.00
   7  -7  -1  600.24   28.10
  -7   0  -1  639.94   33.00
   0  -7   1  551.24   27.00
  -7   7   1  627.04   30.20
   0  -7   1  635.44   31.50
   7   0   1  620.64   31.60
   0  -7   1  580.44   31.20
   7   0   1  591.84   27.40
   0  -7   1  620.34   31.70
   4  -7  -1  129.59   12.10
  -7   3  -1  144.29   16.90
  -7   3  -1  144.99    9.60
   4  -7  -1  131.59    6.60
  -3  -4   1  111.69    9.90
   7  -3   1  118.69   10.90
  -3  -4   1  118.59    8.90
  -4   7   1  117.89   10.00
   6   1  -1  620.94   33.40
   1  -7  -1  674.53   35.90
   6   1  -1  594.44   29.50
  -7   6  -1  683.73   31.70
  -7   6  -1  731.53   40.40
   1  -7  -1  670.93   35.70
   1  -7  -1  631.04   29.50
   7  -6   1  704.93   37.60
  -6  -1   1  669.93   35.10
   7  -6   1  681.13   31.60
  -7   9  -1   94.89    7.50
   9  -2  -1   95.99    5.70
  -2  -7  -1  105.89    9.90
   9  -2  -1   87.79   12.20
  -9   2   1  109.19   10.60
   7  -9   1   99.09    6.10
   7  -9   1  104.69   12.80
   7  -9   1  106.19    9.00
  -7  12  -1  134.79    9.00
  -5  -7  -1  151.38    9.80
  -5  -7  -1  149.49    8.40
  -5  -7  -1  148.09    9.30
  -5  -7  -1  148.89   14.60
  12  -5  -1  146.89    8.60
  -5  -7  -1  162.48   11.10
  -7  12  -1  156.18   12.20
  -5  -7  -1  153.58   11.40
   7 -12   1  152.08   19.00
   7 -12   1  147.19    8.40
 -12   5   1  151.08   14.10
 -12   5   1  141.69   14.80
  -8  -7  -1  546.85   29.10
  -7  15  -1  558.14   24.70
  15  -8  -1  509.85   49.90
  -8  -7  -1  561.94   28.20
  -8  -7  -1  517.35   27.30
  -7  15  -1  552.64   37.40
  -8  -7  -1  542.05   36.50
  -8  -7  -1  505.05   25.80
  -8  -7  -1  534.25   26.30
  15  -8  -1  568.54   26.80
 -15   8   1  522.55   29.10
   7 -15   1  462.75   45.50
  -4  12  -1   55.49    8.60
  -8  -4  -1   62.19    6.60
  -8  -4  -1   55.39    5.10
  -4  12  -1   56.19    4.20
  -8  -4  -1   47.50    5.40
  -8  -4  -1   51.59   10.10
  -8  -4  -1   52.29    7.90
  12  -8  -1   60.99    4.70
  -8  -4  -1   56.59    6.10
  12  -8  -1   58.59   13.30
  -8  -4  -1   54.49    4.30
 -12   8   1   53.59    9.30
   4 -12   1   49.90   13.20
 -12   8   1   45.50    5.50
   4 -12   1   53.69    3.80
  -8  -1  -1  443.06   27.00
   9  -8  -1  485.25   32.60
  -9   8   1  470.85   23.10
   1  -9   1  426.96   26.90
   8   1   1  386.46   19.90
  -9   8   1  453.05   24.30
   1  -9   1  459.55   24.60
   1  -9   1  422.26   19.80
   8   1   1  418.46   23.90
   1  -9   1  462.75   28.10
   6  -8  -1  685.03   32.70
  -8   2  -1  729.53   37.20
  -8   2  -1  660.53   47.30
   6  -8  -1  694.43   41.30
   8  -2   1  737.23   32.70
  -6   8   1  743.13   35.30
  -2  -6   1  726.83   37.30
  -2  -6   1  748.33   36.80
   8  -2   1  686.03   39.50
   3  -8  -1 1284.07   67.49
  -8   5  -1 1395.46   62.89
  -8   5  -1 1386.66   62.79
  -8   5  -1 1381.06   73.89
   3  -8  -1 1233.78   59.99
   8  -5   1 1411.46   60.79
  -5  -3   1 1404.46   66.19
   8  -5   1 1348.86   67.89
  -3   8   1 1335.37   63.79
  -8   8  -1  468.35   32.40
   0  -8  -1  430.76   24.80
   8   0  -1  417.66   26.20
   0  -8  -1  395.06   26.70
   8   0  -1  430.86   20.40
  -8   8  -1  428.46   22.50
   8  -8   1  466.35   24.00
  -8   0   1  460.65   26.90
   8  -8   1  461.35   21.30
   8  -8   1  456.05   29.80
  -3  -8  -1   85.19    6.50
  -3  -8  -1   94.29   10.60
  -3  -8  -1   75.39    6.30
  11  -3  -1   83.99    5.50
  11  -3  -1  107.69   16.20
  -3  -8  -1   81.29    5.30
  -8  11  -1   86.99    8.50
 -11   3   1   74.49   10.90
   8 -11   1   68.29   13.10
   8 -11   1   91.39    5.80
 -11   3   1   89.49   11.30
  14  -6  -1  107.79    6.90
  -6  -8  -1  104.69   13.80
  -8  14  -1  103.39    5.20
  14  -6  -1  118.99   35.70
  -6  -8  -1   92.89    6.80
  -6  -8  -1   94.69    8.90
  -6  -8  -1  106.79    5.70
   8 -14   1   94.99    6.30
 -14   6   1   66.19   14.10
 -14   6   1   88.89    8.00
 -14   6   1   93.59    8.70
   8 -14   1   88.09   18.10
  -9  -8  -1   55.49    4.80
  -9  -8  -1   55.69    6.20
  -9  -8  -1   48.20    4.90
  17  -9  -1   50.39    5.80
  -8  17  -1   54.49    2.90
 -17   9   1   40.10    8.50
  -5  14  -1   78.49   11.60
  -9  -5  -1   54.49    4.50
  -9  -5  -1   58.79    3.90
  -9  -5  -1   60.99    5.30
  -5  14  -1   60.49    4.60
  -9  -5  -1   50.89    6.10
  14  -9  -1   60.49    6.40
  -9  -5  -1   51.99   16.30
  14  -9  -1   73.89   17.90
  -9  -5  -1   49.30    8.30
  -9  -5  -1   66.69    6.10
 -14   9   1   61.49    8.90
   5 -14   1   42.00   18.70
   5 -14   1   70.29    4.20
  -9  -2  -1  122.29    9.10
  -2  11  -1  117.29    9.20
  -9  -2  -1  140.29   11.60
  11  -9  -1  142.49   19.30
  -9  -2  -1  141.39   10.40
  11  -9  -1  131.29    8.10
  -2  11  -1  133.69   12.50
  -9  -2  -1  126.59   13.70
  -9  -2  -1  125.69    7.80
  -9  -2  -1  136.29   10.20
 -11   9   1  146.49   12.80
   2 -11   1  143.39   12.50
   8  -9  -1  567.44   27.20
  -9   1  -1  594.14   33.00
  -9   1  -1  566.14   46.40
   8  -9  -1  591.64   38.50
   9  -1   1  564.84   26.60
  -1  -8   1  578.34   31.70
  -8   9   1  579.44   29.80
  -1  -8   1  582.64   32.30
  -9   4  -1  110.29   18.00
   5  -9  -1  105.99   12.80
  -9   4  -1  111.59    9.60
   5  -9  -1  102.69    6.00
  -5   9   1  108.29    8.70
   9  -4   1  110.79    6.30
  -4  -5   1  100.69   10.20
   9  -4   1  112.09   12.10
  -4  -5   1  100.39    9.40
   2  -9  -1    7.10    5.50
  -9   7  -1    4.00   10.80
   2  -9  -1    5.00    3.10
   2  -9  -1    9.10    1.30
  -9   7  -1   12.80    3.30
  -2   9   1    9.00    3.50
  -7  -2   1    3.60    3.30
   9  -7   1    7.80    1.70
   9  -7   1    6.80    4.80
  -1  -9  -1  545.35   31.60
  10  -1  -1  527.65   34.90
  10  -1  -1  554.14   26.00
  -9  10  -1  578.94   28.90
 -10   1   1  543.75   30.50
   9 -10   1  539.35   37.70
   9 -10   1  582.44   26.90
 -10   1   1  574.64   33.80
  -4  -9  -1   58.39    5.70
  -4  -9  -1   65.29    4.30
  -4  -9  -1   54.99   13.60
  -4  -9  -1   67.79    6.00
  -4  -9  -1   67.79    5.00
  13  -4  -1   71.59    5.10
  13  -4  -1   32.60   17.60
 -13   4   1   58.69   11.60
   9 -13   1   70.39    5.10
 -13   4   1   61.99    6.90
 -13   4   1   62.39    6.40
   9 -13   1   66.89   20.30
  -7  -9  -1  168.38   11.20
  16  -7  -1  153.08    9.50
  -7  -9  -1  153.78   18.30
  -7  -9  -1  151.48    9.20
  -7  -9  -1  150.48    9.10
  -7  -9  -1  156.48   10.70
   9 -16   1  142.69    8.90
   9 -16   1  122.29   27.90
 -16   7   1  128.39   11.10
 -16   7   1  138.29   10.40
 -10  -9  -1  110.49    7.50
 -10  -9  -1  112.49    6.40
 -10  -9  -1  115.79    9.30
  10   9   1  109.59    6.90
  16 -10  -1  -21.40   22.60
 -10  -6  -1    4.80    1.60
 -10  -6  -1    4.40    2.30
 -10  -6  -1    4.10    2.70
 -10  -6  -1    2.00    1.80
 -10  -6  -1   -1.40    8.70
  -6  16  -1   -5.40   13.00
  16 -10  -1    2.80    2.00
 -16  10   1    1.90    2.20
  13 -10  -1  116.29    7.80
 -10  -3  -1  121.19    9.90
  -3  13  -1  116.09   15.00
 -10  -3  -1  108.29   14.70
 -10  -3  -1  133.49   10.40
 -10  -3  -1  118.79    6.20
 -10  -3  -1  115.99    8.50
  13 -10  -1  131.09   23.80
 -10  -3  -1  113.79   11.20
 -10  -3  -1  117.59    6.20
  -3  13  -1  120.79    7.30
 -10  -3  -1  109.19    6.90
 -10  -3  -1  112.59    7.70
   3 -13   1  112.39    6.60
 -13  10   1  109.39    9.40
  10 -10  -1   74.19    5.20
 -10   0  -1   75.09    6.90
 -10   0  -1   72.39    6.70
 -10   0  -1   64.59    4.00
   0  10  -1   66.79    4.90
 -10   0  -1   76.39   10.40
 -10   0  -1   73.79    8.30
  10 -10  -1   74.79   14.40
 -10  10   1   71.19    8.90
   0 -10   1   67.89    8.90
  10   0   1   63.59    4.30
   7 -10  -1   18.50    2.20
 -10   3  -1   23.50   14.30
 -10   3  -1   17.20    5.30
   7 -10  -1   21.10    8.40
  10  -3   1   14.00    6.00
  -7  10   1   19.90    4.20
  -3  -7   1   19.40    5.40
  10  -3   1   20.00    2.20
   4 -10  -1  572.54   27.30
   4 -10  -1  585.84   37.60
 -10   6  -1  616.44   30.80
 -10   6  -1  623.04   45.30
  10  -6   1  585.44   28.00
  -6  -4   1  574.94   34.10
  10  -6   1  638.14   38.10
  -4  10   1  589.04   31.80
   1 -10  -1  140.39   11.80
 -10   9  -1  128.19   10.70
   1 -10  -1  128.49   17.80
  10  -9   1  125.49   16.30
  -1  10   1  107.69   11.80
  -9  -1   1  120.09   13.10
  10  -9   1  132.19    7.90
 -10  12  -1  142.49    8.50
  -2 -10  -1  156.28   10.20
  -2 -10  -1  142.79   10.00
  -2 -10  -1  161.38   15.00
  12  -2  -1  154.18    8.60
  -2 -10  -1  147.79    8.30
  -2 -10  -1  155.78    8.60
  10 -12   1  168.78   21.20
 -12   2   1  166.28   11.20
  10 -12   1  165.68    9.30
 -12   2   1  152.98   11.00
 -12   2   1  155.48    9.20
 -12   2   1  161.28   16.70
   2  10   1  146.39    8.80
  15  -5  -1   41.60    4.40
  -5 -10  -1   49.10    3.30
  -5 -10  -1   43.10    4.20
  -5 -10  -1   45.30   10.90
  -5 -10  -1   42.90    4.60
  -5 -10  -1   51.99    7.00
  -5 -10  -1   49.40    5.50
 -15   5   1   22.50   13.50
  10 -15   1   41.50    4.00
  10 -15   1   47.90   17.60
 -15   5   1   38.70    5.80
 -15   5   1   43.70    6.10
  -8 -10  -1  225.08   11.90
  -8 -10  -1  215.28   12.50
  -8 -10  -1  248.28   15.00
  -8 -10  -1  223.78   12.50
  18  -8  -1  206.38   13.40
   8  10   1  250.57   12.50
 -18   8   1  197.08   14.20
 -11 -10  -1   26.50    2.90
 -11 -10  -1   34.90    4.70
  10 -21   1   29.60    2.70
  10 -21   1   25.80    2.40
 -11  -7  -1   37.20    5.10
 -11  -7  -1   30.90    4.10
  -7  18  -1   34.90    2.10
  18 -11  -1   32.30    4.00
 -11  -7  -1   33.00    3.00
 -18  11   1   35.60    5.40
  15 -11  -1   25.50    3.50
 -11  -4  -1   18.90    3.20
  -4  15  -1   14.70    9.00
 -11  -4  -1   23.30    4.80
  -4  15  -1   26.00    3.20
 -11  -4  -1   22.20    2.70
 -11  -4  -1   19.00    9.40
 -11  -4  -1   26.10    4.20
  15 -11  -1   10.10   17.80
   4 -15   1   26.60    2.60
 -15  11   1   24.70    4.70
 -11  -1  -1   49.30    6.30
 -11  -1  -1   36.40    7.10
 -11  -1  -1   45.50    3.10
 -11  -1  -1   48.90    6.10
 -11  -1  -1   50.59    5.10
 -11  -1  -1   47.00   10.60
 -11  -1  -1   49.60    3.20
  -1  12  -1   53.09   17.80
  -1  12  -1   45.30    4.10
  12 -11  -1   23.60   11.40
  12 -11  -1   50.19    4.60
 -11  -1  -1   46.40    3.50
 -11  -1  -1   46.10    4.60
   1 -12   1   49.10    4.70
   1 -12   1   48.20    9.50
   1 -12   1   52.69    3.80
 -11   2  -1  302.87   18.60
 -11   2  -1  334.67   20.50
 -11   2  -1  308.87   23.60
   9 -11  -1  326.87   16.40
 -11   2  -1  313.27   15.10
 -11   2  -1  330.37   18.30
   9 -11  -1  342.07   29.70
  -2  -9   1  317.57   21.70
  11  -2   1  317.97   15.80
  11  -2   1  320.87   25.30
  -2  -9   1  317.17   17.00
  -9  11   1  339.27   20.10
 -11   5  -1  681.23   36.60
   6 -11  -1  665.03   35.00
 -11   5  -1  787.82   41.80
   6 -11  -1  753.12   46.50
 -11   5  -1  753.82   39.00
  -6  11   1  746.83   33.60
  11  -5   1  836.32   46.10
  11  -5   1  776.82   34.40
  -5  -6   1  707.13   35.10
  -6  11   1  763.82   38.40
  -5  -6   1  749.82   41.10
  -5  -6   1  686.33   33.60
   3 -11  -1   77.19    4.70
   3 -11  -1   64.39   13.70
 -11   8  -1   70.89    6.60
  -8  -3   1   76.39    5.10
  11  -8   1   73.69   13.30
  -8  -3   1   84.29    6.20
  11  -8   1   87.49    5.80
  -8  -3   1   76.79   10.90
  -8  -3   1   93.29    7.90
  -8  -3   1   69.09   10.20
  -3  11   1   81.39    5.20
  -3  11   1   71.89    9.00
   0 -11  -1  323.37   16.70
   0 -11  -1  330.37   23.20
 -11  11  -1  291.07   16.90
   0 -11  -1  323.97   18.50
  11 -11   1  318.67   30.70
 -11   0   1  356.56   18.30
 -11   0   1  345.67   18.00
 -11   0   1  349.67   25.80
   0  11   1  351.96   17.30
 -11   0   1  388.26   20.40
  11 -11   1  352.06   17.80
 -11   0   1  354.66   19.80
   0  11   1  372.26   24.70
  -3 -11  -1   90.49   14.50
  -3 -11  -1   84.69    5.90
  -3 -11  -1   78.49    6.90
  -3 -11  -1   92.79    7.70
  -3 -11  -1   88.39    5.60
  11 -14   1   81.19   18.30
 -14   3   1   67.99   13.80
  11 -14   1   87.69    6.40
   3  11   1   85.19    6.20
   3  11   1  104.69   15.20
 -14   3   1   80.49    7.80
 -14   3   1   77.59    7.90
  -6 -11  -1   50.99    4.80
  -6 -11  -1   49.99    4.50
  -6 -11  -1   46.90    6.00
  -6 -11  -1   54.79    6.20
  11 -17   1   50.79    4.60
 -17   6   1   41.00    6.00
 -17   6   1   53.99    5.80
   6  11   1   51.79    4.60
  -9 -11  -1   50.59    3.30
  -9 -11  -1   55.49    6.40
  -9 -11  -1   46.60    5.10
  11 -20   1   55.09    4.30
 -20   9   1   38.40    4.60
   9  11   1   44.40    3.60
 -12  -8  -1  101.69    5.40
 -12  -8  -1   99.89    8.60
 -12  -8  -1   94.99    6.60
  12   8   1  109.19    6.30
   8 -20   1  114.79    7.00
   8 -20   1  110.59    5.80
 -12  -5  -1  212.88   15.50
  17 -12  -1  271.67   14.50
  -5  17  -1  265.07   12.50
 -12  -5  -1  253.37   14.10
 -12  -5  -1  262.47   12.70
 -12  -5  -1  265.17   15.90
 -17  12   1  230.58   16.10
  -2  14  -1  163.68   17.50
  14 -12  -1  143.69   27.80
 -12  -2  -1  168.18   11.20
 -12  -2  -1  146.39   18.80
 -12  -2  -1  164.58   12.40
 -12  -2  -1  163.58   10.30
 -12  -2  -1  164.78   12.60
 -12  -2  -1  167.18    8.90
  -2  14  -1  175.38    9.70
  14 -12  -1  178.78   10.60
   2 -14   1  155.78    8.90
 -14  12   1  151.98   12.00
 -12   1  -1   46.30    7.70
 -12   1  -1   34.10    9.30
  11 -12  -1   43.80    4.00
 -12   1  -1   42.90    4.30
 -12   1  -1   40.10    2.90
   1  11  -1   41.20    3.90
 -12   1  -1   40.40    2.70
 -12   1  -1   39.00    3.10
 -12   1  -1   43.40    5.80
  11 -12  -1   44.20   14.50
 -12   1  -1   38.00    4.30
 -12   1  -1   49.70    6.20
  -1 -11   1   37.20    8.20
 -11  12   1   32.30    8.60
  -1 -11   1   38.00    3.40
  -1 -11   1   35.60    4.10
  -1 -11   1   41.40    3.40
 -12   4  -1    6.60    2.40
 -12   4  -1    8.30    4.20
 -12   4  -1    7.20    2.80
   8 -12  -1    8.10    1.60
   8 -12  -1    1.20    8.00
 -12   4  -1   10.40    5.90
  -4  -8   1    8.00    4.90
  -4  -8   1    8.00    1.70
  -8  12   1   13.10    5.40
  -8  12   1    6.80    1.10
  12  -4   1    9.40    9.20
  -4  -8   1    8.70    2.30
  12  -4   1    8.90    1.80
  -4  -8   1    7.80    2.20
   5 -12  -1  787.12   66.69
 -12   7  -1  860.11   45.30
   5 -12  -1  894.11   42.70
 -12   7  -1  986.70   52.19
 -12   7  -1  818.82   43.70
  12  -7   1 1008.20   57.89
  -7  -5   1  848.32   42.70
  -7  -5   1  868.31   42.40
  -7  -5   1  968.90   44.10
  -5  12   1 1001.80   42.60
  -5  12   1 1012.00   48.20
  -7  -5   1 1002.10   51.79
  12  -7   1 1034.70   43.50
   2 -12  -1  315.47   16.00
   2 -12  -1  319.57   18.60
 -12  10  -1  296.87   16.80
 -10  -2   1  334.27   17.80
 -10  -2   1  326.87   16.60
  -2  12   1  334.37   16.50
  12 -10   1  357.56   31.60
  12 -10   1  335.57   17.20
 -10  -2   1  356.46   19.50
 -10  -2   1  320.27   24.80
 -10  -2   1  301.37   15.90
 -10  -2   1  362.76   19.90
  -2  12   1  340.77   22.90
  -1 -12  -1  348.17   17.60
  -1 -12  -1  332.17   18.90
  -1 -12  -1  336.57   26.20
  -1 -12  -1  348.67   17.30
 -13   1   1  348.37   17.80
 -13   1   1  342.37   20.70
   1  12   1  367.86   17.90
 -13   1   1  348.87   34.50
  12 -13   1  336.97   34.60
  12 -13   1  327.47   18.10
 -13   1   1  350.26   20.50
   1  12   1  367.56   26.90
 -13   1   1  349.47   18.90
  -4 -12  -1   83.09    5.90
  -4 -12  -1   78.39    8.50
  -4 -12  -1   60.59   14.40
  -4 -12  -1   73.09    6.00
  -4 -12  -1   78.29    7.50
   4  12   1   77.19    5.80
 -16   4   1   67.39    7.50
 -16   4   1   79.59    7.70
  12 -16   1   81.19   27.10
   4  12   1   78.19   15.60
  12 -16   1   86.19    6.20
  -7 -12  -1    6.90    2.10
  -7 -12  -1   12.10    3.40
  -7 -12  -1    9.10    2.20
  -7 -12  -1    8.30    1.70
  -6  19  -1   30.70    1.80
 -13  -6  -1   26.20    3.60
 -13  -6  -1   29.10    4.70
   6 -19   1   33.30    2.60
   6 -19   1   32.70    3.80
 -19  13   1   28.40    4.90
 -13  -3  -1  264.87   14.00
 -13  -3  -1  266.57   19.30
  16 -13  -1  315.17   16.40
  -3  16  -1  299.07   15.00
 -16  13   1  280.27   22.70
   3 -16   1  296.67   14.30
   3 -16   1  299.27   14.50
   0  13  -1   35.70   10.10
 -13   0  -1   32.00    5.30
 -13   0  -1   27.80    2.70
  13 -13  -1   14.20   15.60
   0  13  -1   33.40    3.70
  13 -13  -1   31.50    3.70
 -13   0  -1   32.80    4.50
 -13   0  -1   35.30    4.10
 -13   0  -1   27.90    5.30
 -13   0  -1   19.60    9.20
 -13   0  -1   30.30    2.40
   0 -13   1   27.90    3.10
   0 -13   1   27.20    4.00
   0 -13   1   27.50    2.90
   0 -13   1    4.30   14.50
 -13   3  -1  129.39   16.00
  10 -13  -1  134.29    8.60
 -13   3  -1  141.39   10.70
 -13   3  -1  134.59    7.60
 -13   3  -1  129.89    8.40
  10 -13  -1  140.59   22.60
 -13   3  -1  156.38   13.60
 -13   3  -1  139.89   11.00
  -3 -10   1  147.49    8.20
  -3 -10   1  153.58   16.60
  -3 -10   1  147.09    9.50
  13  -3   1  137.89    8.20
 -10  13   1  158.18   14.90
  -3 -10   1  142.49    8.20
  -3 -10   1  130.89    9.40
 -13   6  -1   38.40    7.30
 -13   6  -1   28.00    4.40
 -13   6  -1   31.10    4.90
   7 -13  -1   30.30   12.20
   7 -13  -1   31.30    3.10
  13  -6   1   36.20    3.50
  13  -6   1   35.70   12.40
  -6  -7   1   22.10    3.50
  -6  -7   1   34.40    3.30
  -6  -7   1   33.40    8.60
  -7  13   1   28.90    6.50
  -6  -7   1   37.60    6.00
  -7  13   1   33.80    2.70
  -6  -7   1   33.60    4.10
 -13   9  -1  129.19    9.30
   4 -13  -1  126.09   22.50
 -13   9  -1  142.79   10.90
  -4  13   1  147.89   14.20
  -4  13   1  147.69    8.60
  -9  -4   1  159.28   10.00
  -9  -4   1  164.78   11.40
  -9  -4   1  138.19   16.20
  13  -9   1  150.28   22.20
  13  -9   1  155.88    9.20
  -9  -4   1  139.29    8.20
  -9  -4   1  139.49    8.60
   1 -13  -1  187.38   11.00
 -13  12  -1  159.88   11.30
   1 -13  -1  189.78   12.90
   1 -13  -1  195.18   11.60
 -12  -1   1  204.08   13.50
  13 -12   1  192.68   11.30
  -1  13   1  183.98   10.60
 -12  -1   1  190.48   11.90
  -1  13   1  200.38   18.40
 -12  -1   1  194.98   13.50
  13 -12   1  177.68   26.70
 -12  -1   1  184.18   19.70
 -12  -1   1  196.48   13.60
  -2 -13  -1    6.00    4.00
  -2 -13  -1    3.90    1.20
  -2 -13  -1    5.10    1.80
  -2 -13  -1    3.30    2.10
  -2 -13  -1    3.90    2.30
 -15   2   1  -13.80   20.40
  13 -15   1    2.80    1.50
 -15   2   1    5.30    3.10
 -15   2   1    3.90    2.80
   2  13   1    4.50    1.90
 -15   2   1    4.80    2.20
  -5 -13  -1  189.68   12.60
  -5 -13  -1  173.18    9.70
  -5 -13  -1  174.78    9.60
  -5 -13  -1  173.98   11.10
   5  13   1  141.59    9.30
  13 -18   1  156.68    9.90
  -8 -13  -1   58.69    4.20
  -8 -13  -1   48.30    5.50
  -8 -13  -1   56.19    3.20
 -13  21  -1   53.29    5.40
  13 -21   1   48.90    4.60
 -14  -7  -1   17.40    3.60
 -14  -7  -1   15.80    2.10
   7 -21   1   19.50    2.10
   7 -21   1   14.90    3.10
 -14  -4  -1   78.79    7.50
  18 -14  -1   95.59    7.30
  -4  18  -1   85.59    4.80
 -14  -4  -1   76.19    5.90
   4 -18   1   89.09    6.60
 -18  14   1   76.99    7.40
   4 -18   1   76.59    5.20
 -14  -1  -1   58.09    6.30
  15 -14  -1   64.69    5.50
 -14  -1  -1   54.59    5.30
 -14  -1  -1   63.99    7.60
  15 -14  -1   37.40   24.70
  -1  15  -1   60.99   18.40
  -1  15  -1   57.39    4.90
 -14  -1  -1   55.09   17.60
 -14  -1  -1   57.79    7.00
   1 -15   1   66.89    4.60
   1 -15   1   63.39    6.40
 -15  14   1   73.69    7.60
   2  12  -1   70.39    5.40
   2  12  -1   70.59   13.00
  12 -14  -1  115.99   24.80
 -14   2  -1   50.39   13.00
  12 -14  -1   67.99    5.60
 -14   2  -1   62.39    7.40
 -14   2  -1   61.89    6.30
 -14   2  -1   70.09    7.60
 -14   2  -1   62.59    5.40
  -2 -12   1   59.39    4.70
  -2 -12   1   64.49    6.20
  -2 -12   1   54.89   11.90
  -2 -12   1   54.99    5.70
 -14   5  -1  202.98   16.50
   9 -14  -1  236.78   31.20
 -14   5  -1  215.08   13.80
   9 -14  -1  205.48   11.50
  -5  -9   1  198.38   11.20
  -5  -9   1  228.18   13.90
  -9  14   1  212.38    9.80
  -5  -9   1  191.88   14.40
  14  -5   1  220.68   29.90
  -9  14   1  211.38   19.20
  14  -5   1  210.28   11.60
  -5  -9   1  209.88   13.80
  -5  -9   1  182.78   18.40
   6 -14  -1   98.69   22.40
 -14   8  -1  109.89   11.00
 -14   8  -1  106.69    8.40
  -8  -6   1  124.79   15.60
  14  -8   1  116.69    7.50
  -8  -6   1   80.09    9.30
  -8  -6   1  102.09    6.80
  -8  -6   1  115.49    9.50
  -6  14   1  124.99   13.40
  14  -8   1  110.29   21.10
 -14  11  -1   95.19    8.70
   3 -14  -1   90.99    6.20
 -14  11  -1   86.79    7.10
  -3  14   1  101.69   13.50
 -11  -3   1  100.69    7.70
  14 -11   1   80.69   18.80
  -3  14   1   97.39    6.50
 -11  -3   1   97.49    5.90
 -11  -3   1   82.89   14.00
 -11  -3   1   92.79    6.70
 -11  -3   1   97.09    8.90
  14 -11   1   97.59    7.00
   0 -14  -1   40.20    4.90
 -14  14  -1   38.40    5.70
   0 -14  -1   41.00    3.20
   0 -14  -1   40.80    3.60
   0 -14  -1   39.90    5.50
 -14   0   1   41.10    4.70
  14 -14   1   48.10   20.90
  14 -14   1   37.50    4.90
 -14   0   1   38.20    4.30
 -14   0   1   20.80   11.70
   0  14   1   35.90    3.90
 -14   0   1   39.80    5.70
   0  14   1   31.40    9.30
  -3 -14  -1   58.89    6.50
  -3 -14  -1   50.69    4.30
  -3 -14  -1   55.49    6.60
  -3 -14  -1   49.99    4.50
 -17   3   1   41.10    5.60
  14 -17   1   50.59    4.80
   3  14   1   50.69    4.30
  -6 -14  -1   23.70    4.20
  -6 -14  -1   26.60    2.70
  -6 -14  -1   30.00    2.90
 -14  20  -1   30.20    3.90
  -6 -14  -1   25.70    2.30
   6  14   1   19.90    2.40
  14 -20   1   20.50    2.40
 -15  -5  -1   38.50    3.20
 -15  -5  -1   38.20    5.10
   5 -20   1   43.70    3.50
 -20  15   1   35.60    4.00
   5 -20   1   42.10    5.10
 -15  -2  -1  113.99    8.90
 -15  -2  -1   81.29    8.00
 -15  -2  -1  109.89    6.80
  17 -15  -1  109.59    7.40
  -2  17  -1  105.69    6.20
   2 -17   1   93.39    7.20
   2 -17   1   96.39    5.90
 -17  15   1   88.59    8.20
 -15   1  -1   13.80   23.80
 -15   1  -1   26.10    6.30
   1  14  -1   30.00   12.30
 -15   1  -1   24.50    5.10
  14 -15  -1   25.80    3.70
 -15   1  -1   20.30    4.50
   1  14  -1   22.70    3.20
  14 -15  -1   35.80   22.40
  -1 -14   1   28.90    4.40
  -1 -14   1   29.60    3.10
  -1 -14   1   34.30    4.30
  11 -15  -1   80.99   23.40
   4  11  -1   78.09    5.60
  11 -15  -1   71.39    5.80
 -15   4  -1   32.60   15.50
 -15   4  -1   64.79    7.60
 -15   4  -1   74.89    7.70
  -4 -11   1   48.80   11.40
  -4 -11   1   76.49    5.50
  -4 -11   1   73.89    6.30
  -4 -11   1   79.59    6.70
  15  -4   1   64.29    8.10
 -15   7  -1   25.80    5.00
   8 -15  -1   28.70    3.30
   8 -15  -1   30.60   17.30
 -15   7  -1   34.60    5.30
  -7  -8   1   29.70    3.50
  15  -7   1   29.70    3.50
  -7  -8   1   25.30    5.00
  -7  -8   1   30.40    4.20
  -7  -8   1   23.30    8.20
  -7  -8   1   28.60    3.40
  15  -7   1   33.70   19.10
  -8  15   1   29.70    2.30
  -8  15   1   26.80    9.00
 -15  10  -1  150.88   12.00
 -15  10  -1  151.28   10.70
 -10  -5   1  148.09   19.00
 -10  -5   1  154.98    8.80
  15 -10   1  168.38   10.20
  -5  15   1  169.18   16.90
 -10  -5   1  154.38    9.60
 -10  -5   1  151.88   11.70
  15 -10   1  177.78   27.10
 -10  -5   1  169.68   11.00
  -5  15   1  169.58    9.10
   2 -15  -1   37.20    3.30
   2 -15  -1   33.10    4.90
   2 -15  -1   36.70    3.30
 -15  13  -1   30.60    5.30
 -13  -2   1   25.50    4.90
  -2  15   1   32.70    3.70
 -13  -2   1   32.50    4.40
  15 -13   1   32.10    3.70
  -2  15   1   34.00   14.10
 -13  -2   1   29.50    4.10
 -15  16  -1  468.35   25.90
  -1 -15  -1  463.95   26.40
  -1 -15  -1  461.25   23.40
  -1 -15  -1  463.65   21.50
  -1 -15  -1  461.85   22.40
  -1 -15  -1  478.75   26.30
  15 -16   1  501.55   23.70
 -16   1   1  467.55   24.30
   1  15   1  414.76   22.40
 -15  19  -1    9.20    2.80
  -4 -15  -1    5.70    2.60
  -4 -15  -1    3.80    2.10
  -4 -15  -1    6.00    1.40
  -4 -15  -1    6.90    1.80
   4  15   1    4.80    1.50
 -19   4   1    2.10    2.50
 -16  -3  -1   85.79    5.60
 -16  -3  -1   76.79    7.20
  -3  19  -1   96.09    4.40
   3 -19   1   86.79    5.80
 -19  16   1   83.49    6.80
   3 -19   1   88.19    7.60
 -16   0  -1  137.19    8.10
  16 -16  -1  154.18    9.30
   0  16  -1  130.89    8.30
 -16   0  -1  139.79   10.60
 -16  16   1  154.68   11.00
   0 -16   1  148.49    8.20
   0 -16   1  155.48    9.50
 -16   3  -1    1.80    3.60
   3  13  -1    5.40    2.50
  13 -16  -1    6.40    2.50
  -3 -13   1    5.70    2.10
  -3 -13   1    5.00    2.50
  10 -16  -1   45.10   22.70
 -16   6  -1   31.60    5.30
 -16   6  -1   29.50    5.50
  -6 -10   1   33.60    3.80
  -6 -10   1   37.40    5.60
  -6 -10   1   34.80    4.60
  -6 -10   1   17.30    9.30
  -6 -10   1   36.00    3.80
  16  -6   1   34.40    6.50
 -16   9  -1   62.39    7.30
 -16   9  -1   69.69    6.50
  16  -9   1   41.80   24.20
  -7  16   1   66.39   12.50
  -7  16   1   67.29    4.10
  -9  -7   1   53.79   11.20
  -9  -7   1   65.79    6.30
  -9  -7   1   63.59    4.80
  16  -9   1   65.09    5.60
 -16  12  -1   15.80    4.20
  16 -12   1   14.00    2.70
 -12  -4   1   19.50   11.30
  16 -12   1   15.10   21.90
 -12  -4   1   16.30    4.30
  -4  16   1   19.00    2.80
 -12  -4   1   20.30    3.70
 -12  -4   1   16.30    3.20
  -4  16   1   17.50   11.60
 -16  15  -1   44.50    5.80
   1 -16  -1   44.40    4.70
   1 -16  -1   48.50    3.80
   1 -16  -1   44.40    3.20
  16 -15   1   42.40    4.30
 -15  -1   1   37.50    4.00
  -1  16   1   38.70    3.90
 -15  -1   1   49.90    5.20
 -15  -1   1   33.10    5.10
  -2 -16  -1   11.50    2.10
  -2 -16  -1   17.50    2.40
 -16  18  -1   13.60    3.20
  -2 -16  -1    9.10    4.90
  -2 -16  -1   12.10    3.80
   2  16   1    9.50    1.90
 -18   2   1    7.70    2.60
  -1  18  -1   34.10    2.70
 -18  17   1   37.60    4.40
   1 -18   1   41.20    3.60
   1 -18   1   36.10    2.90
   1 -18   1   36.70    5.10
  15 -17  -1    2.90    1.70
 -17   2  -1    3.00    2.60
   2  15  -1    2.30    1.50
  -2 -15   1    2.60    2.00
  -2 -15   1    2.70    1.30
  -2 -15   1    2.50    2.80
 -15  17   1    1.90    2.10
  -2 -15   1    2.50    1.60
 -17   5  -1   19.20    4.60
  12 -17  -1   19.00    3.00
 -17   5  -1   24.50    4.60
   5  12  -1   18.40    3.00
  -5 -12   1   18.20    2.80
  -5 -12   1   17.80    2.90
  -5 -12   1   15.70    3.80
  -5 -12   1   19.60    3.60
 -17   8  -1   79.19   11.70
 -17   8  -1   86.89    7.80
  -8  -9   1   88.69    6.10
  -9  17   1   88.79    4.40
  -8  -9   1   93.99    7.70
  17  -8   1   84.89    7.10
  -8  -9   1   85.89    6.40
 -17  11  -1  192.78   13.80
 -11  -6   1  199.88   12.70
  -6  17   1  198.78    9.80
 -11  -6   1  165.38   10.00
 -11  -6   1  203.78   11.40
  17 -11   1  220.88   12.10
   3 -17  -1    0.00    1.60
   3 -17  -1   -0.30    0.80
 -17  14  -1    1.10    1.90
 -14  -3   1    1.40    2.10
 -14  -3   1    1.10    1.80
  17 -14   1   -0.40    1.40
 -14  -3   1    0.50    1.50
   0 -17  -1   64.19    4.80
   0 -17  -1   69.49    4.40
   0 -17  -1   65.49    6.90
 -17  17  -1   69.99    6.60
 -17   0   1   55.49    6.00
   0  17   1   59.79    4.40
  -3 -17  -1   22.80    2.30
  -3 -17  -1   28.10    2.50
  -3 -17  -1   29.90    2.60
 -17  20  -1   31.30    3.80
   3  17   1   28.90    2.20
   1  17  -1   36.90    3.00
 -17  18   1   35.60    4.30
  -1 -17   1   33.30    3.20
  -1 -17   1   34.30    4.60
  -1 -17   1   36.10    3.00
   4  14  -1   95.59    6.50
  14 -18  -1  117.29    8.20
  -4 -14   1  102.19    8.10
  -4 -14   1  110.59    8.50
  -4 -14   1   97.99    6.60
  -4 -14   1  104.59    6.60
 -18   7  -1   17.70    4.30
 -18   7  -1   24.30    4.20
  -7 -11   1   18.40    2.50
  -7 -11   1   20.00    3.70
  -7 -11   1   18.70    3.00
 -18  10  -1   90.09    8.70
 -10  -8   1  102.29    8.20
 -10  -8   1   88.19    6.60
  -8  18   1   98.39    4.80
 -10  -8   1  104.59    5.90
  18 -10   1   99.49    7.10
   5 -18  -1   17.30    3.20
 -18  13  -1   18.50    4.10
   5 -18  -1   17.80    2.30
 -13  -5   1   17.20    3.50
  -5  18   1   18.30    1.90
 -13  -5   1   16.00    2.80
  18 -13   1   21.20    3.20
 -18  16  -1   26.00    4.30
   2 -18  -1   28.20    4.70
   2 -18  -1   25.50    2.50
   2 -18  -1   28.50    3.10
 -16  -2   1   22.90    2.80
  -2  18   1   29.00    2.50
 -16  -2   1   32.20    4.20
  -1 -18  -1  106.89    7.60
  -1 -18  -1  102.49    5.70
 -18  19  -1  108.09    7.30
   1  18   1  105.99    5.40
   3  16  -1   18.30    2.20
 -19   3  -1   11.80    3.30
  -3 -16   1   15.30    3.40
 -16  19   1   21.00    3.20
  -3 -16   1   12.50    3.20
  -3 -16   1   18.80    2.30
  -3 -16   1   17.70    2.20
 -19   6  -1   45.80    5.50
   6  13  -1   48.60    4.10
  13 -19  -1   49.80    5.20
  -6 -13   1   62.19    6.00
  -6 -13   1   54.29    4.70
  -6 -13   1   58.59    4.30
  -6 -13   1   58.09    4.50
   9  10  -1   19.00    2.50
  10 -19  -1   17.50    3.00
 -19   9  -1   16.00    4.00
  -9 -10   1   16.30    2.70
  -9 -10   1   18.50    2.80
  -9 -10   1   17.10    3.70
 -19  12  -1    8.00    3.00
   7 -19  -1   10.00    1.80
   7 -19  -1    9.10    2.30
  -7  19   1    8.70    1.30
 -12  -7   1    7.40    2.60
 -12  -7   1    4.70    2.10
 -19  15  -1   19.80    3.70
   4 -19  -1   18.70    2.00
   4 -19  -1   23.30    2.90
   4 -19  -1   20.40    6.00
   4 -19  -1   27.70    5.60
  -4  19   1   21.20    1.70
 -15  -4   1   19.50    2.60
 -15  -4   1   20.20    3.60
   1 -19  -1  107.89    6.90
   1 -19  -1  103.19    5.80
 -19  18  -1  102.19    7.10
  -1  19   1  107.89    5.10
   5  15  -1    3.10    1.30
 -20   5  -1    1.60    1.70
  -5 -15   1    2.40    2.10
  -5 -15   1    2.00    2.10
 -15  20   1    3.90    1.70
  -5 -15   1    3.70    1.40
  -5 -15   1    3.50    1.00
   8  12  -1   43.60    3.60
  12 -20  -1   45.00    3.90
  12 -20  -1   34.50    5.10
  -8 -12   1   44.70    4.00
  -8 -12   1   48.30    3.70
  -8 -12   1   50.19    5.40
   9 -20  -1   50.69    3.50
 -20  11  -1   37.80    4.90
  11   9  -1   49.50    3.70
   9 -20  -1   47.00    3.90
 -11  -9   1   43.60    4.10
 -11  -9   1   54.29    6.80
 -20  14  -1    9.60    2.80
   6 -20  -1   12.20    4.60
   6 -20  -1   10.70    1.90
   6 -20  -1   10.60    1.40
   6 -20  -1   14.40    3.50
 -14  -6   1   12.50    3.00
 -14  -6   1   12.80    2.70
   3 -20  -1    6.60    2.00
   3 -20  -1    6.50    1.20
 -20  17  -1    5.00    1.80
  -3  20   1    7.80    0.60
   7  14  -1   20.10    2.10
  -7 -14   1   26.60    2.60
 -14  21   1   26.70    3.20
  -7 -14   1   25.60    1.90
  -7 -14   1   21.70    3.40
  10  11  -1    5.60    1.40
  11 -21  -1    6.60    2.20
  11 -21  -1    5.80    1.10
  11 -21  -1    6.70    1.40
 -10 -11   1    7.90    2.70
 -10 -11   1    5.30    1.60
   8 -21  -1   32.70    3.00
   8 -21  -1   34.10    4.10
 -21  13  -1   27.20    3.90
   8 -21  -1   32.80    2.10
 -13  -8   1   31.70    4.20
 -13  -8   1   29.90    2.80
   1   0  -2  548.35   26.00
  -1   1  -2  493.75   22.70
   0  -1  -2  524.25   27.10
   0  -1  -2  546.25   24.30
  -1   0   2  512.45   23.80
   1  -1   2  519.45   22.80
   0   1   2  458.15   24.10
   2  -2  -2  655.03   31.00
  -2   0  -2  731.93   32.50
   2  -2  -2  733.23   35.20
  -2   0  -2  691.43   34.60
  -2   2   2  696.43   32.00
   0  -2   2  690.73   32.00
  -1  -2  -2 2734.03  118.49
  -1  -2  -2 2785.22  120.29
   3  -1  -2 2671.93  120.49
  -3   1   2 2530.85  117.89
   2  -3   2 2561.34  117.49
  -3  -1  -2 1768.62   78.29
  -3  -1  -2 1645.74   81.99
   4  -3  -2 1613.14   75.59
   4  -3  -2 1766.12   80.79
  -4   3   2 1698.43   77.09
   1  -4   2 1770.32   76.89
   1  -4   2 1723.63   77.19
   1  -4   2 1732.23   77.99
   1  -3  -2   18.40    1.40
   1  -3  -2   21.50    3.10
  -3   2  -2   18.90    2.10
   1  -3  -2   15.00    3.80
   2   1  -2   20.90    3.50
   1  -3  -2   20.00    2.90
  -3   2  -2   15.30    4.30
  -2  -1   2   20.90    3.40
   3  -2   2   17.60    2.50
  -2  -1   2   23.30    2.30
   3  -2   2   21.20    1.90
  -1   3   2   18.00    2.60
  -2  -3  -2 1908.61   89.49
  -3   5  -2 1814.72   84.69
   5  -2  -2 1886.71   87.09
  -2  -3  -2 1921.51   84.99
   5  -2  -2 1835.72   81.69
  -3   5  -2 1831.12   82.69
  -5   2   2 1807.62   84.09
   3  -5   2 1860.61   83.59
   3  -5   2 1813.12   85.59
   6  -4  -2 3350.46  154.68
  -4  -2  -2 3447.86  158.78
  -4  -2  -2 3448.16  151.48
   6  -4  -2 3167.38  147.39
   2  -6   2 3399.36  148.59
  -6   4   2 3267.27  149.79
   2  -6   2 3350.36  151.18
   2  -6   2 3419.96  150.08
   3  -4  -2 1133.39   54.89
  -4   1  -2 1171.48   51.89
  -4   1  -2 1091.89   56.39
   3  -4  -2 1045.80   49.70
  -1  -3   2 1134.09   51.39
  -1  -3   2 1161.68   52.19
  -3   4   2 1123.39   51.39
   4   0  -2 2285.87  103.39
   4   0  -2 2165.18   99.19
   0  -4  -2 2239.38   99.19
  -4   4  -2 2134.69   99.39
   0  -4  -2 2352.56  102.09
  -4   4  -2 2224.68  103.69
   0  -4  -2 2375.66  103.99
  -4   0   2 2259.77   99.89
  -4   0   2 2209.38  102.19
   4  -4   2 2319.57  103.69
   4  -4   2 2322.97  100.59
  -4   7  -2  154.98    9.30
  -3  -4  -2  165.78   18.00
  -3  -4  -2  149.99   11.40
   7  -3  -2  153.18    7.80
   7  -3  -2  147.59   14.60
  -4   7  -2  136.29   11.30
   4  -7   2  158.78   10.10
   4  -7   2  143.19   12.20
  -7   3   2  139.89   10.60
  -3   8  -2  413.26   22.80
   8  -5  -2  458.65   29.30
  -5  -3  -2  443.66   25.40
  -5  -3  -2  452.75   34.00
   8  -5  -2  439.16   20.40
   3  -8   2  389.56   19.90
  -8   5   2  437.16   23.70
   3  -8   2  448.86   23.60
   3  -8   2  428.26   25.40
   3  -8   2  427.16   21.30
   5  -5  -2   76.49    4.30
   5  -5  -2   76.39    9.10
  -5   0  -2   72.69    6.70
  -5   0  -2   49.99   10.70
   0  -5   2   63.09    8.20
   0  -5   2   76.39    6.30
   0  -5   2   73.89    6.00
  -5   5   2   68.09    5.60
  -5   3  -2 1636.64   68.99
   2  -5  -2 1440.26   67.49
   2  -5  -2 1544.25   70.29
  -5   3  -2 1501.65   74.69
   2  -5  -2 1559.54   73.59
  -2   5   2 1520.45   69.89
   5  -3   2 1544.25   71.89
  -3  -2   2 1556.54   70.99
  -3  -2   2 1553.34   69.19
   5  -3   2 1464.75   68.09
  -5   6  -2 1359.06   64.29
   6  -1  -2 1409.06   63.69
  -1  -5  -2 1496.45   69.19
  -1  -5  -2 1423.26   67.49
  -1  -5  -2 1474.65   72.39
  -5   6  -2 1419.96   68.89
   6  -1  -2 1478.15   69.99
   5  -6   2 1406.26   69.29
   5  -6   2 1468.85   65.89
  -6   1   2 1465.45   67.89
   9  -4  -2  372.46   17.50
  -4  -5  -2  369.06   22.60
   9  -4  -2  366.36   25.90
  -5   9  -2  371.06   19.60
   5  -9   2  336.87   17.20
   5  -9   2  366.66   24.50
   5  -9   2  350.26   20.70
  -9   4   2  365.16   22.00
  -9   4   2  345.17   21.70
  -4  10  -2 1222.28   57.29
  10  -6  -2 1222.98   66.49
  -6  -4  -2 1186.58   60.49
   4 -10   2 1172.48   62.49
   4 -10   2 1168.28   61.89
 -10   6   2 1222.98   58.89
   4 -10   2 1117.79   53.19
 -10   6   2 1195.48   58.49
  -6  -1  -2 1049.09   49.90
   7  -6  -2 1017.80   54.29
   7  -6  -2  991.20   45.10
  -6  -1  -2 1027.80   59.49
  -7   6   2 1024.20   47.80
   1  -7   2 1021.20   48.30
   1  -7   2  949.51   48.50
   1  -7   2  917.31   44.40
   6   1   2 1020.20   47.50
   1  -7   2 1005.90   47.50
   4  -6  -2 3005.00  164.68
  -6   2  -2 3590.74  152.88
   4  -6  -2 3135.39  150.18
  -4   6   2 3523.35  152.28
  -2  -4   2 3479.05  153.68
  -2  -4   2 3457.35  152.08
   6  -2   2 3645.74  154.58
   1  -6  -2 2912.91  127.49
   5   1  -2 2740.43  123.99
  -6   5  -2 2764.02  121.19
  -6   5  -2 2820.62  128.69
   1  -6  -2 2504.15  120.19
   1  -6  -2 2843.92  123.89
   5   1  -2 2512.35  120.09
   6  -5   2 2860.41  121.79
   6  -5   2 2679.83  126.29
  -5  -1   2 2785.52  125.09
  -1   6   2 2669.73  123.69
  -5  -1   2 2814.22  121.89
   8  -2  -2  611.14   27.70
  -2  -6  -2  614.14   32.50
   8  -2  -2  537.15   45.90
  -6   8  -2  600.74   28.90
  -6   8  -2  622.64   34.10
   6  -8   2  627.84   30.70
  -8   2   2  593.44   32.70
   6  -8   2  581.14   34.70
  -5  -6  -2  457.15   28.50
  11  -5  -2  461.45   22.10
  -5  -6  -2  422.36   21.60
  -5  -6  -2  401.26   22.30
  -5  -6  -2  493.05   24.60
  11  -5  -2  475.25   34.60
  -6  11  -2  472.15   25.00
  -5  -6  -2  493.85   24.80
  -5  -6  -2  448.36   23.30
   6 -11   2  463.45   27.20
   6 -11   2  441.76   22.50
 -11   5   2  466.75   28.20
   6 -11   2  434.66   31.40
  12  -7  -2  864.51   55.19
  -7  -5  -2  760.82   40.00
  -7  -5  -2  800.72   41.90
  -7  -5  -2  889.21   41.50
  -7  -5  -2  783.12   38.40
  -7  -5  -2  855.51   40.10
  -5  12  -2  858.51   42.80
  -7  -5  -2  786.62   37.40
  12  -7  -2  853.81   38.90
  -7  -5  -2  879.31   41.40
  -7  -5  -2  742.73   38.30
  -7  -5  -2  890.11   47.40
  -5  12  -2  829.72   38.00
   5 -12   2  890.11   46.20
 -12   7   2  859.21   44.70
   5 -12   2  773.22   37.80
   9  -7  -2   66.99    4.70
  -7  -2  -2   70.59    8.70
   9  -7  -2   53.29   10.70
  -7  -2  -2   70.79   17.50
   2  -9   2   83.29    8.00
   2  -9   2   59.09    3.90
  -9   7   2   80.89    7.90
   2  -9   2   73.69    9.70
   2  -9   2   72.29    7.00
  -7   1  -2  188.28   12.80
   6  -7  -2  167.58    8.90
   6  -7  -2  156.38   15.30
  -7   1  -2  152.48   19.30
  -6   7   2  178.38   11.00
  -1  -6   2  180.98   12.30
  -1  -6   2  168.58   11.50
  -1  -6   2  162.68   12.10
   7  -1   2  175.98   12.60
   3  -7  -2 3905.71  186.08
  -7   4  -2 4438.16  188.38
  -7   4  -2 4092.99  197.58
   3  -7  -2 4186.48  194.28
   7  -4   2 4169.58  192.28
  -3   7   2 4510.15  189.78
  -4  -3   2 4319.37  188.68
  -4  -3   2 4340.47  191.48
  -7   7  -2  574.64   34.80
   0  -7  -2  526.15   25.40
   7   0  -2  542.75   32.00
   0  -7  -2  584.04   30.20
   7   0  -2  554.94   25.80
   0  -7  -2  577.24   32.90
  -7   7  -2  540.95   26.90
   7  -7   2  592.64   28.20
   7  -7   2  602.74   33.80
  -7   0   2  593.74   31.70
  -3  -7  -2  420.56   25.90
  -7  10  -2  403.56   21.70
  10  -3  -2  449.16   31.20
  10  -3  -2  413.86   19.90
 -10   3   2  414.76   26.10
   7 -10   2  432.46   24.10
   7 -10   2  387.16   28.70
   7 -10   2  393.66   20.70
  -6  -7  -2  101.99    7.20
  -6  -7  -2  107.79   16.30
  -7  13  -2  110.69   11.40
  13  -6  -2  121.19   22.50
  -6  -7  -2  108.39    6.10
  13  -6  -2  119.79    7.30
  -6  -7  -2  113.89    9.40
  -6  -7  -2  112.69    9.40
  -7  13  -2  113.59    6.00
  -6  -7  -2  111.49    8.40
  -6  -7  -2  107.09    7.00
   7 -13   2  110.89   17.90
 -13   6   2   95.69    8.00
 -13   6   2  101.79   15.60
 -13   6   2  105.79    8.90
   7 -13   2  115.19    6.80
  14  -8  -2  131.49    8.20
  -8  -6  -2  119.89    9.00
  14  -8  -2  138.99   26.60
  -8  -6  -2  120.79    7.80
  -8  -6  -2  125.39    8.10
  -6  14  -2  114.39   14.40
  -8  -6  -2  122.69   11.30
  -8  -6  -2  129.89    9.70
  -8  -6  -2  133.29    6.80
  -8  -6  -2  132.79   19.30
  -6  14  -2  117.19    8.80
   6 -14   2  119.29   22.40
 -14   8   2  110.99    9.80
  -8  -3  -2  148.19    9.60
  11  -8  -2  152.38    8.80
  -8  -3  -2  149.49   10.90
  -8  -3  -2  137.49    8.50
  -8  -3  -2  164.78   11.90
  -8  -3  -2  144.59   14.30
  -3  11  -2  155.88    8.50
  -8  -3  -2  159.28   10.80
  -3  11  -2  152.58   12.90
  -8  -3  -2  129.99    8.10
  11  -8  -2  167.58   20.70
   3 -11   2  147.29   13.30
   3 -11   2  133.69   11.80
   3 -11   2  138.69    7.60
 -11   8   2  146.99   13.90
   3 -11   2  134.49   16.80
 -11   8   2  147.49   13.60
  -8   0  -2  854.61   58.09
  -8   0  -2  929.01   46.10
   8  -8  -2  899.91   51.79
   8  -8  -2  844.32   40.40
   0  -8   2  876.31   44.50
   8   0   2  924.11   44.80
   8   0   2  847.82   40.10
   0  -8   2  924.41   44.50
   0  -8   2  844.22   43.60
  -8   8   2  892.81   43.50
   5  -8  -2   34.10    7.80
   5  -8  -2   45.00    3.30
  -8   3  -2   54.09    9.80
  -8   3  -2   40.10   13.20
  -3  -5   2   54.89    5.70
  -3  -5   2   43.90    6.50
  -5   8   2   52.49    5.80
   8  -3   2   63.19    7.80
   2  -8  -2  218.38   14.20
  -8   6  -2  212.68   12.20
   2  -8  -2  193.58   17.20
  -8   6  -2  236.38   21.70
   2  -8  -2  197.68   10.20
  -6  -2   2  225.28   15.90
  -6  -2   2  211.68   13.10
   8  -6   2  215.88   17.30
  -2   8   2  228.38   14.40
   8  -6   2  205.18   11.50
   9  -1  -2  199.88    9.90
   9  -1  -2  195.28   18.80
  -1  -8  -2  181.58   14.20
  -8   9  -2  202.98   23.10
  -8   9  -2  178.18   11.30
   8  -9   2  178.28   11.20
   8  -9   2  202.68   18.00
   8  -9   2  195.08   13.00
  -9   1   2  198.68   16.00
  -4  -8  -2  143.09    9.30
  12  -4  -2  157.48    8.80
  -4  -8  -2  129.09   11.40
  -4  -8  -2  137.79    7.90
  -4  -8  -2  155.68   10.10
  12  -4  -2  166.48   24.00
  -4  -8  -2  158.78    8.60
  -4  -8  -2  147.79   14.90
  -8  12  -2  154.78    7.40
 -12   4   2  147.89   10.10
   8 -12   2  115.79   18.30
 -12   4   2  145.19   15.40
   8 -12   2  155.48    8.80
  -7  -8  -2   84.59    7.60
  -7  -8  -2   77.69    7.60
  -7  -8  -2   81.79    6.30
  15  -7  -2   68.09   27.10
  -7  -8  -2   62.09   12.00
  -7  -8  -2   84.39    5.00
  -8  15  -2   84.89    4.30
  15  -7  -2   91.99    6.60
  -7  -8  -2   76.09    6.00
   8 -15   2   91.19   22.30
 -15   7   2   74.49    7.90
   8 -15   2   82.09    5.70
  16  -9  -2  569.64   59.09
  -9  -7  -2  560.64   28.10
  -9  -7  -2  566.04   27.10
  -7  16  -2  603.14   25.80
  -9  -7  -2  554.34   27.90
  -9  -7  -2  539.65   38.10
  -9  -7  -2  640.84   30.70
  16  -9  -2  515.95   29.50
 -16   9   2  537.95   30.40
  -9  -4  -2  511.05   27.00
  -9  -4  -2  464.15   24.50
  -9  -4  -2  480.25   24.10
  -9  -4  -2  470.95   32.30
  -9  -4  -2  451.95   23.40
  -4  13  -2  501.45   23.50
  -4  13  -2  511.35   29.50
  -9  -4  -2  493.65   22.70
  -9  -4  -2  549.74   27.40
  13  -9  -2  524.25   24.60
  -9  -4  -2  490.65   25.50
  13  -9  -2  532.25   43.80
  -9  -4  -2  488.85   22.50
  -9  -4  -2  481.85   27.90
 -13   9   2  417.66   25.90
 -13   9   2  507.25   31.90
  10  -9  -2  484.55   23.30
  -9  -1  -2  451.25   29.30
  -1  10  -2  432.96   22.60
  10  -9  -2  468.15   36.10
  -9  -1  -2  499.65   25.60
  -9  -1  -2  473.65   25.20
  -9  -1  -2  471.65   26.50
 -10   9   2  489.05   27.40
   1 -10   2  479.25   28.70
   1 -10   2  499.25   27.00
   7  -9  -2  563.04   26.80
  -9   2  -2  573.24   31.50
   7  -9  -2  565.04   37.60
  -9   2  -2  549.95   44.20
   9  -2   2  554.84   26.50
   9  -2   2  591.44   33.10
  -2  -7   2  571.54   31.60
  -7   9   2  570.44   29.70
  -2  -7   2  599.64   31.20
   4  -9  -2  919.81   51.39
  -9   5  -2  850.41   55.79
  -9   5  -2  985.20   44.10
   4  -9  -2  843.42   40.80
  -5  -4   2  889.01   47.10
   9  -5   2  946.01   49.30
  -4   9   2  917.31   45.00
  -5  -4   2  885.41   44.70
   1  -9  -2  429.76   28.20
  -9   8  -2  354.86   31.90
   1  -9  -2  360.96   17.90
   8   1  -2  333.67   17.80
   1  -9  -2  390.36   23.20
  -9   8  -2  399.46   20.40
  -8  -1   2  385.76   25.00
   9  -8   2  402.36   21.00
  -1   9   2  402.16   23.70
   9  -8   2  400.86   27.80
   9  -8   2  425.06   19.50
  11  -2  -2   27.00   12.70
  -2  -9  -2   18.70    2.30
  -2  -9  -2   18.00    5.30
  -2  -9  -2   25.60    3.80
  -2  -9  -2   17.80    2.90
  -2  -9  -2   21.80    3.20
  11  -2  -2   16.40    2.30
   9 -11   2   19.30    2.50
 -11   2   2   13.00    6.00
   9 -11   2   16.00    7.90
 -11   2   2   15.50    3.50
 -11   2   2   17.70    3.70
  14  -5  -2  475.85   22.70
  14  -5  -2  470.15   49.40
  -5  -9  -2  466.85   21.40
  -5  -9  -2  421.36   22.70
  -5  -9  -2  495.55   24.80
  -5  -9  -2  457.85   22.30
 -14   5   2  428.16   31.80
 -14   5   2  457.75   24.30
   9 -14   2  449.46   22.30
   9 -14   2  436.06   38.30
 -14   5   2  416.46   24.70
  -8  -9  -2    0.90    2.40
  -8  -9  -2    2.80    1.50
  -8  -9  -2   -2.00    0.80
  17  -8  -2   -0.10    1.90
  -8  -9  -2    2.50    3.00
  -8  -9  -2    3.20    2.00
  -9  17  -2    0.30    1.00
 -17   8   2    0.80    2.10
  -8  18  -2   16.00    2.20
 -10  -8  -2   13.20    3.60
  18 -10  -2   14.80    2.90
 -10  -8  -2   14.80    2.20
 -10  -8  -2   11.90    2.70
 -18  10   2   10.90    3.30
  -5  15  -2   12.20    2.10
 -10  -5  -2    5.20    7.30
 -10  -5  -2   10.60    3.20
 -10  -5  -2   11.30    3.80
  -5  15  -2    6.80    9.20
 -10  -5  -2   10.00    2.00
  15 -10  -2  -14.90   16.90
 -10  -5  -2   11.40    1.60
 -10  -5  -2    2.60    2.30
  15 -10  -2    8.90    2.40
 -10  -5  -2    7.40    2.50
 -15  10   2    3.60    2.40
   5 -15   2    6.40    1.50
 -10  -2  -2  283.87   16.80
 -10  -2  -2  282.87   16.80
 -10  -2  -2  263.17   21.10
  -2  12  -2  260.67   19.70
  12 -10  -2  271.87   14.50
  -2  12  -2  272.57   13.80
 -10  -2  -2  268.77   15.30
 -10  -2  -2  257.57   12.70
 -10  -2  -2  241.38   13.30
  12 -10  -2  259.57   30.00
 -10  -2  -2  263.27   12.70
 -10  -2  -2  285.87   18.20
 -10  -2  -2  262.57   14.30
 -12  10   2  263.27   20.70
   2 -12   2  233.68   18.90
 -10   1  -2  569.94   49.90
 -10   1  -2  564.04   28.40
   9 -10  -2  561.44   40.50
 -10   1  -2  549.74   29.90
   9 -10  -2  583.64   26.50
 -10   1  -2  536.35   28.60
 -10   1  -2  533.65   32.20
 -10   1  -2  560.44   25.30
  10  -1   2  536.75   33.10
  -1  -9   2  551.94   32.10
  -9  10   2  556.84   30.10
  -1  -9   2  532.85   31.00
  10  -1   2  538.85   25.60
 -10   4  -2  437.76   25.30
 -10   4  -2  442.86   39.50
   6 -10  -2  428.06   21.20
   6 -10  -2  425.16   32.00
  -4  -6   2  471.35   26.20
  -4  -6   2  426.66   27.10
  10  -4   2  497.75   30.00
  -6  10   2  455.35   25.20
  10  -4   2  445.36   21.50
   3 -10  -2  243.28   23.20
 -10   7  -2  256.97   30.10
   3 -10  -2  265.87   13.70
  -7  -3   2  310.57   21.10
  10  -7   2  294.37   23.50
  10  -7   2  302.87   14.80
  -3  10   2  293.97   18.80
   0 -10  -2   87.09    5.40
  10   0  -2   80.99    5.30
   0 -10  -2   93.79   11.70
 -10   0   2   88.99    7.80
 -10   0   2   85.19   11.90
  10 -10   2   86.49    6.00
  10 -10   2   99.99   14.70
   0  10   2  110.99    8.50
   0  10   2   80.59   10.50
  -3 -10  -2   91.09    7.70
  -3 -10  -2   80.39    5.20
  -3 -10  -2   87.59    5.90
 -10  13  -2   76.79    5.40
  -3 -10  -2  111.99   15.50
  -3 -10  -2   84.79    6.90
  -3 -10  -2   84.59   12.30
  13  -3  -2   83.19    5.90
 -13   3   2   88.59    8.00
  10 -13   2   82.39   18.10
 -13   3   2   82.69    7.80
 -13   3   2   89.09   14.70
  10 -13   2   87.29    6.20
   3  10   2   97.39   13.90
   3  10   2   92.39    6.10
 -13   3   2   89.79    6.60
  -6 -10  -2  139.49    7.00
  -6 -10  -2  128.39    8.40
  -6 -10  -2  168.38   23.70
 -10  16  -2  111.09    7.20
  -6 -10  -2  124.69   10.00
  16  -6  -2  132.89    9.80
  -6 -10  -2  145.59   10.70
  -6 -10  -2  124.79    8.30
 -16   6   2  113.49   10.00
   6  10   2  165.58   25.50
 -16   6   2  119.09    9.30
  10 -16   2  121.89    8.30
  10 -16   2  122.69   39.70
   6  10   2  135.29    8.10
  -9 -10  -2   -0.90    1.80
  -9 -10  -2    0.60    1.00
  -9 -10  -2   -0.50    1.70
  -9 -10  -2   -0.60    1.50
   9  10   2    1.40    1.40
 -19   9   2    1.30    2.70
 -11  -9  -2   52.79    3.60
 -11  -9  -2   51.89    4.30
 -11  -9  -2   51.79    6.20
 -20  11   2   39.50    5.30
  11   9   2   48.50    3.70
   9 -20   2   58.39    4.60
 -11  -6  -2    6.00    2.80
  -6  17  -2    4.50    1.10
 -11  -6  -2    4.70    1.50
  17 -11  -2    5.00    2.10
 -11  -6  -2    4.70    2.40
 -17  11   2    8.00    3.00
 -11  -3  -2  205.18   10.20
 -11  -3  -2  212.08   10.30
  -3  14  -2  205.28   11.30
  14 -11  -2  210.88   31.70
  14 -11  -2  208.08   12.30
 -11  -3  -2  208.58   13.40
 -11  -3  -2  217.98   14.60
 -11  -3  -2  207.68   11.00
 -11  -3  -2  193.58   20.10
  -3  14  -2  193.38   18.40
 -11  -3  -2  235.48   16.60
 -11  -3  -2  199.68   14.40
 -11  -3  -2  202.48   12.20
   3 -14   2  202.18   10.70
 -14  11   2  205.08   14.10
 -11   0  -2  214.78   13.00
 -11   0  -2  213.18   18.90
 -11   0  -2  231.28   14.60
 -11   0  -2  222.78   10.70
 -11   0  -2  237.88   14.80
 -11   0  -2  226.38   10.70
 -11   0  -2  216.98   12.20
  11 -11  -2  227.38   27.50
  11 -11  -2  230.08   12.30
 -11   0  -2  230.68   16.40
 -11   0  -2  205.88   11.10
   0  11  -2  217.18   11.70
 -11  11   2  220.48   17.90
   0 -11   2  183.98   12.10
   0 -11   2  204.48   17.20
 -11   3  -2  225.28   11.50
 -11   3  -2  271.07   36.00
 -11   3  -2  232.58   16.30
 -11   3  -2  235.78   17.80
   8 -11  -2  227.48   25.00
   8 -11  -2  242.98   12.60
 -11   3  -2  234.98   14.90
 -11   3  -2  231.28   11.40
 -11   3  -2  235.98   14.20
  -3  -8   2  229.38   18.00
  11  -3   2  260.57   21.60
  -8  11   2  252.97   16.50
  11  -3   2  231.18   13.70
  -8  11   2  242.28   11.10
  -3  -8   2  251.97   18.20
  -3  -8   2  237.08   13.20
 -11   6  -2  296.77   18.00
 -11   6  -2  284.27   32.80
 -11   6  -2  269.17   13.10
   5 -11  -2  276.97   13.80
   5 -11  -2  286.77   25.60
 -11   6  -2  252.77   16.10
  -6  -5   2  255.67   13.60
  -6  -5   2  294.67   21.10
  -5  11   2  277.17   13.80
  -5  11   2  282.27   18.20
  11  -6   2  289.57   14.50
  11  -6   2  303.47   23.90
   2 -11  -2  556.44   38.80
  -9  -2   2  558.44   34.50
  -2  11   2  524.45   31.40
  -9  -2   2  554.34   28.60
  11  -9   2  572.54   26.70
  -9  -2   2  514.55   25.70
  11  -9   2  564.84   38.80
  -1 -11  -2  147.39   10.40
 -11  12  -2  142.99    8.90
  -1 -11  -2  155.58   16.30
  -1 -11  -2  159.58    9.10
  -1 -11  -2  156.18    8.90
  -1 -11  -2  166.78   11.30
 -12   1   2  158.48    9.30
  11 -12   2  186.88   23.50
 -12   1   2  168.28   11.80
 -12   1   2  162.58   10.20
   1  11   2  165.48   16.30
 -12   1   2  184.18   12.10
  11 -12   2  169.18    9.90
 -12   1   2  178.18   18.40
   1  11   2  166.88    9.50
  -4 -11  -2   33.80    3.80
  -4 -11  -2   34.90    4.20
  -4 -11  -2   36.60    5.30
 -11  15  -2   26.80    3.10
  -4 -11  -2   31.70    5.70
  -4 -11  -2   33.70    2.90
  -4 -11  -2   31.20   10.40
  11 -15   2   38.70    3.90
  11 -15   2   -3.60   15.70
 -15   4   2   30.60    5.20
   4  11   2   37.40    3.90
   4  11   2   32.60   11.20
 -15   4   2   37.60    5.70
 -15   4   2   36.70   13.50
  -7 -11  -2   99.59    6.40
  -7 -11  -2  109.09    7.20
  -7 -11  -2   96.39    7.20
  -7 -11  -2  115.09    9.50
 -18   7   2   84.59    8.10
   7  11   2   95.79    6.50
 -10 -11  -2   19.70    2.50
 -10 -11  -2   22.80    1.70
 -10 -11  -2   20.50    4.10
  11 -21   2   20.40    2.60
 -12  -7  -2   83.29    4.80
 -12  -7  -2   83.89    8.00
 -12  -7  -2   78.49    6.00
   7 -19   2   72.89    4.80
 -12  -4  -2   39.00   11.80
 -12  -4  -2   53.69    4.00
  16 -12  -2   41.30   25.00
 -12  -4  -2   51.69    6.30
  16 -12  -2   54.49    5.10
 -12  -4  -2   48.70    6.50
  -4  16  -2   57.59    4.30
 -12  -4  -2   48.70    5.20
 -16  12   2   54.39    6.50
   4 -16   2   50.79    4.10
 -12  -1  -2  159.18    8.40
 -12  -1  -2  153.48   10.10
  -1  13  -2  160.28   17.30
 -12  -1  -2  164.38   12.40
  13 -12  -2  164.58   10.40
 -12  -1  -2  173.28   15.00
 -12  -1  -2  165.18    8.40
  13 -12  -2  150.68   26.50
 -12  -1  -2  158.58   12.30
 -12  -1  -2  164.68   10.40
  -1  13  -2  163.98    9.60
 -12  -1  -2  141.59   17.50
 -12  -1  -2  164.58   11.30
   1 -13   2  174.38    9.30
   1 -13   2  173.38    9.10
   1 -13   2  177.58   10.80
 -12   2  -2  312.87   15.80
 -12   2  -2  335.87   19.10
 -12   2  -2  333.27   15.60
 -12   2  -2  313.47   18.30
  10 -12  -2  323.27   17.00
 -12   2  -2  320.67   15.40
 -12   2  -2  292.97   23.20
  10 -12  -2  339.77   33.90
 -12   2  -2  328.07   16.80
 -12   2  -2  339.87   21.60
 -12   2  -2  347.17   19.80
  -2 -10   2  324.07   22.90
  12  -2   2  328.17   30.70
  12  -2   2  341.17   16.40
 -10  12   2  359.36   22.60
 -10  12   2  315.17   14.80
  -2 -10   2  323.87   16.00
  -2 -10   2  340.77   17.60
   7 -12  -2   31.70    3.10
 -12   5  -2   30.20    6.00
 -12   5  -2   51.09   20.50
 -12   5  -2   32.00    2.50
 -12   5  -2   36.30    4.90
 -12   5  -2   29.20    7.60
   7 -12  -2   31.20   13.40
 -12   5  -2   34.30    5.60
 -12   5  -2   27.50    5.10
  12  -5   2   26.30    9.80
  -5  -7   2   37.50    4.10
  -5  -7   2   33.40    3.10
  -7  12   2   40.40    2.80
  -7  12   2   33.60    6.30
  12  -5   2   40.60    3.60
  -5  -7   2   34.40    4.40
  -5  -7   2   42.60    8.90
 -12   8  -2   17.60    3.10
 -12   8  -2   22.80    5.40
   4 -12  -2   22.90    2.60
 -12   8  -2   19.10    3.90
   4 -12  -2   14.50   11.10
  -4  12   2   29.00    6.60
  12  -8   2   23.40    9.40
  -8  -4   2   25.70    3.50
  -8  -4   2   23.80    3.80
  -8  -4   2   19.70    2.60
  12  -8   2   24.70    3.00
  -4  12   2   26.70    2.90
  -8  -4   2   24.20    7.70
 -12  11  -2   64.89    5.50
   1 -12  -2   65.79    6.90
   1 -12  -2   63.09    4.90
 -11  -1   2   81.89    7.70
  -1  12   2   92.99   11.80
 -11  -1   2   95.09   13.70
  -1  12   2   83.39    5.60
 -11  -1   2   81.49    6.40
 -11  -1   2   85.89    8.10
  12 -11   2   60.69   14.30
  12 -11   2   91.39    6.30
 -11  -1   2   83.59    5.70
  -2 -12  -2  109.39   16.00
  -2 -12  -2  105.99   15.90
  -2 -12  -2  112.29    8.20
  -2 -12  -2  115.39    7.20
  -2 -12  -2  108.49    6.40
  -2 -12  -2  122.39    9.70
 -12  14  -2  102.69    6.90
  12 -14   2  113.09   21.50
 -14   2   2  103.19    9.20
   2  12   2  108.59    7.30
 -14   2   2  109.09    9.50
 -14   2   2   81.29   15.70
 -14   2   2  114.09    8.00
  12 -14   2  114.49    7.70
   2  12   2  143.49   17.10
  -5 -12  -2   21.80    3.30
  -5 -12  -2   22.10    4.50
  -5 -12  -2   19.90    3.10
  -5 -12  -2   22.00    4.40
 -17   5   2   13.60    3.90
   5  12   2   18.00    3.00
  12 -17   2   15.70    2.80
  -8 -12  -2   18.40    4.10
  -8 -12  -2   11.40    2.20
  -8 -12  -2   16.00    2.60
  -8 -12  -2   14.20    1.90
 -20   8   2    8.50    3.30
   8  12   2   10.60    1.90
 -13  -8  -2   52.79    6.00
 -13  -8  -2   59.79    4.10
   8 -21   2   72.79    4.40
  -5  18  -2   18.20    1.70
 -13  -5  -2   16.60    3.10
 -13  -5  -2   23.70    4.60
 -13  -5  -2   18.50    2.10
  18 -13  -2   12.70    2.70
 -18  13   2   14.30    3.60
   5 -18   2   19.40    2.20
  -2  15  -2  144.59   19.70
 -13  -2  -2  148.09    9.50
 -13  -2  -2  153.48   11.10
  -2  15  -2  150.58    8.70
 -13  -2  -2  146.19   11.80
 -13  -2  -2  152.68    8.10
 -13  -2  -2  145.49   11.60
 -13  -2  -2  144.49   20.70
  15 -13  -2   69.49   27.50
  15 -13  -2  148.39    9.60
 -15  13   2  133.69   11.00
   2 -15   2  139.49    8.10
   2 -15   2  135.89    7.90
 -13   1  -2   35.00    7.30
   1  12  -2   25.80    3.30
 -13   1  -2   27.70    4.40
   1  12  -2   22.40    8.20
 -13   1  -2   25.80    2.30
  12 -13  -2   26.10    3.30
 -13   1  -2   27.60    5.00
 -13   1  -2   20.90    6.30
 -13   1  -2   28.80    5.20
 -13   1  -2   15.30   14.50
  12 -13  -2    2.50   14.50
 -13   1  -2   26.80    2.60
  -1 -12   2   20.30    2.80
  -1 -12   2   23.20    9.20
  -1 -12   2   17.80    4.60
 -12  13   2   18.10   11.70
 -13   4  -2   29.00    2.60
 -13   4  -2   25.90    4.50
 -13   4  -2   32.60    7.30
 -13   4  -2   30.30    3.90
   9 -13  -2   23.20   13.40
 -13   4  -2   28.10    5.00
   9 -13  -2   29.90    3.20
 -13   4  -2   30.30    2.50
 -13   4  -2   26.80    8.90
  -4  -9   2   28.60    4.20
  13  -4   2   18.90   14.10
  -4  -9   2   25.50    2.90
  -4  -9   2   26.70    3.60
  -9  13   2   34.70    7.30
  13  -4   2   28.70    3.10
  -9  13   2   30.00    2.00
 -13   7  -2    1.50    2.00
   6 -13  -2    2.20   11.20
   6 -13  -2    3.50    1.30
 -13   7  -2    2.10    2.10
 -13   7  -2    8.60    4.20
  -6  13   2    6.50    5.00
  -7  -6   2    4.80    2.00
  -6  13   2    5.10    1.40
  -7  -6   2    3.70    1.50
  -7  -6   2    4.90    2.40
  13  -7   2    7.20    9.80
  -7  -6   2    7.40    7.60
  13  -7   2    2.50    1.40
  -7  -6   2    2.70    1.30
 -13  10  -2  123.29   10.50
 -13  10  -2  129.59    9.00
 -10  -3   2  131.49    8.20
 -10  -3   2  143.49   10.80
  13 -10   2  136.89   22.70
  13 -10   2  155.58    9.10
 -10  -3   2  134.39   16.20
  -3  13   2  145.79   14.50
  -3  13   2  139.29    8.30
 -10  -3   2  142.99    9.50
   0 -13  -2  136.99    8.00
   0 -13  -2  132.39    7.80
   0 -13  -2  129.39    9.30
   0 -13  -2  141.99   11.10
 -13  13  -2  130.19    8.50
  13 -13   2  140.99    8.90
 -13   0   2  126.69   18.30
  13 -13   2  118.89   22.00
   0  13   2  162.08   17.20
 -13   0   2  128.19   10.60
   0  13   2  133.09    8.40
 -13   0   2  127.29    8.50
 -13   0   2  143.59    9.50
 -13   0   2  142.39   11.00
  -3 -13  -2  261.37   21.90
  -3 -13  -2  309.27   17.60
  -3 -13  -2  315.97   20.70
  -3 -13  -2  334.27   14.70
  13 -16   2  360.26   18.50
   3  13   2  276.97   15.60
 -16   3   2  256.67   17.60
  -6 -13  -2   32.00    3.50
  -6 -13  -2   30.60    2.90
  -6 -13  -2   32.00    3.60
  -6 -13  -2   26.90    4.80
   6  13   2   22.50    2.80
 -14  -6  -2    4.90    1.60
 -14  -6  -2    2.30    2.40
   6 -20   2    1.90    1.40
 -20  14   2    1.90    1.60
  -3  17  -2  267.87   13.10
 -14  -3  -2  230.18   15.90
  17 -14  -2  256.97   14.60
 -14  -3  -2  251.07   14.00
 -14  -3  -2  255.87   16.50
   3 -17   2  283.87   15.30
   3 -17   2  273.47   13.10
 -17  14   2  271.37   16.50
   0  14  -2  284.67   28.90
  14 -14  -2  295.77   15.40
 -14   0  -2  253.97   14.40
 -14   0  -2  207.48   27.50
   0  14  -2  291.77   14.30
 -14   0  -2  277.77   17.60
 -14   0  -2  267.87   13.20
 -14   0  -2  262.57   16.50
 -14   0  -2  258.37   17.30
  14 -14  -2  321.67   47.10
   0 -14   2  265.07   15.60
   0 -14   2  260.87   13.70
   0 -14   2  266.37   15.80
 -14  14   2  252.57   16.60
 -14   3  -2  256.77   15.80
 -14   3  -2  223.28   15.50
 -14   3  -2  185.28   30.90
 -14   3  -2  261.67   18.50
  11 -14  -2  171.58   27.90
  11 -14  -2  245.48   13.20
   3  11  -2  235.38   12.70
  -3 -11   2  230.78   13.80
  -3 -11   2  215.58   20.00
 -11  14   2  251.97   23.40
  14  -3   2  227.18   13.10
  -3 -11   2  227.88   13.60
  -3 -11   2  215.48   12.10
 -14   6  -2  601.24   31.40
 -14   6  -2  573.44   34.50
   8 -14  -2  611.84   29.20
 -14   6  -2  583.44   41.00
   8 -14  -2  634.54   48.70
  14  -6   2  649.24   29.60
  -8  14   2  588.44   28.50
  -6  -8   2  613.84   30.90
  -6  -8   2  600.04   32.10
  -6  -8   2  617.04   38.50
  14  -6   2  605.84   47.20
  -6  -8   2  615.84   29.70
  -6  -8   2  607.74   28.90
  -8  14   2  645.84   35.30
 -14   9  -2  105.19    8.20
   5 -14  -2  120.69   43.10
 -14   9  -2  107.09    9.30
  14  -9   2   99.19    7.40
  -9  -5   2  100.19    6.80
  -9  -5   2  103.69    9.10
  -9  -5   2   99.19    6.50
  -9  -5   2  109.49    8.00
  -9  -5   2  107.09   15.30
  -5  14   2  104.89    6.60
  14  -9   2  107.59   20.10
  -5  14   2   87.19   12.40
 -14  12  -2  701.23   35.00
   2 -14  -2  699.93   33.90
   2 -14  -2  654.73   38.00
   2 -14  -2  697.13   35.70
 -14  12  -2  721.43   37.80
   2 -14  -2  702.13   33.70
 -12  -2   2  715.53   45.80
  -2  14   2  808.92   43.60
  14 -12   2  765.82   56.49
 -12  -2   2  710.03   37.10
 -12  -2   2  751.72   35.90
 -12  -2   2  761.22   34.50
  14 -12   2  801.22   35.40
  -1 -14  -2   63.79    5.80
  -1 -14  -2   61.89    4.90
  -1 -14  -2   61.99    4.50
  -1 -14  -2   61.29    8.50
  -1 -14  -2   59.29    8.00
 -14  15  -2   68.19    7.40
   1  14   2   62.19    5.10
  14 -15   2   80.89   27.50
   1  14   2   77.39   16.30
 -15   1   2   60.39    8.30
  14 -15   2   70.49    5.70
  -4 -14  -2   38.20    5.10
  -4 -14  -2   47.00    6.20
  -4 -14  -2   39.60    3.80
  -4 -14  -2   46.90    4.10
 -14  18  -2   49.60    5.70
   4  14   2   35.60    3.70
  -7 -14  -2   16.30    2.00
  -7 -14  -2    9.50    2.80
  -7 -14  -2   13.40    1.40
 -14  21  -2   14.50    2.40
   7  14   2    9.90    1.60
 -15  -4  -2    8.00    3.10
 -15  -4  -2    6.30    1.80
   4 -19   2    4.20    1.60
 -19  15   2    5.60    2.10
  -1  16  -2  144.99    8.20
 -15  -1  -2  147.39   11.00
 -15  -1  -2  112.69   10.10
  16 -15  -2  150.88    9.30
 -15  -1  -2  130.09    8.40
 -16  15   2  136.89   10.50
   1 -16   2  140.09    7.70
   1 -16   2  137.49    9.30
  13 -15  -2   51.79   26.90
 -15   2  -2   48.10    4.50
  13 -15  -2   58.19    5.10
   2  13  -2   56.09    4.70
 -15   2  -2   47.70    6.70
 -15   2  -2   32.30   18.40
   2  13  -2   52.49   14.20
  -2 -13   2   46.90    4.10
  -2 -13   2   47.50    5.10
  -2 -13   2   50.19    5.20
 -15   5  -2   39.40    6.10
  10 -15  -2   32.60   19.10
  10 -15  -2   33.30    3.80
 -15   5  -2   36.40    5.90
  -5 -10   2   30.40    8.70
  -5 -10   2   35.90    4.40
 -10  15   2   36.00    2.10
 -10  15   2   30.50   11.80
  -5 -10   2   39.80    3.70
  -5 -10   2   35.50    4.20
  -5 -10   2   35.10    6.30
  15  -5   2   28.00    3.80
 -15   8  -2  381.26   21.40
   7 -15  -2  315.37   43.30
  -8  -7   2  405.56   21.00
  15  -8   2  349.87   38.50
  -8  -7   2  387.46   29.70
  -7  15   2  390.16   18.10
  -8  -7   2  367.86   19.00
  -8  -7   2  360.76   19.00
  -7  15   2  396.16   26.40
  15  -8   2  407.66   20.00
 -15  11  -2  366.06   21.20
 -15  11  -2  359.16   18.90
 -11  -4   2  318.87   20.10
  -4  15   2  347.27   25.60
 -11  -4   2  340.57   17.80
 -11  -4   2  357.46   19.20
  15 -11   2  349.47   18.50
 -11  -4   2  325.77   28.00
  15 -11   2  311.87   37.70
  -4  15   2  341.57   17.30
   1 -15  -2   92.99    7.90
 -15  14  -2   95.29    8.70
   1 -15  -2   95.99    7.30
   1 -15  -2   97.79    5.80
   1 -15  -2   88.99   10.70
 -14  -1   2   72.09    9.70
  15 -14   2   84.09   24.90
  15 -14   2   80.09    6.40
  -1  15   2   76.19   23.50
 -14  -1   2   86.49    7.20
 -14  -1   2   89.09   26.60
  -1  15   2   77.09    6.00
  -2 -15  -2    6.50    1.90
  -2 -15  -2    7.70    1.70
  -2 -15  -2    5.70    3.00
  -2 -15  -2    6.00    3.20
  -2 -15  -2    6.30    1.70
 -15  17  -2   10.50    3.40
   2  15   2    8.30    2.00
 -17   2   2    5.30    2.50
  15 -17   2    9.60    2.50
 -15  20  -2  103.29    7.30
  -5 -15  -2   88.59    6.00
  -5 -15  -2   95.79    5.80
  -5 -15  -2   97.09    5.40
   5  15   2   94.39    6.30
  -2  18  -2   58.59    4.50
 -16  -2  -2   46.50    5.90
 -16  -2  -2   51.29    3.90
 -18  16   2   51.99    5.50
   2 -18   2   57.09    4.70
   2 -18   2   54.49    3.60
 -16   1  -2   29.50    3.30
 -16   1  -2   32.50    5.40
  15 -16  -2   32.20    3.90
 -16   1  -2   23.20    4.90
   1  15  -2   28.60    3.30
  -1 -15   2   32.70    4.50
  -1 -15   2   31.40    3.10
 -15  16   2   30.00    4.80
  -1 -15   2   31.40    4.00
  12 -16  -2   16.00   22.50
   4  12  -2    0.10   11.40
   4  12  -2   22.50    3.10
 -16   4  -2   21.30    4.90
 -16   4  -2   16.70    4.40
  12 -16  -2   23.90    3.40
  -4 -12   2   24.60    3.10
  -4 -12   2   12.90   16.70
  -4 -12   2   24.20    3.70
  -4 -12   2   15.60    4.80
  -4 -12   2   25.20    3.60
 -16   7  -2   36.50    5.50
   9 -16  -2   29.80   24.70
   9 -16  -2   37.00    4.70
 -16   7  -2   31.90    5.60
  16  -7   2   60.59   32.30
  -7  -9   2   32.20    3.60
  -7  -9   2   37.40    4.60
  16  -7   2   30.90    4.50
  -9  16   2   31.20    2.10
  -7  -9   2   24.00    3.30
  -9  16   2   19.90   13.60
  -7  -9   2   15.40    9.20
 -16  10  -2  124.79   10.80
 -16  10  -2  120.09    9.30
 -10  -6   2  134.19    9.50
  16 -10   2  140.79    9.00
  -6  16   2  146.39   23.00
 -10  -6   2  119.29    7.30
 -10  -6   2  137.49   21.00
  -6  16   2  137.09    7.20
 -10  -6   2  122.89    8.20
  16 -10   2   88.79   28.00
   3 -16  -2   26.30    3.00
  -3  16   2   27.90    4.80
 -13  -3   2   33.50    4.00
 -13  -3   2   28.00    5.00
 -13  -3   2   18.40    4.90
  16 -13   2   24.40    4.40
   0 -16  -2   31.70    6.00
 -16  16  -2   22.60    4.30
   0 -16  -2   13.80    6.50
   0 -16  -2   23.70    2.10
   0 -16  -2   23.40    3.20
   0 -16  -2   22.60    2.70
   0  16   2   15.90    2.80
 -16   0   2   19.30    3.50
  16 -16   2   21.10    3.40
  -3 -16  -2   22.10    2.30
 -16  19  -2   24.60    3.60
  -3 -16  -2   21.70    3.00
  -3 -16  -2   24.40    3.40
   3  16   2   20.90    2.40
   3 -20   2   47.00    5.10
   3 -20   2   55.89    3.60
 -17   0  -2    0.80    2.20
 -17   0  -2    2.10    1.80
   0  17  -2    1.70    1.20
   0 -17   2    1.30    1.00
   0 -17   2    1.40    3.70
 -17  17   2    1.00    1.50
   0 -17   2    1.00    1.30
 -17   3  -2   32.20    5.30
   3  14  -2   39.30    3.80
  14 -17  -2   38.10    4.20
 -17   3  -2   35.90    5.40
  -3 -14   2   41.20    6.00
  -3 -14   2   36.20    4.00
  -3 -14   2   37.90    3.60
  -3 -14   2   41.80    4.90
   6  11  -2   61.59    4.80
 -17   6  -2   57.69    6.70
  11 -17  -2   58.89    5.10
 -17   6  -2   48.40    6.70
  -6 -11   2   59.69    5.80
  -6 -11   2   54.09    4.60
  -6 -11   2   46.80    6.10
  -6 -11   2   55.69    4.70
 -17   9  -2  299.17   17.20
  17  -9   2  284.27   16.00
  -8  17   2  299.17   13.80
  -9  -8   2  282.87   14.60
  -9  -8   2  296.57   18.40
   5 -17  -2  224.28   12.80
 -17  12  -2  209.78   12.70
 -17  12  -2  216.38   14.90
 -12  -5   2  208.68   12.00
  -5  17   2  205.38   10.70
  17 -12   2  211.98   12.40
 -12  -5   2  207.28   13.10
   2 -17  -2    2.30    1.60
   2 -17  -2    4.40    3.60
   2 -17  -2    1.70    0.90
 -17  15  -2    2.00    2.10
   2 -17  -2    2.30    5.00
 -15  -2   2    1.40    1.70
  17 -15   2    1.20    1.70
 -15  -2   2    4.40    1.80
  -2  17   2    0.70    1.30
  -1 -17  -2   30.80    4.30
  -1 -17  -2   27.10    2.80
 -17  18  -2   27.80    4.00
  -1 -17  -2   28.90    2.80
   1  17   2   24.90    2.60
   1 -19   2   56.59    5.90
   1 -19   2   65.59    4.00
   2  16  -2    3.80    1.40
 -18   2  -2    3.30    2.30
  -2 -16   2    2.50    1.70
  -2 -16   2   11.30    3.40
  -2 -16   2    6.40    1.50
  -2 -16   2    4.90    2.40
 -16  18   2    4.70    2.10
  13 -18  -2   46.80    4.70
 -18   5  -2   36.60    5.40
   5  13  -2   42.50    4.00
 -18   5  -2   48.60    5.70
  -5 -13   2   52.89    5.30
  -5 -13   2   50.99    4.20
  -5 -13   2   51.79    4.10
  -5 -13   2   52.99    5.70
 -18   8  -2    8.00    2.70
 -18   8  -2    5.30    2.90
  18  -8   2    6.80    4.40
  -8 -10   2    4.70    1.50
  -8 -10   2    3.90    1.80
  -8 -10   2    6.60    2.50
 -18  11  -2    4.10    2.50
   7 -18  -2    1.70    1.70
 -11  -7   2    6.90    2.10
  -7  18   2    6.20    1.10
 -11  -7   2    7.50    2.60
  18 -11   2    4.50    2.00
   4 -18  -2  199.38   13.70
 -18  14  -2  184.28   12.90
   4 -18  -2  184.38    9.60
   4 -18  -2  186.18   10.90
  18 -14   2  195.78   11.30
 -14  -4   2  188.38   11.90
  -4  18   2  182.08    9.30
 -14  -4   2  186.48   10.50
 -18  17  -2  217.88   13.10
   1 -18  -2  202.08   10.80
   1 -18  -2  215.08   12.70
   1 -18  -2  204.58    9.70
  -1  18   2  214.78   10.30
 -17  -1   2  195.68   12.70
   1  18  -2    1.60    0.70
  -1 -18   2    2.00    1.30
 -18  19   2    2.50    1.30
  -1 -18   2    2.60    1.00
  -1 -18   2    2.50    1.00
   4  15  -2    5.90    1.50
  -4 -15   2    6.10    1.60
  -4 -15   2    5.60    1.50
 -15  19   2    7.60    2.40
  -4 -15   2    6.30    2.40
  -4 -15   2    6.40    2.40
 -19   7  -2   12.50    3.40
  12 -19  -2   14.40    2.40
 -19   7  -2   17.60    3.40
   7  12  -2   13.70    2.40
  -7 -12   2   16.00    2.30
  -7 -12   2   14.50    3.20
  -7 -12   2   12.30    2.30
   9 -19  -2   43.00    3.90
 -19  10  -2   37.70    5.40
 -19  10  -2   40.20    4.80
 -10  -9   2   47.40    4.20
   6 -19  -2   93.79    8.60
   6 -19  -2   95.49    6.40
 -19  13  -2   85.09    7.90
   6 -19  -2   93.29    5.70
 -13  -6   2   93.29    7.20
 -13  -6   2   93.79    7.50
  -6  19   2  100.29    4.80
   3 -19  -2   40.70    3.50
   3 -19  -2   42.30    5.20
   3 -19  -2   42.90    3.00
 -19  16  -2   46.30    5.00
  -3  19   2   49.90    2.80
 -16  -3   2   52.79    5.30
   3  17  -2   86.79    4.90
  -3 -17   2   85.09    4.80
  -3 -17   2   88.49    4.70
   6  14  -2    3.10    1.20
 -20   6  -2    1.60    1.90
 -14  20   2    4.90    1.90
  -6 -14   2    4.30    1.10
  -6 -14   2    3.50    1.40
  -6 -14   2    3.90    2.10
  11 -20  -2  102.69    8.20
   9  11  -2  100.39    6.30
  11 -20  -2   98.39    6.20
  -9 -11   2  104.09    6.70
  -9 -11   2  119.49    8.40
  -9 -11   2  114.39    5.80
   8 -20  -2   12.50    3.50
   8 -20  -2   12.50    1.80
   8 -20  -2   11.60    1.90
 -20  12  -2   10.90    3.10
 -12  -8   2    9.50    2.20
 -12  -8   2   15.40    3.10
   5 -20  -2   41.90    4.60
 -20  15  -2   30.20    4.00
   5 -20  -2   36.30    2.20
   5 -20  -2   38.20    3.10
  -5  20   2   32.80    2.00
 -15  -5   2   26.40    2.60
 -15  -5   2   35.10    4.40
  -8 -13   2   42.60    4.60
 -13  21   2   42.30    4.00
  -8 -13   2   46.50    3.60
  10 -21  -2   18.40    2.80
  10 -21  -2   11.70    1.50
  10 -21  -2   16.40    1.70
 -21  11  -2   10.70    2.70
  11  10  -2   12.30    1.80
 -11 -10   2   15.60    2.80
  14   7  -2   24.00    2.10
   7 -21  -2   24.30    3.50
   7 -21  -2   26.00    1.70
   7 -21  -2   24.70    2.00
 -14  -7   2   24.40    2.30
 -14  -7   2   28.20    3.60
   0   0   3 6979.60  305.27
   2  -1  -3 1677.23   75.59
  -1  -1  -3 1720.93   72.19
  -1   2  -3 1534.05   70.49
  -1  -1  -3 1598.24   73.59
   2  -1  -3 1580.74   70.09
   1   1   3 1516.15   71.09
  -2   1   3 1534.55   71.29
  -2   1  -3 9914.01  417.26
  -2   1  -3 9546.75  419.76
   1  -2  -3 9999.00  421.76
  -1  -1   3 9448.25  417.16
   2  -1   3 8710.73  415.56
  -1   2   3 9708.33  416.96
  -1  -1   3 9357.66  417.46
  -2  -2  -3 3581.34  165.78
   4  -2  -3 3613.44  166.08
   4  -2  -3 3363.36  159.88
  -2  -2  -3 3797.32  162.88
   2  -4   3 3732.53  161.68
  -4   2   3 3635.64  162.08
   2  -4   3 3822.22  160.58
  -3   0  -3 1286.67   55.69
  -3   0  -3 1178.38   58.79
   3  -3  -3 1198.08   53.39
   3  -3  -3 1285.07   59.69
  -3   3   3 1130.49   54.69
   0  -3   3 1165.58   54.89
   0  -3  -3  234.58   10.50
   0  -3  -3  259.47   14.10
   3   0  -3  226.78   15.30
  -3   3  -3  229.78   14.60
   0  -3  -3  243.98   13.10
   3   0  -3  209.18   10.40
   0   3   3  209.18   12.20
   3  -3   3  216.98   11.60
  -3   0   3  215.38   11.20
   3  -3   3  209.18   10.90
  -3   0   3  222.98   12.60
   6  -3  -3  382.16   24.80
  -3  -3  -3  389.56   26.80
   6  -3  -3  381.66   17.60
  -3  -3  -3  386.16   21.20
   3  -6   3  348.87   21.30
   3  -6   3  367.86   19.70
  -6   3   3  365.26   20.30
  -4  -1  -3  305.37   17.00
   5  -4  -3  294.67   20.40
  -4  -1  -3  282.07   21.50
  -5   4   3  286.17   15.80
   1  -5   3  281.77   16.30
   1  -5   3  294.77   15.60
  -4   2  -3 2749.72  115.49
   2  -4  -3 2448.26  113.89
   2  -4  -3 2633.34  120.59
  -4   2  -3 2673.23  120.49
   2  -4  -3 2585.84  115.39
  -2  -2   3 2621.14  115.39
   4  -2   3 2403.56  113.69
  -2   4   3 2659.73  115.99
  -1  -4  -3 4429.16  189.18
  -4   5  -3 4175.48  190.68
  -4   5  -3 4128.39  185.58
  -1  -4  -3 4429.16  185.58
   5  -1  -3 4320.47  192.58
  -1  -4  -3 4351.46  192.38
   5  -1  -3 4143.59  185.58
   4  -5   3 4312.07  187.48
   4  -5   3 4178.18  190.48
  -5   1   3 4180.58  188.88
  -5   1   3 3951.50  185.88
  -4   8  -3 1009.50   53.49
  -4  -4  -3 1117.29   63.89
   8  -4  -3 1154.58   60.39
  -4  -4  -3 1098.99   54.89
  -4   8  -3 1104.39   51.59
   8  -4  -3 1081.79   49.70
   4  -8   3 1100.49   55.99
  -8   4   3 1124.79   54.09
   4  -8   3 1153.88   53.09
   7  -5  -3   29.40    2.40
   7  -5  -3   43.00    9.20
  -5  -2  -3   19.70    4.20
  -5  -2  -3   14.80    9.30
  -7   5   3   20.40    3.80
   2  -7   3   27.90    3.70
   2  -7   3   24.10    4.70
   2  -7   3   24.70    3.90
  -5   1  -3  203.98   12.00
   4  -5  -3  202.98   16.10
  -5   1  -3  191.68   17.20
   4  -5  -3  188.08    9.50
  -4   5   3  186.28   11.30
  -1  -4   3  185.78   12.00
  -1  -4   3  198.48   11.40
   1  -5  -3 3822.62  171.48
   1  -5  -3 4078.69  174.98
   4   1  -3 4016.80  175.98
  -5   4  -3 3978.10  178.48
   4   1  -3 3710.33  171.38
   5  -4   3 3906.91  172.78
  -4  -1   3 3832.02  172.68
   5  -4   3 3947.30  176.78
  -1   5   3 3946.21  174.48
   7  -2  -3  185.68    9.80
  -5   7  -3  201.68   15.10
  -2  -5  -3  173.48   19.90
  -2  -5  -3  200.58   13.70
   7  -2  -3  206.68   17.10
  -5   7  -3  198.98   10.60
   5  -7   3  201.98   12.20
  -7   2   3  200.28   13.70
   5  -7   3  195.98   14.90
  10  -5  -3  270.97   25.70
  10  -5  -3  319.07   15.20
  -5  10  -3  292.97   17.20
  -5  -5  -3  287.57   20.50
   5 -10   3  286.27   14.70
 -10   5   3  311.87   20.50
   5 -10   3  302.17   22.40
 -10   5   3  303.57   20.30
  -3   9  -3   20.30    6.90
  -3   9  -3   24.20    4.40
   9  -6  -3   38.00   10.40
   9  -6  -3   23.80    2.40
  -6  -3  -3   21.50   12.30
  -6  -3  -3   21.90    5.70
   3  -9   3   19.40    5.60
   3  -9   3   16.50    3.40
  -9   6   3   17.70    4.70
   3  -9   3   14.20    3.70
   3  -9   3   19.10    1.90
   6  -6  -3  175.18   16.10
  -6   0  -3  172.08   19.30
   6  -6  -3  176.18    8.80
  -6   0  -3  190.18   12.60
   0  -6   3  158.48   11.20
  -6   6   3  169.18   11.00
   0  -6   3  165.48   11.10
   0  -6   3  150.98   10.70
  -6   3  -3  360.86   17.50
   3  -6  -3  357.56   26.10
  -6   3  -3  332.17   26.40
   3  -6  -3  320.27   15.40
  -3   6   3  342.67   18.10
  -3  -3   3  320.37   19.00
  -3  -3   3  343.07   17.40
   6  -3   3  303.37   23.60
  -3  -3   3  308.67   16.10
   6  -3   3  311.17   16.00
   6   0  -3  249.68   12.30
   0  -6  -3  294.07   21.00
  -6   6  -3  256.37   19.30
  -6   6  -3  264.97   12.40
   0  -6  -3  259.67   16.10
   0  -6  -3  259.47   12.20
   6   0  -3  257.27   18.70
   6  -6   3  280.27   14.40
   0   6   3  242.68   15.60
  -6   0   3  225.08   14.30
   6  -6   3  286.27   18.70
  -6   0   3  250.17   16.50
  -3  -6  -3   77.39    8.90
  -6   9  -3   70.49   11.70
   9  -3  -3   67.89   11.80
   9  -3  -3   72.19    4.70
  -6   9  -3   79.89    6.20
   6  -9   3   70.39    7.10
  -9   3   3   63.39    8.70
   6  -9   3   83.99   10.40
  -9   3   3   63.79    8.80
  -6  -6  -3   76.39    5.50
  -6  -6  -3   61.49    6.90
  -6  -6  -3   92.19    7.80
  -6  -6  -3   82.39    7.60
  12  -6  -3   78.79   16.50
  -6  12  -3   90.09    9.30
  12  -6  -3   80.99    5.60
  -6  -6  -3   81.69   11.00
  -6  -6  -3   69.19    5.50
  -6  -6  -3   69.89    5.90
  -6  12  -3   80.29    4.80
  -6  -6  -3   75.39    6.60
   6 -12   3   85.79    9.80
 -12   6   3   87.39   13.40
 -12   6   3   67.69    6.60
   6 -12   3   73.49   13.70
   6 -12   3   78.69    5.20
  -7  -4  -3   22.10    3.40
  -7  -4  -3   25.50    6.80
  -7  -4  -3   20.50    3.80
  -4  11  -3   18.00    4.90
  -7  -4  -3   18.10    2.60
  -7  -4  -3   25.60    4.20
  11  -7  -3   23.00   11.60
  -4  11  -3   22.10    2.50
  11  -7  -3   24.30    2.80
  -7  -4  -3   19.50    2.70
   4 -11   3   28.20    5.60
 -11   7   3   27.60    7.50
   4 -11   3   26.10    8.40
   4 -11   3   23.00    2.30
 -11   7   3   24.80    6.70
   8  -7  -3  197.38   19.70
  -7  -1  -3  185.58   23.60
   8  -7  -3  203.48   10.40
  -7  -1  -3  211.28   15.10
   1  -8   3  189.68   12.70
   1  -8   3  178.68    9.40
   1  -8   3  198.78   13.50
  -8   7   3  200.88   13.30
   1  -8   3  202.08   14.10
   7   1   3  201.38   13.50
  -7   2  -3  659.53   33.70
   5  -7  -3  637.84   30.30
   5  -7  -3  681.23   39.80
   7  -2   3  687.73   35.60
  -2  -5   3  658.63   34.40
   7  -2   3  628.74   32.60
  -2  -5   3  677.83   33.10
  -5   7   3  693.53   33.40
   2  -7  -3  492.15   24.40
   2  -7  -3  577.34   33.60
  -7   5  -3  530.65   34.20
   7  -5   3  535.65   25.70
  -5  -2   3  537.95   29.50
  -2   7   3  541.45   28.00
  -5  -2   3  550.34   26.50
   7  -5   3  539.35   31.00
  -1  -7  -3  775.72   41.20
   8  -1  -3  815.82   45.80
   8  -1  -3  790.62   36.30
  -7   8  -3  753.92   36.60
  -7   8  -3  749.62   44.60
  -8   1   3  831.12   42.70
   7  -8   3  841.02   45.20
   7  -8   3  837.12   39.30
   1   7   3  805.62   41.50
  -4  -7  -3  274.27   14.90
  -7  11  -3  302.17   17.10
  -4  -7  -3  330.77   18.00
  -4  -7  -3  314.47   21.70
  11  -4  -3  324.97   15.40
  11  -4  -3  337.27   29.10
  -4  -7  -3  291.67   14.60
  -4  -7  -3  265.77   15.60
  -4  -7  -3  271.87   18.00
  -4  -7  -3  302.27   16.80
   7 -11   3  282.67   24.10
   7 -11   3  290.17   15.10
   7 -11   3  311.37   19.70
 -11   4   3  293.77   21.90
  -7  -7  -3  379.36   18.80
  -7  -7  -3  427.36   19.20
  14  -7  -3  425.56   20.80
  -7  14  -3  432.66   18.70
  -7  -7  -3  374.96   24.10
  -7  -7  -3  451.85   23.60
  -7  -7  -3  410.26   20.50
  -7  -7  -3  403.26   20.30
  -7  -7  -3  435.36   30.80
  -7  -7  -3  393.86   22.00
  14  -7  -3  395.26   42.00
  -7  -7  -3  439.76   22.90
 -14   7   3  309.97   29.70
 -14   7   3  350.46   22.20
   7 -14   3  380.86   19.70
   7 -14   3  350.56   34.60
  -8  -5  -3  346.47   16.30
  -8  -5  -3  324.17   18.50
  -8  -5  -3  341.37   25.50
  13  -8  -3  336.17   41.40
  -8  -5  -3  347.67   16.40
  13  -8  -3  352.06   18.00
  -8  -5  -3  374.66   20.60
  -8  -5  -3  326.77   17.30
  -8  -5  -3  356.66   19.50
  -5  13  -3  356.96   17.00
  -5  13  -3  358.46   22.20
  -8  -5  -3  327.57   17.70
  -8  -5  -3  330.97   20.90
  -8  -5  -3  343.47   20.10
 -13   8   3  366.46   26.00
   5 -13   3  362.76   24.80
 -13   8   3  309.47   19.50
   5 -13   3  327.07   29.70
  -2  10  -3  472.05   23.30
  -8  -2  -3  425.76   34.90
  -8  -2  -3  530.15   65.99
  10  -8  -3  514.55   24.00
  10  -8  -3  518.05   39.90
  -8  -2  -3  521.15   26.00
  -8  -2  -3  519.05   26.10
   2 -10   3  445.26   22.50
   2 -10   3  492.15   26.30
   2 -10   3  492.85   28.40
 -10   8   3  532.55   29.00
   2 -10   3  483.15   30.00
  -8   1  -3  515.35   28.50
  -8   1  -3  438.76   38.30
   7  -8  -3  511.25   35.00
   7  -8  -3  472.65   23.80
  -1  -7   3  537.05   27.60
  -7   8   3  514.95   27.10
   8  -1   3  553.44   29.30
  -1  -7   3  503.45   28.10
   4  -8  -3  413.66   28.30
  -8   4  -3  428.16   32.00
   4  -8  -3  394.46   18.80
  -8   4  -3  424.96   21.50
  -4  -4   3  398.46   24.00
  -4  -4   3  402.46   21.50
   8  -4   3  354.66   18.90
  -4   8   3  402.76   22.10
   8  -4   3  414.66   25.20
   1  -8  -3  153.28   16.40
  -8   7  -3  150.78   18.80
   7   1  -3  131.09    7.30
   1  -8  -3  137.79    7.40
   1  -8  -3  155.28   11.90
  -1   8   3  142.59   11.50
   8  -7   3  149.69    9.50
   8  -7   3  150.08   14.40
  -7  -1   3  144.99    9.60
  -7  -1   3  158.58   13.10
  10  -2  -3   17.30    2.10
  10  -2  -3   18.20   10.60
  -2  -8  -3   13.50    4.70
  -8  10  -3    5.50    3.40
  -2  -8  -3   12.90    2.50
   8 -10   3   12.30    3.80
   8 -10   3   16.10    6.70
   8 -10   3   19.50    2.50
 -10   2   3    8.30    4.80
   2   8   3   11.20    4.40
  -5  -8  -3  132.59   14.90
  13  -5  -3  127.59    8.00
  -5  -8  -3  121.79    8.10
  13  -5  -3  166.08   26.30
  -5  -8  -3  129.59    7.10
  -8  13  -3  112.89    6.50
  -5  -8  -3  116.79   10.40
  -5  -8  -3  140.29    9.90
  -5  -8  -3  131.19    8.00
 -13   5   3  102.29   12.50
   8 -13   3  124.79    7.70
 -13   5   3  136.69   16.80
 -13   5   3  119.49    9.70
   8 -13   3  163.48   25.90
   8 -13   3  128.89   13.40
  16  -8  -3  130.49    9.20
  -8  -8  -3  140.89    8.90
  -8  -8  -3  140.99   10.90
  16  -8  -3   71.29   38.00
  -8  -8  -3  119.59   19.60
  -8  -8  -3  140.39    7.10
  -8  -8  -3  127.39    9.10
  -8  -8  -3  123.59    8.00
 -16   8   3  118.59   10.20
   8 -16   3   76.09   39.20
   8   8   3  159.68   23.00
  -9  -6  -3   54.89    3.70
  -9  -6  -3   45.20    4.30
  -9  -6  -3   45.90    5.00
  -9  -6  -3   49.30    5.40
  -9  -6  -3   52.69    6.30
  15  -9  -3   57.89   24.20
  -6  15  -3   55.69    3.80
  -9  -6  -3   38.00   10.60
  15  -9  -3   55.19    5.10
  -9  -6  -3   52.39    6.80
 -15   9   3   55.49    6.50
  -9  -3  -3   49.20    3.30
  12  -9  -3   52.49    4.60
  -9  -3  -3   53.79    6.30
  -9  -3  -3   52.59    7.90
  -9  -3  -3   50.29    3.40
  -9  -3  -3   55.69    5.50
  -9  -3  -3   45.60    4.70
  -9  -3  -3   41.90    6.00
  -9  -3  -3   46.60    9.90
  -9  -3  -3   46.10    3.90
  12  -9  -3   79.49   17.40
  -9  -3  -3   47.70    5.00
  -3  12  -3   58.99    9.20
  -3  12  -3   52.59    4.10
 -12   9   3   44.40    5.40
   3 -12   3   62.69    8.80
 -12   9   3   55.39    9.80
  -9   0  -3  742.23   39.70
  -9   0  -3  816.22   82.79
   9  -9  -3  612.34   56.49
   9  -9  -3  744.23   33.70
  -9   9   3  751.22   37.90
   0  -9   3  684.93   37.90
   9   0   3  711.33   38.60
   9   0   3  695.03   32.60
   0  -9   3  708.93   37.60
  -9   3  -3   46.00   15.20
  -9   3  -3   64.59    7.70
   6  -9  -3   60.19   11.80
   6  -9  -3   66.49    4.50
  -6   9   3   66.09    7.20
  -3  -6   3   64.89    8.30
   9  -3   3   72.09    9.90
  -3  -6   3   72.09    7.20
  -9   6  -3   52.09    5.70
   3  -9  -3   54.59    3.60
   3  -9  -3   45.30   10.80
  -9   6  -3   60.49   13.90
   9  -6   3   48.60    8.30
  -3   9   3   64.99    7.20
  -6  -3   3   56.49    8.20
  -6  -3   3   53.79    6.10
   9  -6   3   42.50    4.80
   0  -9  -3  240.18   17.40
  -9   9  -3  264.07   27.10
   9   0  -3  209.68   19.90
   9   0  -3  220.38   11.60
   9  -9   3  236.48   14.70
   9  -9   3  246.38   12.60
   0   9   3  232.88   21.80
   9  -9   3  202.18   25.70
  -9   0   3  237.28   18.70
  12  -3  -3   57.59   20.40
  -3  -9  -3  100.49   12.50
  -3  -9  -3   97.59    7.00
  12  -3  -3   92.39    6.10
  -3  -9  -3   98.69    9.70
  -3  -9  -3   95.59    7.80
  -3  -9  -3   94.79    5.60
  -3  -9  -3   87.89    5.90
   3   9   3  108.49   13.40
   9 -12   3   91.69   15.10
   3   9   3   77.39    5.90
 -12   3   3   79.89    8.00
   9 -12   3   88.39    6.20
 -12   3   3   89.39   13.20
 -12   3   3   85.59    6.50
   9 -12   3   96.99   10.80
  15  -6  -3  115.79    7.90
  -6  -9  -3  128.39    6.70
  -6  -9  -3  118.19    9.90
  -6  -9  -3  111.99   16.50
  15  -6  -3   88.99   34.10
  -6  -9  -3  121.39    8.00
  -6  -9  -3  129.89   10.20
  -6  -9  -3  112.49    7.80
   9 -15   3   69.49   20.20
 -15   6   3   98.49   18.90
   6   9   3  125.49   18.80
   9 -15   3  112.49    7.50
 -15   6   3  106.09    9.50
  -9  18  -3    4.10    1.20
  -9  -9  -3    2.10    2.00
  -9  -9  -3    2.70    1.30
  -9  -9  -3    1.90    1.70
  18  -9  -3    3.70    2.90
  -9  -9  -3    3.60    2.60
   9   9   3    2.50    1.70
 -18   9   3    2.30    2.10
  17 -10  -3  123.39    8.70
 -10  -7  -3  130.79    8.80
  -7  17  -3  133.89    6.20
 -10  -7  -3  138.99   10.90
 -10  -7  -3  134.49    7.70
 -17  10   3  110.19    9.90
 -10  -4  -3   56.39    6.90
 -10  -4  -3   57.09    7.10
  14 -10  -3   85.79   22.50
 -10  -4  -3   50.09    4.20
 -10  -4  -3   55.79    8.30
 -10  -4  -3   47.90    5.20
 -10  -4  -3   54.69    6.20
 -10  -4  -3   56.39    4.50
 -10  -4  -3   53.29    5.50
  -4  14  -3   50.79    9.50
 -10  -4  -3   54.29    3.70
  14 -10  -3   55.49    5.10
 -10  -4  -3   52.69   11.60
  -4  14  -3   57.59    4.50
 -14  10   3   50.09    6.20
 -10  -1  -3  518.25   27.70
 -10  -1  -3  546.25   29.50
 -10  -1  -3  549.85   28.00
  11 -10  -3  552.14   25.80
  -1  11  -3  515.15   24.90
 -10  -1  -3  507.45   26.70
  11 -10  -3  603.74   45.00
 -10  -1  -3  511.65   23.90
 -10  -1  -3  529.35   25.70
 -10  -1  -3  503.65   32.50
 -10  -1  -3  520.05   24.00
 -10  -1  -3  508.55   24.60
 -11  10   3  561.64   31.60
   1 -11   3  529.65   29.90
   1 -11   3  495.35   31.50
   1 -11   3  461.05   25.40
 -10   2  -3  207.18   13.30
 -10   2  -3  221.28   16.20
   8 -10  -3  191.28   22.90
 -10   2  -3  204.48   13.20
 -10   2  -3  202.28   14.10
   8 -10  -3  215.38   11.30
 -10   2  -3  187.68   10.20
 -10   2  -3  237.58   31.70
  -2  -8   3  210.08   15.80
  -2  -8   3  206.18   15.20
  10  -2   3  225.48   18.20
  -8  10   3  222.78   15.10
  10  -2   3  206.58   10.90
 -10   5  -3  392.36   36.30
 -10   5  -3  383.36   23.50
   5 -10  -3  400.16   30.80
   5 -10  -3  391.66   19.00
  -5  10   3  413.56   23.50
  10  -5   3  403.76   27.30
  -5  -5   3  382.96   22.90
  -5  -5   3  402.26   25.50
 -10   8  -3   54.69   15.60
   2 -10  -3   38.20    3.00
 -10   8  -3   25.50    6.30
   2 -10  -3   22.10    9.50
  10  -8   3   47.30    3.80
  -2  10   3   44.40    7.10
  10  -8   3   36.60    9.90
  -8  -2   3   26.30    6.60
  -1 -10  -3  241.58   13.10
  11  -1  -3  241.58   13.30
  -1 -10  -3  255.57   14.70
  -1 -10  -3  258.77   20.10
  -1 -10  -3  252.67   13.40
  -1 -10  -3  268.17   15.90
 -11   1   3  249.97   15.80
   1  10   3  257.77   13.60
 -11   1   3  291.17   18.50
  10 -11   3  292.77   25.70
   1  10   3  312.37   21.50
  10 -11   3  286.77   14.30
 -11   1   3  265.17   21.80
  -4 -10  -3  137.39    9.10
  14  -4  -3  147.19    8.80
  -4 -10  -3  132.59   11.30
  -4 -10  -3  164.48   20.10
  -4 -10  -3  151.28    8.80
  -4 -10  -3  138.39    7.60
  -4 -10  -3  157.68   11.20
 -10  14  -3  121.39    8.80
  -4 -10  -3  142.89   16.90
   4  10   3  164.98   18.50
  10 -14   3  117.69   22.00
  10 -14   3  137.99    8.60
 -14   4   3  147.09   26.70
 -14   4   3  122.29   11.00
   4  10   3  137.49    8.60
 -14   4   3  129.29   10.20
  -7 -10  -3   -0.30    1.20
  -7 -10  -3   -1.70    1.60
 -10  17  -3    0.90    1.10
  -7 -10  -3    3.60    2.30
  -7 -10  -3    2.50    1.00
  -7 -10  -3    1.50    2.50
  17  -7  -3    4.00    2.60
 -17   7   3    1.00    2.10
  10 -17   3    2.30    2.20
   7  10   3    1.80    1.70
 -10 -10  -3   48.50    4.30
 -10 -10  -3   49.00    3.30
 -10 -10  -3   49.40    6.30
 -11  -8  -3   18.50    3.00
 -11  -8  -3   24.60    4.80
 -11  -8  -3   27.40    2.60
  -8  19  -3   24.00    3.20
 -19  11   3   22.20    3.70
 -11  -5  -3    0.20    0.60
 -11  -5  -3    1.90    1.20
 -11  -5  -3    4.00    2.50
 -11  -5  -3    0.00    9.10
  16 -11  -3    1.60    1.50
 -11  -5  -3    0.40    0.80
  16 -11  -3   12.30   25.40
 -11  -5  -3    2.30    2.20
 -11  -5  -3   -0.30    2.10
 -11  -5  -3    1.20    2.70
  -5  16  -3    1.60    1.20
 -16  11   3    1.30    2.00
   5 -16   3    2.70    1.20
  13 -11  -3  153.98    9.60
 -11  -2  -3  152.68    7.80
 -11  -2  -3  165.58   12.10
 -11  -2  -3  143.79    8.40
 -11  -2  -3  159.88   11.80
  -2  13  -3  144.09   15.50
 -11  -2  -3  131.49   17.80
 -11  -2  -3  144.19    7.80
  13 -11  -3  146.39   36.00
 -11  -2  -3  149.09   15.70
 -11  -2  -3  147.69   10.00
  -2  13  -3  147.59    8.80
 -13  11   3  177.08   19.10
 -13  11   3  138.29   11.70
 -11   1  -3  226.38   15.50
 -11   1  -3  228.58   36.10
 -11   1  -3  205.68   10.40
 -11   1  -3  204.78   11.90
 -11   1  -3  195.78   11.10
 -11   1  -3  203.08   12.90
 -11   1  -3  217.78   10.50
 -11   1  -3  226.08   13.90
  10 -11  -3  234.18   12.20
 -11   1  -3  206.08   17.70
  10 -11  -3  211.58   27.00
 -11   1  -3  221.98   14.10
  -1 -10   3  220.48   17.00
  -1 -10   3  200.48   12.10
 -10  11   3  242.18   17.20
  11  -1   3  198.68   10.90
  11  -1   3  200.58   22.40
  -1 -10   3  213.78   17.20
   7 -11  -3   62.59   14.00
 -11   4  -3   68.19    8.10
 -11   4  -3   87.39   20.90
 -11   4  -3   64.49    9.60
   7 -11  -3   79.89    5.30
 -11   4  -3   72.69    6.30
 -11   4  -3   74.09    4.30
 -11   4  -3   74.59    6.90
 -11   4  -3   74.59    4.30
  -4  -7   3   73.29    8.90
  11  -4   3   76.69   12.30
  -7  11   3   86.19   11.00
  11  -4   3   82.09    5.40
  -4  -7   3   57.99    9.30
  -7  11   3   80.39    4.40
   4 -11  -3  148.29   20.80
 -11   7  -3  136.99   10.00
 -11   7  -3  140.89   11.80
 -11   7  -3  168.88   26.90
 -11   7  -3  121.99    8.30
   4 -11  -3  144.09    7.80
  -7  -4   3  129.69    7.60
  -4  11   3  135.39    7.90
  -4  11   3  144.09   12.40
  11  -7   3  141.59   16.70
  -7  -4   3  146.39   14.40
  11  -7   3  148.49    8.60
   1 -11  -3   -0.50   15.40
 -11  10  -3   44.50   24.90
   1 -11  -3   36.80    5.00
   1 -11  -3   39.10    3.30
   1 -11  -3   42.60    8.50
 -10  -1   3   41.10    5.00
  11 -10   3   40.60    3.90
 -10  -1   3   43.60    5.60
  -1  11   3   36.60    7.60
  11 -10   3   53.09   12.70
  -1  11   3   38.90    3.60
 -10  -1   3   38.50    3.50
 -10  -1   3   39.70    9.10
  -2 -11  -3   23.20    8.10
  -2 -11  -3   25.70    6.00
  -2 -11  -3   21.70    7.90
  -2 -11  -3   28.00    6.50
  -2 -11  -3   22.20    2.70
 -11  13  -3   18.40    2.80
  -2 -11  -3   23.10    3.90
   2  11   3   15.50    7.70
  11 -13   3   22.80    3.80
  11 -13   3   42.40   19.30
 -13   2   3   28.40    3.70
 -13   2   3   26.60    4.70
   2  11   3   25.00    3.30
 -13   2   3   23.70    9.60
 -13   2   3   32.10    5.20
 -11  16  -3  121.99    7.30
  -5 -11  -3  120.09    8.00
  -5 -11  -3  134.69   10.80
  -5 -11  -3  122.09    6.60
  -5 -11  -3  123.69    8.00
  -5 -11  -3   89.59   16.10
  -5 -11  -3  116.79   10.00
  11 -16   3  122.39    7.80
 -16   5   3  108.59    9.50
  11 -16   3  111.19   27.70
   5  11   3  127.49   20.20
   5  11   3  116.99    7.70
  -8 -11  -3   10.80    2.20
  -8 -11  -3    5.50    3.10
  -8 -11  -3    8.50    2.40
  -8 -11  -3   10.40    1.80
   8  11   3    6.80    1.80
 -19   8   3    3.70    2.20
 -12  -9  -3   12.20    3.60
 -12  -9  -3   13.90    1.50
   9 -21   3   17.50    2.20
 -12  -6  -3  101.19    7.40
 -12  -6  -3  111.29    6.30
  18 -12  -3  102.49    7.60
 -12  -6  -3  108.69    9.70
  -6  18  -3  110.09    5.10
 -18  12   3  100.69    8.60
 -12  -3  -3   27.10    2.80
  15 -12  -3   -4.90   19.20
 -12  -3  -3   27.30    4.80
 -12  -3  -3   14.10   10.20
 -12  -3  -3   27.60    2.40
 -12  -3  -3   29.70    2.40
 -12  -3  -3   25.90    5.20
  -3  15  -3   23.60   11.20
 -12  -3  -3   32.10    4.50
  -3  15  -3   28.60    3.30
  15 -12  -3   26.70    4.30
 -12  -3  -3   27.40    5.20
 -15  12   3   30.80    4.90
   3 -15   3   30.50    2.80
 -12   0  -3  143.09    8.10
 -12   0  -3  146.89    7.60
 -12   0  -3  118.29   16.10
 -12   0  -3  158.68   12.90
 -12   0  -3  151.88   13.20
   0  12  -3  142.89    9.60
   0  12  -3  155.48   16.50
 -12   0  -3  149.49    9.50
 -12   0  -3  148.59   10.70
 -12   0  -3  151.88    7.80
 -12   0  -3  164.48   17.10
  12 -12  -3  122.89   25.80
   0 -12   3  147.39   16.60
   0 -12   3  146.89    9.40
 -12  12   3  146.49   19.90
   9 -12  -3   34.80    3.50
 -12   3  -3   20.70    8.50
 -12   3  -3   37.00    5.20
 -12   3  -3   38.20    7.20
 -12   3  -3   27.50    4.80
 -12   3  -3   34.50    2.60
   9 -12  -3   30.50   13.00
 -12   3  -3   30.30    2.70
 -12   3  -3   36.80    2.60
 -12   3  -3   30.90    8.20
 -12   3  -3   30.70    4.60
 -12   3  -3   51.69   24.10
  -9  12   3   31.90    2.10
  -3  -9   3   30.60    7.60
  -3  -9   3   33.50    3.80
  -3  -9   3   31.70    6.90
  12  -3   3   31.00    3.20
  -9  12   3   30.90    7.20
  12  -3   3   26.80   11.60
 -12   6  -3  132.59    9.30
 -12   6  -3  144.09   25.90
 -12   6  -3  128.69   10.30
   6 -12  -3  115.69   19.20
 -12   6  -3  152.88   11.80
 -12   6  -3  140.89    7.20
 -12   6  -3  115.89   12.30
   6 -12  -3  133.89    8.00
  12  -6   3  136.99   17.70
  -6  -6   3  136.69    7.80
  -6  -6   3  134.99    8.60
  -6  12   3  151.58   13.10
  12  -6   3  153.18    8.70
  -6  12   3  155.88    7.80
  -6  -6   3  149.19   15.00
 -12   9  -3  201.88   33.00
 -12   9  -3  207.78   14.30
 -12   9  -3  206.38   12.40
   3 -12  -3  229.08   29.20
  12  -9   3  241.88   12.70
  -3  12   3  229.08   17.60
  -9  -3   3  220.88   14.30
  -9  -3   3  227.18   11.70
  12  -9   3  253.67   24.80
  -3  12   3  222.18   11.80
  -9  -3   3  242.38   20.40
   0 -12  -3  195.08   12.20
   0 -12  -3  187.88   10.30
 -12  12  -3  184.88   10.90
   0 -12  -3  195.08   10.60
   0 -12  -3  196.98   13.80
 -12   0   3  214.28   20.90
  12 -12   3  226.88   28.90
 -12   0   3  192.38   13.10
   0  12   3  201.48   18.50
 -12   0   3  187.68   11.60
   0  12   3  186.88   10.70
 -12   0   3  181.98   10.60
  -3 -12  -3   51.69   13.40
  -3 -12  -3   89.19    6.70
  -3 -12  -3   84.69    6.20
  -3 -12  -3   85.59    5.20
  -3 -12  -3   93.69    8.90
 -12  15  -3   79.59    5.70
  -3 -12  -3   89.39    9.40
 -15   3   3   81.99    7.80
 -15   3   3   73.19   17.10
  12 -15   3  103.19    7.90
  12 -15   3   77.99   22.80
   3  12   3   91.29   15.30
   3  12   3   79.89    6.10
  -6 -12  -3   87.89    5.60
  -6 -12  -3   81.09    8.40
  -6 -12  -3   87.79    6.00
  -6 -12  -3   72.99    6.40
  12 -18   3   84.19    7.50
   6  12   3   63.79    5.10
 -18   6   3   61.99    6.40
  -9 -12  -3   69.29    3.90
  -9 -12  -3   58.39    6.60
  -9 -12  -3   70.19    4.70
 -12  21  -3   75.89    5.60
  12 -21   3   72.89    4.60
 -13  -7  -3   73.99    5.30
 -13  -7  -3   82.89    4.30
 -13  -7  -3   71.79    7.60
   7 -20   3   88.09    5.80
  17 -13  -3   89.29    6.70
  -4  17  -3   85.89    5.10
 -13  -4  -3   88.89    6.60
 -13  -4  -3   83.29    8.30
 -13  -4  -3   89.29    5.30
 -13  -4  -3   69.49    7.60
 -17  13   3   77.39    7.60
   4 -17   3   79.59    5.00
 -13  -1  -3  171.78    8.70
  14 -13  -3  189.88   11.10
 -13  -1  -3  136.99   19.50
  -1  14  -3  177.68    9.90
 -13  -1  -3  188.28   15.60
  -1  14  -3  207.78   20.40
 -13  -1  -3  169.58   13.00
 -13  -1  -3  173.28    8.80
 -13  -1  -3  193.08   13.50
 -13  -1  -3  178.38   12.60
 -13  -1  -3  175.08   10.60
 -13  -1  -3  176.18    9.30
  14 -13  -3  126.19   28.80
   1 -14   3  151.18   10.60
 -14  13   3  159.18   12.20
   1 -14   3  160.68    9.20
 -13   2  -3   22.30    4.80
 -13   2  -3   17.00    5.50
   2  11  -3   20.90    3.00
 -13   2  -3   16.40    4.50
 -13   2  -3   18.70    8.80
 -13   2  -3   16.20    4.10
  11 -13  -3   23.60    3.80
 -13   2  -3   19.30    2.10
 -13   2  -3   23.10    3.40
  11 -13  -3   35.10   22.10
 -13   2  -3   11.70    5.00
 -13   2  -3   17.50    2.20
 -13   2  -3   19.50    2.00
  -2 -11   3   17.50    8.00
  -2 -11   3   19.80    3.20
 -11  13   3   24.10    9.20
  -2 -11   3   17.80    2.50
 -13   5  -3  116.59    6.30
 -13   5  -3  119.49   10.00
 -13   5  -3  102.39   10.50
 -13   5  -3  125.49   33.90
 -13   5  -3  110.89   11.40
 -13   5  -3  114.79    9.10
 -13   5  -3  115.29    6.60
   8 -13  -3  110.29   28.20
   8 -13  -3  116.79    7.40
  -5  -8   3  122.29    7.10
  -8  13   3  114.99    6.00
  13  -5   3  120.79   18.90
  13  -5   3  122.29    7.50
  -5  -8   3  108.19    7.90
  -5  -8   3  117.59    8.20
  -8  13   3  124.19   12.40
  -5  -8   3  112.69   14.20
 -13   8  -3  200.18   14.00
 -13   8  -3  224.38   16.00
   5 -13  -3  190.58   28.50
   5 -13  -3  202.68   11.20
 -13   8  -3  213.98   12.90
  13  -8   3  217.48   12.20
  -8  -5   3  211.08   12.70
  -8  -5   3  225.68   19.90
  -8  -5   3  224.58   14.10
  13  -8   3  212.88   31.90
  -5  13   3  219.68   11.20
  -8  -5   3  194.08   11.20
  -8  -5   3  204.78   11.30
  -5  13   3  225.88   20.00
 -13  11  -3  171.78   11.10
   2 -13  -3  178.88   10.20
   2 -13  -3  169.78   11.70
 -13  11  -3  175.58   13.10
   2 -13  -3  159.88   13.60
 -11  -2   3  197.38   10.60
 -11  -2   3  219.58   23.60
  13 -11   3  231.68   34.90
  -2  13   3  196.68   10.80
 -11  -2   3  195.78   13.10
 -11  -2   3  215.58   13.60
  13 -11   3  214.08   11.60
  -1 -13  -3    4.60    2.90
  -1 -13  -3    8.00    2.60
  -1 -13  -3    8.20    6.40
  -1 -13  -3    5.40    4.00
  -1 -13  -3    5.20    1.70
  -1 -13  -3    7.00    1.60
 -13  14  -3    6.30    1.90
  13 -14   3   21.90   14.80
   1  13   3    8.70    7.50
   1  13   3    6.50    2.00
  13 -14   3    3.60    1.70
 -14   1   3    2.40    2.50
 -14   1   3    2.00   10.60
 -14   1   3    5.00    2.10
  -4 -13  -3   19.50    4.40
  -4 -13  -3   26.10    3.30
  -4 -13  -3   27.00    3.40
  -4 -13  -3   22.60    5.00
  -4 -13  -3   25.60    2.20
  13 -17   3   25.50    3.50
   4  13   3   19.40    3.00
 -13  20  -3   73.69    6.10
  -7 -13  -3   67.39    5.30
  -7 -13  -3   71.69    4.90
  -7 -13  -3   68.99    4.30
  -7 -13  -3   60.49    6.90
 -14  -5  -3  101.69    5.10
 -14  -5  -3   94.49    8.80
 -14  -5  -3   98.69    6.30
 -19  14   3   80.09    6.90
   5 -19   3  104.79    6.90
  -2  16  -3  109.89    6.70
 -14  -2  -3  113.29    6.20
  16 -14  -3  103.39    7.70
 -14  -2  -3  111.49    7.50
 -14  -2  -3  110.69    9.70
 -14  -2  -3   97.89    9.20
 -14  -2  -3  106.59    9.80
   2 -16   3  102.49    6.20
 -16  14   3  105.99    9.00
 -14   1  -3    7.60   11.00
 -14   1  -3   18.20    2.20
 -14   1  -3   17.90    4.60
  13 -14  -3   14.40   19.90
   1  13  -3   11.20    9.40
 -14   1  -3   12.80    2.80
 -14   1  -3   17.60    1.80
   1  13  -3   18.20    3.00
 -14   1  -3   13.10    4.00
 -14   1  -3   21.50    7.10
  13 -14  -3   16.60    3.10
 -14   1  -3   17.90    4.40
  -1 -13   3   15.80    2.30
  -1 -13   3   18.30    3.10
  10 -14  -3   20.60   14.70
 -14   4  -3   -0.20    1.00
 -14   4  -3   -1.00    1.90
  10 -14  -3   -0.90    1.00
 -14   4  -3    3.20    1.80
 -14   4  -3    5.80   11.80
 -14   4  -3   -1.00    3.40
 -14   4  -3    0.10    2.30
 -14   4  -3   -0.60    3.80
  -4 -10   3    0.30    1.30
  -4 -10   3   -1.20    1.00
  -4 -10   3    0.70    6.80
  14  -4   3    2.40    1.60
 -10  14   3   -6.00    7.90
  -4 -10   3    0.70    1.70
 -10  14   3   -0.10    0.50
 -14   7  -3  224.78   14.50
   7 -14  -3  219.18   12.00
 -14   7  -3  208.38   21.20
 -14   7  -3  219.58   14.90
   7 -14  -3  227.08   33.60
  -7  -7   3  222.88   13.20
  -7  -7   3  209.28   11.90
  14  -7   3  207.48   28.60
  -7  -7   3  214.38   11.70
  -7  14   3  221.98   10.90
  -7  14   3  210.48   17.90
  14  -7   3  227.98   12.60
 -14  10  -3  380.16   22.10
 -14  10  -3  367.86   20.10
 -10  -4   3  375.86   29.40
  -4  14   3  367.56   18.50
  14 -10   3  416.86   38.40
 -10  -4   3  364.76   18.60
  14 -10   3  393.66   19.70
 -10  -4   3  326.77   22.50
 -10  -4   3  385.06   20.20
  -4  14   3  391.96   26.20
   1 -14  -3  285.67   14.10
 -14  13  -3  300.47   18.10
 -14  13  -3  292.97   15.30
   1 -14  -3  288.17   14.40
   1 -14  -3  273.37   18.70
   1 -14  -3  304.07   16.00
 -13  -1   3  246.48   16.50
 -13  -1   3  266.87   15.70
  14 -13   3  272.47   15.30
  -1  14   3  279.07   23.30
 -13  -1   3  248.38   25.20
  14 -13   3  286.57   35.00
  -1  14   3  248.58   14.40
 -13  -1   3  272.87   14.60
  -2 -14  -3  153.58   12.60
  -2 -14  -3  163.58   12.20
  -2 -14  -3  151.58    9.50
  -2 -14  -3  158.68    9.20
 -14  16  -3  167.28   12.10
  -2 -14  -3  160.58    8.20
   2  14   3  157.98    9.20
  14 -16   3  163.58    9.80
 -16   2   3  129.49   10.40
  -5 -14  -3   21.60    2.70
  -5 -14  -3   15.30    2.70
  -5 -14  -3   13.40    2.60
  -5 -14  -3   15.00    4.10
   5  14   3   13.00    2.30
 -15  -3  -3   68.79    7.00
 -15  -3  -3   80.49    8.20
 -15  -3  -3   75.49    6.40
  -3  18  -3   92.69    4.80
   3 -18   3   89.89    6.40
   3 -18   3   86.49    5.00
 -18  15   3   82.39    6.90
 -15   0  -3  131.59   10.80
 -15   0  -3  108.29   10.30
 -15   0  -3  129.39    7.10
 -15   0  -3  136.79    8.30
  15 -15  -3  144.49    9.10
 -15   0  -3  120.49   10.70
   0  15  -3  136.79    8.00
   0 -15   3  138.99    9.50
   0 -15   3  139.79    7.70
   0 -15   3  132.29    9.30
 -15  15   3  138.49   10.60
 -15   3  -3  136.19   11.80
  12 -15  -3  166.18   10.90
 -15   3  -3  147.09    8.80
  12 -15  -3  115.69   29.90
   3  12  -3  154.18    9.10
 -15   3  -3  163.68   12.10
 -15   3  -3  147.19    8.00
  -3 -12   3  121.39   20.00
  -3 -12   3  151.28   10.00
  -3 -12   3  149.49    9.90
  -3 -12   3  156.98    8.80
   9 -15  -3  100.39    7.20
 -15   6  -3  103.09   11.70
 -15   6  -3  104.89    9.90
   9 -15  -3   71.19   23.20
 -15   6  -3  106.39    9.30
  -6  -9   3  106.59   10.10
  15  -6   3  119.89    7.60
  -9  15   3  112.39    5.50
  -6  -9   3  108.49    7.50
  -9  15   3  100.59   16.10
  -6  -9   3  104.19   15.60
  -6  -9   3  113.99    8.30
  -6  -9   3  107.19    7.00
  15  -6   3  106.99   25.90
   6 -15  -3    0.80   26.10
 -15   9  -3    5.90    3.10
 -15   9  -3    6.80    2.70
  15  -9   3    2.50    1.50
  -6  15   3    5.70    6.60
  -9  -6   3    2.00    1.70
  -9  -6   3   -1.00    7.60
  15  -9   3    9.30   16.00
  -9  -6   3    2.40    1.70
  -9  -6   3    3.50    1.60
  -6  15   3    3.20    1.30
   3 -15  -3   18.70    3.00
   3 -15  -3   14.30    3.10
 -15  12  -3   13.50    2.90
 -15  12  -3   16.00    4.20
 -12  -3   3   21.10    3.60
  15 -12   3   31.20   17.80
  15 -12   3   21.60    4.10
 -12  -3   3   19.40    4.30
 -12  -3   3   15.00    2.70
  -3  15   3   19.70    8.80
  -3  15   3   21.50    3.00
 -12  -3   3   12.90    9.70
   0 -15  -3  420.36   24.00
   0 -15  -3  388.46   20.90
   0 -15  -3  369.66   19.20
 -15  15  -3  425.56   23.60
 -15  15  -3  404.66   21.50
   0 -15  -3  420.16   20.10
  15 -15   3  429.56   21.20
 -15   0   3  419.66   21.50
   0  15   3  393.16   20.20
  -3 -15  -3   20.50    2.10
  -3 -15  -3   17.90    4.50
  -3 -15  -3   22.40    2.80
  -3 -15  -3   22.40    3.90
  -3 -15  -3   25.10    3.50
 -15  18  -3   24.70    4.20
   3  15   3   14.40    2.40
 -16  -4  -3   34.00    2.60
   4 -20   3   43.10    3.30
   4 -20   3   48.50    4.80
 -16  -1  -3    1.70    2.90
  17 -16  -3    6.80    2.20
  -1  17  -3    4.50    1.50
 -16  -1  -3    5.90    2.80
 -16  -1  -3    4.70    1.70
   1 -17   3    5.30    2.00
 -17  16   3    7.20    2.50
   1 -17   3    4.90    1.60
 -16   2  -3  234.38   15.10
   2  14  -3  222.88   11.90
 -16   2  -3  184.68   14.20
 -16   2  -3  206.58   11.30
  14 -16  -3  227.18   12.80
  -2 -14   3  219.28   11.50
  -2 -14   3  218.38   12.80
  -2 -14   3  228.68   13.30
 -16   5  -3   31.20    5.60
  11 -16  -3   33.90    3.90
   5  11  -3   33.70    3.60
  11 -16  -3   42.80   24.70
 -16   5  -3   33.90    5.50
  -5 -11   3   31.10    3.40
  -5 -11   3   32.00    3.90
  -5 -11   3   22.90   11.40
  -5 -11   3   26.30    5.30
  -5 -11   3   34.00    4.30
 -16   8  -3   67.99    7.90
 -16   8  -3   69.89    7.30
   8 -16  -3   52.49   40.80
  -8  -8   3   75.19    5.60
  -8  -8   3   74.89    5.30
  16  -8   3   84.29   31.10
  -8  16   3   74.49    4.20
  16  -8   3   84.29    7.00
  -8  -8   3   77.09    6.70
  -8  -8   3   80.79   14.90
  -8  16   3   83.39   14.80
   5 -16  -3  142.39    9.80
 -16  11  -3  150.38   10.40
 -16  11  -3  140.69   11.60
  16 -11   3  120.39   29.20
 -11  -5   3  105.19   17.60
  -5  16   3  147.29    8.20
  16 -11   3  152.28    9.60
 -11  -5   3  147.89    9.00
 -11  -5   3  154.78   10.30
  -5  16   3  182.18   19.40
   2 -16  -3  119.99   11.40
   2 -16  -3  125.59    8.60
 -16  14  -3  117.69    8.50
 -16  14  -3  130.89   10.60
   2 -16  -3  120.79    7.40
   2 -16  -3  125.99    7.30
  16 -14   3  140.29    8.80
 -14  -2   3  143.49    8.20
  -2  16   3  137.49    7.90
 -14  -2   3  143.19    9.30
 -14  -2   3  107.09    9.10
  -1 -16  -3  131.29    7.90
  -1 -16  -3  136.09    7.60
 -16  17  -3  143.79   10.20
  -1 -16  -3  131.99    9.90
  -1 -16  -3  137.99    6.80
  16 -17   3  132.19   11.50
   1  16   3  112.09    7.50
  -4 -16  -3    0.10    0.90
 -16  20  -3    0.60    1.10
  -4 -16  -3   -0.10    2.60
  -4 -16  -3    0.00    0.70
  -4 -16  -3    0.50    0.80
   4  16   3    1.60    0.90
 -17  -2  -3    8.30    1.50
  -2  19  -3   11.20    0.90
 -19  17   3    8.60    2.10
   2 -19   3   15.90    2.10
   2 -19   3   12.40    3.20
   1  16  -3   74.69    5.00
 -17   1  -3   62.19    6.80
 -17   1  -3   76.39    4.80
  -1 -16   3   76.49    4.90
 -16  17   3   71.39    6.60
  -1 -16   3   74.59    5.60
  -1 -16   3   72.89    7.70
 -17   4  -3   22.70    4.40
 -17   4  -3   19.50    4.80
   4  13  -3   20.70    3.10
  13 -17  -3   27.80    3.60
  -4 -13   3   25.30    3.30
  -4 -13   3   26.20    4.70
  -4 -13   3   23.20    3.50
  -4 -13   3   22.00    2.90
 -17   7  -3   59.99    6.90
  10 -17  -3   58.49    5.70
 -17   7  -3   61.79    7.30
  -7 -10   3   62.19    4.60
  17  -7   3   53.19    5.50
  -7 -10   3   61.79    4.90
 -10  17   3   56.49    3.10
  -7 -10   3   68.69    6.10
 -17  10  -3  325.77   18.40
   7 -17  -3  318.27   17.50
 -17  10  -3  330.77   20.10
  17 -10   3  327.57   17.30
  -7  17   3  317.67   15.10
 -10  -7   3  308.47   16.60
 -10  -7   3  333.77   18.30
   4 -17  -3   70.89    4.80
   4 -17  -3   62.19    5.60
 -17  13  -3   62.39    6.00
 -17  13  -3   61.19    7.20
  -4  17   3   75.69    4.70
 -13  -4   3   69.49    5.50
  17 -13   3   73.49    5.90
 -13  -4   3   71.39    6.30
   1 -17  -3   26.30    4.60
 -17  16  -3   37.90    5.10
   1 -17  -3   39.40    3.60
   1 -17  -3   23.70    6.90
   1 -17  -3   34.00    3.20
  -1  17   3   30.10    3.00
  17 -16   3   26.20    3.80
 -16  -1   3   29.20    3.90
  -2 -17  -3  164.08    9.50
  -2 -17  -3  196.58    9.70
 -17  19  -3  212.38   11.90
  -2 -17  -3  202.68   10.80
   2  17   3  190.48    9.70
   0  18  -3   35.60    2.70
   0 -18   3   36.10    3.00
   0 -18   3   35.70    4.00
   0 -18   3   33.40    2.50
 -18  18   3   30.40    3.90
 -18   3  -3   20.00    4.00
 -18   3  -3   15.10    3.70
   3  15  -3   21.60    2.70
  -3 -15   3   23.80    2.80
  -3 -15   3   23.30    4.20
  -3 -15   3   21.70    2.60
 -15  18   3   20.60    3.60
  -3 -15   3   21.20    3.30
  12 -18  -3   56.49    7.00
   6  12  -3   58.19    4.60
 -18   6  -3   60.19    6.30
  12 -18  -3   58.09    5.90
 -18   6  -3   47.60    6.30
  -6 -12   3   53.79    4.20
  -6 -12   3   56.19    4.50
  -6 -12   3   58.39    5.50
 -18   9  -3   99.29    8.00
   9 -18  -3   97.79    6.80
 -18   9  -3   91.69    8.70
  -9  -9   3   99.19    7.70
  -9  -9   3   97.59    6.60
  -9  18   3   99.59    4.70
  18  -9   3   86.79    6.80
 -18  12  -3   -0.30    2.50
   6 -18  -3    6.40    1.70
 -18  12  -3    2.90    2.30
   6 -18  -3    4.30    1.70
  18 -12   3    3.50    1.90
 -12  -6   3    2.80    2.00
 -18  15  -3   30.00    4.70
   3 -18  -3   22.80    6.00
   3 -18  -3   28.30    4.90
   3 -18  -3   25.50    3.00
   3 -18  -3   28.90    2.60
 -15  -3   3   28.30    3.10
  -3  18   3   34.30    2.60
 -15  -3   3   34.10    4.60
   0 -18  -3   20.40    3.20
   0 -18  -3   22.40    2.30
 -18  18  -3   26.50    3.70
   0  18   3   28.40    2.10
   2  17  -3   55.59    3.70
  -2 -17   3   58.79    3.80
  -2 -17   3   58.19    3.70
  -2 -17   3   55.89    4.30
 -17  19   3   56.49    5.30
   5  14  -3   31.60    3.50
 -19   5  -3   34.10    4.60
  -5 -14   3   36.30    3.80
  -5 -14   3   30.50    4.40
 -14  19   3   33.70    4.10
  -5 -14   3   34.00    2.90
  -5 -14   3   34.70    4.10
  11 -19  -3  182.98    9.80
 -19   8  -3  177.78   11.40
 -19   8  -3  155.98   12.10
  11 -19  -3  185.78   12.00
   8  11  -3  190.38   10.20
  -8 -11   3  191.68    9.40
  -8 -11   3  202.58   11.90
  -8 -11   3  184.38   10.20
 -19  11  -3   29.70    4.40
 -19  11  -3   27.90    4.60
   8 -19  -3   28.80    3.50
   8 -19  -3   30.50    5.10
   8 -19  -3   32.00    3.10
 -11  -8   3   33.70    4.20
  -8  19   3   34.30    1.90
 -11  -8   3   31.70    3.60
   5 -19  -3   27.80    2.90
 -19  14  -3   28.10    5.40
   5 -19  -3   33.00    5.60
   5 -19  -3   30.20    2.40
   5 -19  -3   34.50    5.80
 -14  -5   3   24.40    3.70
 -14  -5   3   23.40    3.00
  -5  19   3   25.70    2.00
 -19  17  -3   59.19    5.50
   2 -19  -3   55.79    5.00
   2 -19  -3   54.19    3.90
  -2  19   3   57.79    3.10
 -17  -2   3   47.30    4.50
   4  16  -3   10.80    1.50
 -16  20   3   10.90    2.10
  -4 -16   3    9.60    1.50
  -4 -16   3   12.10    1.40
  -7 -13   3   63.19    4.50
  -7 -13   3   67.49    5.70
  -7 -13   3   63.19    3.80
  10 -20  -3   66.19    5.80
 -20  10  -3   55.39    5.80
  10  10  -3   67.49    4.40
  10 -20  -3   58.39    4.20
 -10 -10   3   59.49    5.60
 -10 -10   3   55.09    4.50
   7 -20  -3   67.69    4.60
   7 -20  -3   72.99    6.10
 -20  13  -3   59.69    6.00
   7 -20  -3   66.09    4.00
 -13  -7   3   66.69    4.70
 -13  -7   3   67.59    5.80
   4 -20  -3   60.29    3.10
   4 -20  -3   59.79    5.00
 -20  16  -3   60.49    5.30
   4 -20  -3   61.29    3.70
 -16  -4   3   52.19    4.80
  -4  20   3   58.59    3.00
  12 -21  -3   21.50    2.00
 -21   9  -3   13.00    2.80
  -9 -12   3   16.90    2.30
  -9 -12   3   18.90    3.00
   9 -21  -3   39.30    2.50
 -21  12  -3   29.60    3.80
   9 -21  -3   33.10    2.50
  12   9  -3   32.30    3.20
   9 -21  -3   35.20    3.60
 -12  -9   3   43.80    3.20
   1  -1  -4    2.20    3.30
  -1   1   4    6.10    1.60
   1   0   4    6.00    1.20
   0  -1   4    6.90    1.60
   3  -2  -4 4067.69  179.58
   3  -2  -4 4179.48  187.48
  -2  -1  -4 3961.40  184.88
  -2  -1  -4 4209.28  182.38
   1  -3   4 3966.40  180.98
   2   1   4 4142.59  180.78
  -3   2   4 4154.48  181.38
   0  -2  -4  124.19   11.50
   2   0  -4  108.79    5.40
  -2   2  -4  100.89    5.10
   0  -2  -4  115.19    5.50
   2  -2   4   95.89    6.10
  -2   0   4   98.49    6.00
  -2   0   4   92.99    6.70
   2  -2   4   93.09    5.20
   0   2   4   86.79    6.30
   5  -3  -4  535.35   24.50
  -3  -2  -4  445.96   29.90
  -3  -2  -4  544.05   32.50
   5  -3  -4  581.64   33.10
   2  -5   4  551.94   26.50
  -5   3   4  475.45   28.20
   2  -5   4  597.94   25.80
  -3   1  -4 8000.30  348.97
   2  -3  -4 8091.49  350.96
   2  -3  -4 7402.96  342.87
  -3   1  -4 8290.17  345.07
  -2   3   4 7892.01  344.67
   3  -1   4 7668.03  342.97
  -1  -2   4 7590.44  344.17
  -1  -3  -4 3142.59  128.49
   4  -1  -4 2933.51  130.99
   4  -1  -4 2748.32  122.59
  -1  -3  -4 2853.81  126.09
  -1  -3  -4 2763.62  122.59
  -3   4  -4 2831.12  127.99
   3  -4   4 2771.92  124.29
  -4   1   4 2593.44  123.19
   1   3   4 2725.33  124.79
  -4   1   4 2799.62  125.39
   3  -4   4 2561.24  122.89
   7  -4  -4 1755.32   77.29
  -4  -3  -4 1797.62   90.39
  -4  -3  -4 1844.12   82.29
   7  -4  -4 1847.02   88.39
   3  -7   4 1758.22   80.19
  -7   4   4 1539.25   76.79
   3  -7   4 1706.13   82.29
  -7   4   4 1716.33   81.09
   3  -7   4 1695.73   77.39
  -4   0  -4   41.80    5.00
  -4   0  -4   41.00    8.30
   4  -4  -4   39.90    4.00
   4  -4  -4   50.79    9.30
  -4   4   4   42.40    4.40
   0  -4   4   44.00    4.40
   1  -4  -4  615.94   27.90
  -4   3  -4  619.24   34.10
   3   1  -4  597.34   27.80
   1  -4  -4  640.44   36.10
   1  -4  -4  647.14   31.20
  -3  -1   4  619.84   31.00
  -1   4   4  640.34   30.30
   4  -3   4  593.84   29.00
  -3  -1   4  590.34   29.10
  -4   6  -4  568.54   33.70
  -2  -4  -4  620.94   32.70
  -2  -4  -4  646.84   37.50
   6  -2  -4  658.43   38.10
   6  -2  -4  628.74   28.80
  -4   6  -4  610.64   28.90
   4  -6   4  659.53   34.20
  -6   2   4  587.44   28.90
  -6   2   4  683.23   32.90
   4  -6   4  646.64   31.00
   9  -5  -4 1497.45   79.59
  -5  -4  -4 1503.65   83.99
   9  -5  -4 1432.36   66.09
  -4   9  -4 1459.25   68.19
  -5  -4  -4 1494.15   72.39
  -4   9  -4 1384.86   71.09
   4  -9   4 1483.65   73.19
  -9   5   4 1495.45   71.59
   4  -9   4 1492.95   69.99
  -5  -1  -4  546.55   36.70
  -5  -1  -4  588.64   30.40
   6  -5  -4  571.84   35.80
   6  -5  -4  551.24   26.20
   1  -6   4  575.54   28.90
   1  -6   4  547.85   29.50
   1  -6   4  584.44   28.60
  -6   5   4  575.24   29.10
  -5   2  -4   80.49    6.10
   3  -5  -4   73.49    4.20
   3  -5  -4   81.19   12.50
  -3   5   4   66.19    5.90
   5  -2   4   57.69    4.40
  -2  -3   4   60.89    5.30
   5   0  -4 1443.56   70.89
   0  -5  -4 1534.85   69.49
   0  -5  -4 1495.95   67.69
  -5   5  -4 1463.55   70.49
   0  -5  -4 1482.85   63.19
   5   0  -4 1379.36   63.19
   0   5   4 1404.76   66.39
   5  -5   4 1373.66   64.99
  -5   0   4 1365.06   67.29
  -5   0   4 1311.17   64.09
   8  -3  -4   82.29    4.90
  -5   8  -4   67.79    5.40
  -3  -5  -4   93.89   17.30
  -5   8  -4   63.69   10.30
   8  -3  -4   95.99   13.30
  -3  -5  -4   68.19    8.20
   5  -8   4   72.49    6.90
   5  -8   4   60.89    8.80
  -8   3   4   73.49    8.30
  -6  -5  -4  149.88   13.60
  -6  -5  -4  129.39   10.60
  11  -6  -4  151.28    8.70
  -5  11  -4  151.68   11.20
  11  -6  -4  138.29   21.40
  -6  -5  -4  140.59    7.50
  -6  -5  -4  134.09    9.10
  -6  -5  -4  137.59   14.20
  -6  -5  -4  147.29   10.30
  -6  -5  -4  139.59   10.10
  -5  11  -4  139.19    7.70
 -11   6   4  135.79   14.10
   5 -11   4  136.79    7.90
   5 -11   4  134.79   15.50
   5 -11   4  148.09   12.30
 -11   6   4  137.69   13.90
  -6  -2  -4  321.27   19.90
   8  -6  -4  319.57   26.10
  -6  -2  -4  296.27   28.70
  -8   6   4  297.17   18.50
   2  -8   4  293.37   17.90
   2  -8   4  274.87   18.80
   2  -8   4  294.27   16.60
  -6   1  -4  438.06   27.00
   5  -6  -4  487.15   31.20
  -6   1  -4  472.35   32.60
   5  -6  -4  489.25   21.90
  -1  -5   4  470.55   28.00
  -5   6   4  461.95   24.50
  -1  -5   4  457.65   24.30
   2  -6  -4   68.79    4.30
  -6   4  -4   81.79   11.90
   4   2  -4   69.69    4.20
   2  -6  -4   73.19   10.70
  -4  -2   4   78.89    7.70
  -4  -2   4   80.79    5.90
  -2   6   4   87.99    7.10
   6  -4   4   80.49    5.60
   7  -1  -4  209.98   19.40
  -1  -6  -4  205.28   14.90
   7  -1  -4  215.98   10.80
  -1  -6  -4  229.58   21.60
   6  -7   4  215.78   12.90
  -7   1   4  213.08   15.30
  -7   1   4  198.48   10.90
   1   6   4  227.78   14.70
   6  -7   4  207.68   16.50
  -6  10  -4  904.71   43.80
  10  -4  -4  981.60   57.59
  -4  -6  -4  921.31   56.49
  -6  10  -4  870.81   49.50
  10  -4  -4  920.31   43.10
   6 -10   4  896.51   51.39
 -10   4   4 1000.70   49.99
 -10   4   4  967.60   50.09
   6 -10   4  941.71   47.10
  -7  -6  -4  149.88   11.10
  -7  -6  -4  138.99    7.30
  -7  -6  -4  142.59   15.70
  13  -7  -4  129.79   25.60
  -7  -6  -4  133.59    8.60
  13  -7  -4  136.79    8.70
  -7  -6  -4  127.39    8.30
  -7  -6  -4  135.49   11.50
  -7  -6  -4  148.29   10.70
  -7  -6  -4  138.09    7.40
  -7  -6  -4  131.09    9.90
  -7  -6  -4  127.89   10.40
  -6  13  -4  146.29    7.40
 -13   7   4  112.49    9.80
   6 -13   4  136.09   20.20
 -13   7   4  123.89   17.60
   6 -13   4  134.09    7.90
   6 -13   4  146.99   13.70
  -7  -3  -4   42.30    4.10
  -7  -3  -4   40.60    7.40
  -3  10  -4   61.99   10.60
  -7  -3  -4   50.89    5.90
  -7  -3  -4   51.59    5.50
  10  -7  -4   47.50    4.00
  -7  -3  -4   53.09   16.70
  10  -7  -4   38.00   11.20
  -3  10  -4   45.40    3.60
  -3  10  -4   46.80    7.30
 -10   7   4   51.69    8.20
   3 -10   4   38.40    8.60
   7   3   4   47.80   10.30
   3 -10   4   48.20    3.40
   3 -10   4   40.00    6.00
   3 -10   4   53.99    6.90
  -7   0  -4  176.08   21.90
   7  -7  -4  191.88   20.00
  -7   0  -4  193.18   13.80
   7  -7  -4  176.88    9.60
   0  -7   4  173.78   12.40
   0  -7   4  181.68   12.40
  -7   7   4  181.58   12.60
   7   0   4  179.28   13.70
   0  -7   4  190.08   13.00
   4  -7  -4  192.58   17.70
  -7   3  -4  199.68   11.90
   4  -7  -4  182.28    9.20
  -7   3  -4  198.08   20.00
  -3  -4   4  175.08   13.00
   7  -3   4  169.58    9.90
  -3  -4   4  148.09   12.00
   7  -3   4  176.78   14.10
  -3  -4   4  164.08   11.20
  -4   7   4  190.38   12.10
   1  -7  -4  381.26   23.50
  -7   6  -4  409.46   28.40
   1  -7  -4  391.96   18.80
   1  -7  -4  504.05   30.30
   6   1  -4  365.96   18.70
  -6  -1   4  413.26   24.40
   7  -6   4  419.86   26.00
  -1   7   4  401.86   22.70
   7  -6   4  401.46   21.00
  -6  -1   4  407.46   20.40
   9  -2  -4  825.82   49.70
   9  -2  -4  792.72   37.30
  -2  -7  -4  849.41   43.90
  -7   9  -4  790.32   46.20
  -9   2   4  817.52   44.20
   7  -9   4  787.12   46.20
   2   7   4  817.22   43.20
   7  -9   4  818.72   40.60
  12  -5  -4   62.79    4.90
  -5  -7  -4   73.89   10.90
  -5  -7  -4   63.39    6.30
  -5  -7  -4   75.49    7.20
  12  -5  -4   50.89   17.30
  -5  -7  -4   64.89    4.20
  -5  -7  -4   52.99    4.80
  -5  -7  -4   55.29    6.80
  -5  -7  -4   64.29    4.00
  -7  12  -4   59.19    3.40
  -5  -7  -4   64.79    6.60
  -5  -7  -4   63.49    5.10
   7 -12   4   58.49   12.40
 -12   5   4   66.29   11.80
 -12   5   4   54.79    5.80
   7 -12   4   70.69    8.50
   7 -12   4   66.39    4.80
  -8  -7  -4   15.00    1.80
  -8  -7  -4   26.10   10.30
  -8  -7  -4   11.60    3.10
  -8  -7  -4   18.20    2.10
  -8  -7  -4   14.30    3.30
  -8  -7  -4   16.80    2.80
  -8  -7  -4   16.90    4.50
  -8  -7  -4   15.90    5.80
  15  -8  -4   15.90    2.80
  -8  -7  -4   20.30    4.60
  15  -8  -4   17.60   25.40
  -7  15  -4   16.00    1.50
 -15   8   4   12.90    3.70
   7 -15   4   -2.40   18.80
   8   7   4   28.40   11.30
  -8  -4  -4    6.00    2.00
  -4  12  -4    2.30    4.60
  -8  -4  -4    7.00    4.90
  -8  -4  -4    3.50    1.10
  -8  -4  -4    7.50    3.70
  -4  12  -4    6.00    1.60
  -8  -4  -4    3.40    2.10
  12  -8  -4    7.00    2.00
  -8  -4  -4    3.90    1.10
  12  -8  -4    6.00   10.40
  -8  -4  -4    6.80    2.60
  -8  -4  -4    2.80    2.10
  -8  -4  -4    5.20    1.50
  -8  -4  -4    7.20    3.00
  -8  -4  -4   14.80    7.90
 -12   8   4    8.20    6.00
 -12   8   4    5.50    2.20
 -12   8   4   -2.70    7.80
   4 -12   4    7.20    3.50
   4 -12   4    2.90   12.10
   4 -12   4    7.20    1.40
  -8  -1  -4  208.08   27.80
   9  -8  -4  202.48   10.90
  -8  -1  -4  206.28   16.00
   9  -8  -4  246.88   24.60
   1  -9   4  195.08   15.30
  -9   8   4  210.58   15.10
   1  -9   4  198.18   13.90
   1  -9   4  204.38   14.40
   8   1   4  186.18   18.90
   1  -9   4  182.18    9.60
   6  -8  -4  560.04   37.60
  -8   2  -4  541.25   41.00
   6  -8  -4  532.15   26.00
  -8   2  -4  558.14   30.10
  -2  -6   4  578.74   29.40
  -2  -6   4  570.14   30.80
  -6   8   4  595.84   30.00
   8  -2   4  521.15   26.30
   8  -2   4  571.04   32.20
   3  -8  -4  215.98   11.60
   3  -8  -4  226.28   21.20
  -8   5  -4  232.28   13.50
  -8   5  -4  195.08   21.70
   8  -5   4  255.87   18.70
  -3   8   4  245.38   15.40
  -5  -3   4  259.57   17.50
   8  -5   4  245.18   13.00
  -5  -3   4  241.78   14.10
   8   0  -4  833.22   39.00
   0  -8  -4  838.82   38.60
   0  -8  -4  857.11   44.90
   8   0  -4  809.52   47.50
  -8   8  -4  847.42   50.49
   8  -8   4  916.21   42.00
   8  -8   4  907.21   48.80
  -8   0   4  848.92   46.10
   0   8   4  858.11   44.40
  -3  -8  -4  374.56   24.80
  11  -3  -4  332.47   33.50
  -3  -8  -4  331.97   20.70
  11  -3  -4  349.47   17.50
  -3  -8  -4  327.67   17.40
  -3  -8  -4  368.46   18.40
  -3  -8  -4  363.96   20.00
   3   8   4  393.66   25.30
 -11   3   4  329.37   25.20
   8 -11   4  340.17   17.70
   8 -11   4  339.67   21.50
   8 -11   4  331.57   27.50
  14  -6  -4   56.89   24.50
  -6  -8  -4   84.79    6.40
  -6  -8  -4   94.79    6.80
  14  -6  -4   87.09    8.30
  -6  -8  -4   88.09    5.20
  -6  -8  -4   92.19    5.50
  -6  -8  -4   88.39   14.40
  -6  -8  -4  110.09    9.20
  -6  -8  -4   96.29    8.60
 -14   6   4   79.49    8.00
   8 -14   4   91.39   16.10
   8 -14   4  104.29   24.60
   6   8   4  102.29   16.10
   8 -14   4   87.19    6.10
 -14   6   4   68.29   15.10
  -9  -8  -4  302.47   15.40
  -9  -8  -4  320.27   14.50
  -9  -8  -4  318.57   19.80
  -9  -8  -4  295.27   16.10
  -9  -8  -4  278.97   16.20
  17  -9  -4  289.17   16.40
  14  -9  -4  330.67   17.10
  -9  -5  -4  327.57   20.20
  -9  -5  -4  304.27   24.90
  -9  -5  -4  295.97   15.90
  -5  14  -4  331.07   15.50
  -9  -5  -4  296.27   16.70
  -9  -5  -4  304.37   18.90
  14  -9  -4  311.37   39.40
  -9  -5  -4  300.67   17.40
  -9  -5  -4  315.67   15.10
  -9  -5  -4  315.07   19.20
  -9  -5  -4  314.57   16.20
  -9  -5  -4  319.97   19.10
   5 -14   4  321.47   24.30
 -14   9   4  288.27   18.80
  -2  11  -4   58.69    9.40
  -9  -2  -4   61.89    6.40
  -9  -2  -4   59.69    3.70
  11  -9  -4   59.29    4.80
  -9  -2  -4   56.19   22.50
  -2  11  -4   55.89    4.30
  -9  -2  -4   55.59    3.70
  -9  -2  -4   56.69    5.20
  -9  -2  -4   53.49   10.00
  11  -9  -4   73.89   16.70
  -9  -2  -4   59.59    6.40
  -9  -2  -4   55.49    5.70
  -9  -2  -4   53.19    4.10
  -9  -2  -4   48.20    4.80
  -9  -2  -4   48.40    7.60
 -11   9   4   72.69   10.50
   2 -11   4   55.49    8.00
   2 -11   4   58.39    8.60
  -9   1  -4  319.67   35.10
   8  -9  -4  361.96   31.20
  -9   1  -4  355.36   22.70
   8  -9  -4  347.47   17.60
   9  -1   4  351.96   23.40
  -1  -8   4  363.76   21.60
  -8   9   4  375.86   21.90
  -1  -8   4  349.67   22.10
   5  -9  -4    0.30    0.60
  -9   4  -4    0.40    8.40
   5  -9  -4    5.90    6.40
  -9   4  -4   -5.80    3.00
  -4  -5   4    1.60    2.00
   9  -4   4   -0.40    3.40
  -5   9   4    0.20    1.80
  -4  -5   4    0.90    2.70
  -9   7  -4   82.59   17.60
   2  -9  -4   91.19    5.60
   2  -9  -4   94.79   15.80
   9  -7   4   95.29    8.10
   9  -7   4  111.19   12.90
  -7  -2   4  115.89   12.00
  -2   9   4   98.39    9.60
  -7  -2   4  100.99    8.10
  10  -1  -4  102.29    6.40
  -1  -9  -4  110.99    8.70
  -1  -9  -4   94.29    6.20
  -9  10  -4  107.99   20.20
  -9  10  -4   90.89    6.20
  -1  -9  -4   93.59   11.50
  -1  -9  -4  108.29    6.20
  10  -1  -4   86.09   17.20
   9 -10   4  111.19    9.50
 -10   1   4  109.39   13.40
   1   9   4  114.89   12.00
   9 -10   4  120.89   15.20
  13  -4  -4   90.39   26.80
  13  -4  -4  120.39    7.70
  -4  -9  -4  120.69    8.10
  -4  -9  -4  112.69   10.40
  -4  -9  -4  116.89    6.90
  -4  -9  -4  123.19   15.20
  -4  -9  -4  112.89    7.70
  -4  -9  -4  120.69    9.90
  -4  -9  -4  128.49    7.00
   9 -13   4  108.49   12.20
 -13   4   4  103.39   16.10
   9 -13   4  126.19    7.90
 -13   4   4  127.39    8.20
 -13   4   4  109.69    9.10
   4   9   4  143.39   16.70
 -13   4   4  113.19    9.30
   9 -13   4  112.59   18.30
  -7  -9  -4  290.77   26.60
  -7  -9  -4  325.07   19.70
  16  -7  -4  296.07   16.40
  -7  -9  -4  322.27   14.60
  -7  -9  -4  312.17   16.40
  -7  -9  -4  287.37   15.60
  -7  -9  -4  297.17   17.20
   7   9   4  347.47   29.50
   9 -16   4  301.87   43.80
   9 -16   4  286.97   15.40
 -16   7   4  258.47   17.30
 -10  -9  -4   22.30    5.10
 -10  -9  -4   20.10    3.00
 -10  -9  -4   24.80    2.50
  -9  19  -4   22.30    2.30
 -10  -9  -4   18.90    3.00
  10   9   4   16.90    2.60
 -19  10   4   14.10    4.40
 -10  -6  -4  130.79   20.30
  16 -10  -4  161.08   10.10
  16 -10  -4  136.29   37.70
 -10  -6  -4  159.28   12.40
  -6  16  -4  166.38    7.80
 -10  -6  -4  162.78    8.10
 -10  -6  -4  151.48   11.90
 -10  -6  -4  142.29    9.40
 -10  -6  -4  156.58    8.90
 -10  -6  -4  140.89    9.90
 -16  10   4  144.39   11.20
  10   6   4  153.68   24.80
   6 -16   4  157.28    8.20
 -10  -3  -4  403.76   23.00
  -3  13  -4  392.16   20.00
 -10  -3  -4  412.56   24.30
  -3  13  -4  387.06   25.80
  13 -10  -4  342.27   21.90
 -10  -3  -4  383.66   28.30
 -10  -3  -4  398.46   23.60
 -10  -3  -4  370.66   19.80
 -10  -3  -4  412.96   23.40
  13 -10  -4  413.86   42.50
 -10  -3  -4  400.86   18.50
 -10  -3  -4  378.46   19.10
 -10  -3  -4  416.46   18.50
 -13  10   4  396.86   28.70
 -13  10   4  357.96   21.70
 -10   0  -4  318.17   15.90
 -10   0  -4  280.77   21.80
 -10   0  -4  308.17   16.30
  10 -10  -4  345.17   32.50
 -10   0  -4  301.57   14.70
   0  10  -4  300.97   15.50
  10 -10  -4  320.37   16.30
 -10   0  -4  303.37   14.70
 -10   0  -4  307.97   17.70
 -10   0  -4  334.47   18.70
 -10   0  -4  296.57   39.10
 -10   0  -4  330.97   19.70
 -10   0  -4  305.67   17.90
 -10  10   4  332.37   21.50
   0 -10   4  323.67   21.00
   0 -10   4  316.27   21.10
  10   0   4  281.47   23.30
   0 -10   4  285.67   16.10
  10   0   4  295.07   15.00
 -10   3  -4  628.94   34.20
   7 -10  -4  557.54   62.49
   7 -10  -4  647.74   29.60
 -10   3  -4  595.64   28.50
 -10   3  -4  607.74   31.90
 -10   3  -4  770.32   64.69
 -10   3  -4  593.24   32.60
 -10   3  -4  669.13   32.10
  -7  10   4  680.43   34.30
  -7  10   4  613.04   28.30
  10  -3   4  639.84   37.80
  -3  -7   4  613.44   35.50
  -3  -7   4  613.94   33.80
   4 -10  -4   88.19   16.00
 -10   6  -4   69.59   17.90
   4 -10  -4   95.79    5.80
  -6  -4   4   97.49   12.10
  -6  -4   4   98.99    8.60
  -4  10   4  103.69    9.90
  10  -6   4   93.19   12.60
   1 -10  -4  561.84   29.60
 -10   9  -4  558.34   28.50
   1 -10  -4  641.64   41.70
 -10   9  -4  587.24   45.40
  10  -9   4  637.24   31.30
  -1  10   4  628.34   34.60
  10  -9   4  640.04   40.40
  -9  -1   4  623.94   37.30
  -2 -10  -4   39.30    3.90
  12  -2  -4   35.20    4.00
  -2 -10  -4   54.49    7.90
  -2 -10  -4   45.10    3.50
 -10  12  -4   40.30    3.60
  -2 -10  -4   40.00   11.60
  -2 -10  -4   42.70    4.70
  -2 -10  -4   55.69    9.00
  -2 -10  -4   44.80    5.90
 -12   2   4   37.30    5.10
 -12   2   4   50.79   12.90
  10 -12   4   43.90    4.10
   2  10   4   36.30    3.60
   2  10   4   39.20    8.80
  10 -12   4   40.70   11.50
  10 -12   4   47.60    7.80
 -10  15  -4    1.60    1.20
  -5 -10  -4    1.50    0.90
  -5 -10  -4  -13.90    8.90
  -5 -10  -4    3.00    2.70
  -5 -10  -4    3.10    8.40
  15  -5  -4    4.60    2.20
  -5 -10  -4    1.40    1.50
  -5 -10  -4    1.20    1.70
  -5 -10  -4    1.90    2.50
  10 -15   4    0.20   15.40
  10 -15   4    3.90    1.50
 -15   5   4    1.80    2.10
   5  10   4    1.20    1.80
   5  10   4    6.20    9.20
 -15   5   4   -5.70   13.10
  -8 -10  -4   17.10    3.20
  -8 -10  -4   21.10    3.20
 -10  18  -4   21.00    2.30
  -8 -10  -4   22.20    5.10
  -8 -10  -4   18.50    1.80
  -8 -10  -4   17.60    2.60
 -18   8   4   11.90    3.30
   8  10   4   15.70    2.80
 -11 -10  -4    2.30    0.70
 -11 -10  -4    1.80    1.30
 -11 -10  -4    0.50    2.00
  10 -21   4    0.50    1.00
 -11  -7  -4   22.80    5.10
 -11  -7  -4   16.40    3.00
 -11  -7  -4   26.60    2.60
  18 -11  -4   21.60    4.00
 -18  11   4   20.80    3.80
 -11  -4  -4   27.10    5.30
 -11  -4  -4   30.00    2.50
  15 -11  -4   11.90   24.40
 -11  -4  -4   21.20    3.20
 -11  -4  -4   30.40    6.60
 -11  -4  -4   24.50    2.90
 -11  -4  -4   14.50    9.50
  15 -11  -4   26.50    3.70
 -11  -4  -4   23.40    3.80
  -4  15  -4   28.50    3.10
 -11  -4  -4   28.50    2.30
 -11  -4  -4   29.10    5.30
 -11  -4  -4   25.20    5.40
 -15  11   4   19.50    4.20
 -11  -1  -4  555.54   36.20
  -1  12  -4  563.34   34.70
 -11  -1  -4  586.34   26.60
 -11  -1  -4  587.94   30.50
  -1  12  -4  601.34   27.70
 -11  -1  -4  636.64   31.20
 -11  -1  -4  562.44   27.10
  12 -11  -4  609.34   28.70
 -11  -1  -4  618.44   31.20
 -11  -1  -4  533.55   27.40
 -11  -1  -4  569.94   26.50
 -11  -1  -4  574.64   28.40
  12 -11  -4  594.84   50.49
 -11  -1  -4  597.84   32.80
 -11  -1  -4  583.54   33.50
   1 -12   4  563.14   35.30
   1 -12   4  531.15   28.10
 -12  11   4  499.55   45.60
 -11   2  -4  160.88   12.60
 -11   2  -4  159.58    8.10
 -11   2  -4  179.08   33.60
 -11   2  -4  161.18   11.10
   9 -11  -4  169.68    9.60
 -11   2  -4  161.68    8.20
 -11   2  -4  139.39   11.30
 -11   2  -4  139.19   12.90
 -11   2  -4  147.69    8.50
 -11   2  -4  140.59   14.40
 -11   2  -4  167.28   11.70
   9 -11  -4  133.29   22.30
  -2  -9   4  161.28   14.50
  11  -2   4  172.78    9.10
  -9  11   4  160.68    7.60
  -9  11   4  186.58   14.80
  11  -2   4  149.29   18.20
  -2  -9   4  171.98   14.20
 -11   5  -4   44.80    3.10
   6 -11  -4   41.50    3.50
 -11   5  -4   43.50    3.20
 -11   5  -4   60.09   18.60
   6 -11  -4   28.20   11.90
 -11   5  -4   44.60    7.30
 -11   5  -4   43.90    8.00
 -11   5  -4   45.20    6.40
 -11   5  -4   42.80    4.40
 -11   5  -4   39.70    7.70
  -6  11   4   41.30    4.40
  -5  -6   4   44.50    6.90
  11  -5   4   66.89   12.10
  -5  -6   4   41.30    7.60
  -6  11   4   33.30    6.60
   3 -11  -4   44.20    3.50
 -11   8  -4   41.30    5.20
 -11   8  -4   44.90    4.20
 -11   8  -4   34.30    7.10
 -11   8  -4   43.50    7.20
   3 -11  -4   22.50   12.20
 -11   8  -4   40.30   18.00
  -3  11   4   44.60    7.90
  11  -8   4   39.30    9.70
  -3  11   4   45.30    4.20
  11  -8   4   46.10    4.10
  -8  -3   4   42.50    3.40
  -8  -3   4   36.70    8.80
   0 -11  -4  431.86   23.20
 -11  11  -4  409.86   22.10
   0 -11  -4  442.36   21.80
   0 -11  -4  475.95   26.10
   0 -11  -4  464.85   22.10
 -11   0   4  481.75   33.90
 -11   0   4  430.36   21.70
   0  11   4  474.05   22.20
  11 -11   4  492.65   36.90
   0  11   4  485.75   29.80
  11 -11   4  450.05   22.80
  -3 -11  -4  261.37   14.10
  -3 -11  -4  298.27   18.20
  -3 -11  -4  267.47   17.40
  -3 -11  -4  267.57   13.20
  -3 -11  -4  254.57   14.50
 -11  14  -4  254.67   13.70
  -3 -11  -4  268.57   24.30
 -14   3   4  222.78   24.10
 -14   3   4  246.68   15.90
   3  11   4  293.87   24.20
  11 -14   4  258.07   14.30
 -14   3   4  259.47   14.50
   3  11   4  241.58   13.80
  11 -14   4  238.98   31.00
  -6 -11  -4  175.88   11.50
  -6 -11  -4  192.08   14.10
  -6 -11  -4  186.68    8.90
  -6 -11  -4  171.78   10.00
  -6 -11  -4  182.48   10.60
 -11  17  -4  166.68    9.40
   6  11   4  142.09    9.60
  11 -17   4  168.78   10.10
  -9 -11  -4   12.20    1.70
  -9 -11  -4    9.90    1.70
  -9 -11  -4   11.80    2.30
  -9 -11  -4    9.30    3.50
   9  11   4    8.00    1.50
 -12  -8  -4   11.90    3.70
 -12  -8  -4   14.20    1.60
 -12  -8  -4   13.50    2.40
 -12  -5  -4   64.49    4.40
 -12  -5  -4   67.59    7.90
 -12  -5  -4   63.29    3.70
 -12  -5  -4   53.99    5.40
 -12  -5  -4   58.59    7.00
  -5  17  -4   65.59    3.70
  17 -12  -4   63.29    5.70
 -17  12   4   52.29    6.10
   5 -17   4   59.49    4.00
 -12  -2  -4  424.96   24.10
 -12  -2  -4  408.56   25.80
 -12  -2  -4  404.66   20.10
  -2  14  -4  405.16   28.90
 -12  -2  -4  395.56   21.40
  -2  14  -4  426.46   20.40
 -12  -2  -4  419.96   19.50
 -12  -2  -4  422.86   19.50
 -12  -2  -4  401.46   23.80
  14 -12  -4  375.86   46.50
 -12  -2  -4  379.16   30.60
  14 -12  -4  436.56   21.90
 -12  -2  -4  433.46   24.30
 -14  12   4  403.36   23.40
 -14  12   4  445.76   35.50
 -12   1  -4  278.87   17.40
  11 -12  -4  291.47   34.50
 -12   1  -4  276.47   13.30
 -12   1  -4  243.98   21.80
 -12   1  -4  298.77   17.90
  11 -12  -4  282.37   15.20
 -12   1  -4  277.37   13.40
   1  11  -4  262.27   14.30
 -12   1  -4  276.97   13.90
 -12   1  -4  247.58   18.70
 -12   1  -4  285.97   17.30
 -12   1  -4  287.67   19.30
 -12   1  -4  275.37   15.00
  -1 -11   4  272.87   15.20
  -1 -11   4  263.87   21.20
  -1 -11   4  295.37   21.80
 -11  12   4  294.97   23.40
 -12   4  -4   88.39   12.70
 -12   4  -4   92.99    5.30
 -12   4  -4   89.49    5.60
   8 -12  -4   97.39   20.70
 -12   4  -4   89.59    7.60
 -12   4  -4   93.89   10.10
   8 -12  -4   94.79    6.40
 -12   4  -4  115.19   26.80
 -12   4  -4   96.29    8.60
 -12   4  -4   89.39    9.90
 -12   4  -4   97.19    5.30
  -4  -8   4   93.79   11.80
  -4  -8   4  102.29   11.20
  -8  12   4   90.09   11.00
  12  -4   4   99.09    6.40
  12  -4   4   85.99   15.40
  -8  12   4   96.99    5.00
   5 -12  -4   21.70    2.60
   5 -12  -4   24.30   12.00
 -12   7  -4   26.20   21.20
 -12   7  -4   21.00    2.00
 -12   7  -4   17.90    3.10
 -12   7  -4   23.70    4.20
 -12   7  -4   25.00    5.20
 -12   7  -4   19.40    4.70
  -7  -5   4   15.70    6.10
  -7  -5   4   20.90    2.60
  12  -7   4   19.10    2.80
  -5  12   4   13.20    5.00
  12  -7   4   18.40    7.90
  -5  12   4   21.50    2.60
   2 -12  -4  189.68   14.80
   2 -12  -4  215.58   11.10
 -12  10  -4  205.88   11.90
 -12  10  -4  155.78   34.70
 -12  10  -4  218.78   14.20
   2 -12  -4  216.98   12.80
   2 -12  -4  206.48   11.10
  12 -10   4  217.58   12.20
 -10  -2   4  212.58   20.20
  -2  12   4  229.68   17.80
  -2  12   4  208.48   11.40
 -10  -2   4  200.88   13.50
  12 -10   4  232.98   24.70
 -10  -2   4  211.98   11.20
  -1 -12  -4  122.79    7.30
  -1 -12  -4  123.49    7.90
  -1 -12  -4  123.49   11.70
  -1 -12  -4  120.59    8.60
  -1 -12  -4  150.28   14.00
 -12  13  -4  113.49    7.80
  -1 -12  -4  120.89   11.10
  12 -13   4  120.29    8.30
   1  12   4  142.09   15.90
   1  12   4  129.89    8.00
 -13   1   4  121.49    9.90
 -13   1   4  133.59    8.80
  12 -13   4  136.39   24.20
  -4 -12  -4   79.39    4.60
 -12  16  -4   75.79    5.10
  -4 -12  -4   74.29    6.40
 -16   4   4   58.79    6.30
  12 -16   4   75.99    6.10
   4  12   4   60.79    5.30
  -7 -12  -4    5.10    1.40
  -7 -12  -4    4.70    3.00
  -7 -12  -4    3.30    1.80
  -7 -12  -4    5.80    1.90
   7  12   4    4.40    1.60
 -13  -6  -4    4.30    1.90
 -13  -6  -4    3.90    1.00
 -13  -6  -4    2.10    3.60
 -19  13   4    2.70    2.00
  16 -13  -4  102.19    7.60
  -3  16  -4  108.89    6.30
 -13  -3  -4   95.29    9.00
 -13  -3  -4  102.19    5.40
 -13  -3  -4   96.89    9.50
 -13  -3  -4  100.09    6.10
 -13  -3  -4  105.69    9.50
 -13  -3  -4   91.49    7.10
   3 -16   4   93.49    5.90
 -16  13   4   90.19    8.40
 -13   0  -4  302.47   27.10
 -13   0  -4  352.16   16.10
 -13   0  -4  348.57   16.00
   0  13  -4  352.56   17.30
 -13   0  -4  330.47   16.50
 -13   0  -4  333.37   17.70
   0  13  -4  308.97   26.00
  13 -13  -4  343.07   18.20
 -13   0  -4  360.96   20.80
 -13   0  -4  333.07   20.60
 -13   0  -4  357.36   23.10
  13 -13  -4  347.17   42.70
 -13   0  -4  351.86   20.70
   0 -13   4  318.37   17.80
   0 -13   4  304.47   16.40
 -13  13   4  302.97   29.90
 -13   3  -4  204.38   16.20
  10 -13  -4  264.07   33.00
 -13   3  -4  184.98   28.00
 -13   3  -4  225.78   11.70
 -13   3  -4  243.58   11.80
 -13   3  -4  237.98   16.30
 -13   3  -4  219.98   12.50
  10 -13  -4  242.88   13.10
 -13   3  -4  225.18   11.30
 -13   3  -4  193.38   41.90
 -13   3  -4  253.87   18.30
  -3 -10   4  228.38   13.30
 -10  13   4  229.68   10.70
  13  -3   4  246.78   12.60
 -10  13   4  239.88   19.60
  -3 -10   4  223.18   19.60
  13  -3   4  232.08   29.80
 -13   6  -4   57.49    3.60
 -13   6  -4   58.89    5.90
 -13   6  -4   51.49    4.90
 -13   6  -4   54.19    8.60
   7 -13  -4   57.69    4.50
 -13   6  -4   54.99    6.40
 -13   6  -4   47.50    7.80
   7 -13  -4   36.00   17.60
 -13   6  -4   58.69   26.90
  -7  13   4   55.09    3.60
  -6  -7   4   53.19    5.30
  -7  13   4   49.99    9.20
  13  -6   4   64.19   15.10
  -6  -7   4   52.99    4.70
  -6  -7   4   48.50    4.10
  -6  -7   4   41.90    9.60
  13  -6   4   58.69    4.80
 -13   9  -4   12.40    3.00
 -13   9  -4    9.30    3.40
 -13   9  -4    9.40    4.80
   4 -13  -4   13.40    1.70
   4 -13  -4   39.40   20.80
 -13   9  -4    1.10   28.80
  -9  -4   4    4.20    6.50
  -9  -4   4    9.80    3.00
  13  -9   4   11.10    2.50
  -4  13   4    9.60    5.30
  -4  13   4    8.70    2.00
  -9  -4   4   10.30    2.20
  13  -9   4   14.80    8.80
   1 -13  -4  155.58    8.70
   1 -13  -4  142.19    9.80
   1 -13  -4  134.49   12.40
   1 -13  -4  140.49    8.40
 -13  12  -4  148.39    9.30
 -13  12  -4  153.98   11.60
  13 -12   4  154.88    9.60
  13 -12   4  131.29   21.50
 -12  -1   4  150.78    9.90
 -12  -1   4  148.49   19.50
  -1  13   4  137.09    8.70
  -1  13   4  136.19   15.70
 -12  -1   4  147.89    8.70
 -12  -1   4  141.49   10.80
  -2 -13  -4   39.50    4.50
 -13  15  -4   43.00    4.30
  -2 -13  -4   48.60    7.10
  -2 -13  -4   51.49    7.80
  -2 -13  -4   53.99    4.60
  -2 -13  -4   48.80    3.70
  -2 -13  -4   52.09   10.70
 -15   2   4   22.20   14.80
 -15   2   4   37.60    6.90
   2  13   4   61.49   13.40
  13 -15   4   69.09   21.90
 -15   2   4   50.69    4.80
  13 -15   4   53.79    4.80
   2  13   4   41.50    4.20
 -13  18  -4   77.79    7.20
  -5 -13  -4   75.89    4.40
  -5 -13  -4   74.09    5.60
  -5 -13  -4   65.69    6.20
  -5 -13  -4   68.99    5.10
  -5 -13  -4   74.59    8.40
  -8 -13  -4    4.60    3.10
  -8 -13  -4    7.20    1.80
  -8 -13  -4    9.10    1.20
 -13  21  -4    8.90    2.20
   8  13   4    6.10    1.10
  13 -21   4    8.70    1.50
 -14  -4  -4  181.08   12.50
 -14  -4  -4  180.78   10.70
  -4  18  -4  219.08    9.30
 -14  -4  -4  177.58   13.80
 -14  -4  -4  206.68    9.70
  18 -14  -4  196.28   11.80
   4 -18   4  187.88    9.60
   4 -18   4  188.18   11.50
 -18  14   4  184.08   18.60
  15 -14  -4  301.37   17.00
 -14  -1  -4  272.77   19.90
 -14  -1  -4  285.57   15.20
 -14  -1  -4  287.37   13.90
  -1  15  -4  297.37   15.10
 -14  -1  -4  302.97   13.40
 -14  -1  -4  263.27   18.10
 -14  -1  -4  235.78   18.10
   1 -15   4  271.97   14.00
 -15  14   4  273.77   17.00
  12 -14  -4   61.99    5.50
 -14   2  -4   66.89    3.90
  12 -14  -4   62.89   22.90
 -14   2  -4   65.99   15.70
 -14   2  -4   66.39    7.70
 -14   2  -4   65.99    9.70
 -14   2  -4   59.69    4.00
 -14   2  -4   53.79    5.00
 -14   2  -4   61.79    7.60
 -14   2  -4   59.59    4.20
   2  12  -4   62.29    5.10
  -2 -12   4   58.09    5.40
  -2 -12   4   56.09   12.80
 -12  14   4   58.99   15.00
  -2 -12   4   51.59    5.80
  -2 -12   4   55.09    4.50
   9 -14  -4   39.40    4.10
 -14   5  -4   39.20    7.40
 -14   5  -4   40.20    6.10
 -14   5  -4   40.90    7.70
 -14   5  -4   48.00    6.00
 -14   5  -4   42.80    3.20
   9 -14  -4   23.10   20.20
 -14   5  -4   33.70    3.80
  -5  -9   4   43.60    4.70
  -9  14   4   45.10   10.10
  14  -5   4   24.20   17.70
  14  -5   4   48.60    5.60
  -5  -9   4   34.40    9.20
  -9  14   4   45.40    2.70
  -5  -9   4   44.70    4.70
  -5  -9   4   45.50    3.90
 -14   8  -4   55.99    6.90
 -14   8  -4   59.79    6.10
   6 -14  -4   55.59    4.80
   6 -14  -4   44.20   21.80
 -14   8  -4   59.39    9.20
  -8  -6   4   56.09    5.60
  -6  14   4   60.69   11.00
  -8  -6   4   56.79    4.50
  -6  14   4   53.69    3.90
  -8  -6   4   45.40    4.20
  14  -8   4   53.69    5.00
  14  -8   4   56.59   16.70
  -8  -6   4   48.90   11.10
   3 -14  -4   95.89    7.70
 -14  11  -4   96.79    9.10
 -14  11  -4   94.29    7.60
 -11  -3   4  106.59    6.80
 -11  -3   4  110.59    8.10
 -11  -3   4  104.89   17.10
  -3  14   4  109.49   14.80
  14 -11   4   85.99   19.30
 -11  -3   4  101.29    8.60
  14 -11   4  115.19    7.70
  -3  14   4  103.59    6.80
   0 -14  -4  110.19    6.80
   0 -14  -4  118.29    7.40
   0 -14  -4  118.59    8.20
 -14  14  -4  125.49   10.30
 -14  14  -4  108.19    7.60
   0 -14  -4   97.79   10.70
   0 -14  -4  100.29   10.70
   0 -14  -4  149.88   14.00
  14 -14   4   89.19   24.40
 -14   0   4  104.49    8.80
   0  14   4  125.99   17.90
 -14   0   4  120.89    8.40
 -14   0   4   82.89   17.30
   0  14   4  121.69    7.60
  14 -14   4  124.79    8.20
  -3 -14  -4    5.50    1.20
 -14  17  -4    8.00    2.80
  -3 -14  -4    5.10    1.70
  -3 -14  -4    6.60    3.00
  -3 -14  -4    5.00    3.10
  -3 -14  -4    9.20    2.10
  14 -17   4    4.20    2.00
   3  14   4    5.70    1.80
  -6 -14  -4   12.00    2.30
  -6 -14  -4   18.50    1.90
  -6 -14  -4   10.60    3.80
  -6 -14  -4   17.40    2.60
 -14  20  -4   18.20    3.00
   6  14   4   11.80    1.80
 -15  -5  -4   47.50    3.50
   5 -20   4   53.99    4.30
  -2  17  -4   82.79    4.90
 -15  -2  -4   65.99    7.20
  17 -15  -4   83.39    6.80
 -15  -2  -4   66.69    7.90
 -15  -2  -4   82.29    4.70
 -15  -2  -4   76.49    5.50
   2 -17   4   86.79    6.60
   2 -17   4   80.49    4.80
 -17  15   4   77.49    6.90
 -15   1  -4  297.77   14.30
 -15   1  -4  255.67   18.60
 -15   1  -4  283.27   19.30
  14 -15  -4  312.37   16.80
   1  14  -4  303.27   15.50
 -15   1  -4  281.37   15.10
  -1 -14   4  310.47   14.90
  -1 -14   4  281.37   16.40
 -14  15   4  279.17   17.40
  -1 -14   4  299.17   16.20
   4  11  -4   76.39    5.60
  11 -15  -4   74.39    5.90
  11 -15  -4   76.39   24.30
 -15   4  -4   81.99    8.30
 -15   4  -4   95.39   11.50
 -15   4  -4   70.99    7.80
 -15   4  -4   69.79    5.20
  -4 -11   4   72.39    6.20
  15  -4   4   55.09    7.50
  -4 -11   4   67.29    6.00
 -11  15   4   46.00   14.60
  -4 -11   4   50.39   12.30
  -4 -11   4   63.09    5.00
   8 -15  -4   19.10   20.70
 -15   7  -4    2.30    4.10
   8 -15  -4    0.20    1.60
 -15   7  -4    2.00    2.00
 -15   7  -4   -0.60    2.10
  -7  -8   4    2.80    1.50
  15  -7   4    0.50    1.20
  -8  15   4    3.00    0.90
  15  -7   4  -12.30   16.90
  -8  15   4    5.10    7.80
  -7  -8   4    1.80    1.70
  -7  -8   4    3.20    1.60
  -7  -8   4   10.70    7.80
   5 -15  -4   29.50    4.30
 -15  10  -4   31.00    4.80
 -15  10  -4   33.20    5.50
 -10  -5   4   25.70   11.40
  15 -10   4   36.70    4.10
  -5  15   4   34.00    9.60
  15 -10   4   25.00   16.30
 -10  -5   4   34.60    3.80
  -5  15   4   39.30    3.40
 -15  13  -4   11.50    2.70
   2 -15  -4   13.90    2.30
   2 -15  -4    5.10    4.40
   2 -15  -4   11.00    2.90
   2 -15  -4    2.40    5.50
   2 -15  -4   11.90    3.50
 -15  13  -4   11.50    3.50
  -2  15   4   10.50    2.30
 -13  -2   4    9.40    2.50
  15 -13   4   11.30    2.60
 -13  -2   4   10.60    2.80
  -2  15   4    4.60    9.20
  15 -13   4   19.00   18.90
 -13  -2   4   16.10   11.70
 -13  -2   4    7.20    3.20
  -1 -15  -4  166.58    9.80
  -1 -15  -4  170.48   12.20
 -15  16  -4  171.98   12.30
  -1 -15  -4  164.68    8.70
 -15  16  -4  156.48   10.40
  -1 -15  -4  168.58    9.50
  15 -16   4  182.18   10.30
 -16   1   4  177.78   10.50
   1  15   4  150.78    9.40
  -4 -15  -4   43.00    3.30
  -4 -15  -4   44.20    3.30
 -15  19  -4   45.60    4.80
  -4 -15  -4   41.40    4.10
  -4 -15  -4   28.70    5.40
   4  15   4   32.70    3.10
 -16  -3  -4    3.20    2.70
 -16  -3  -4    6.90    1.50
   3 -19   4    6.80    1.60
 -19  16   4    4.10    1.60
   0  16  -4   46.20    3.70
 -16   0  -4   42.80    3.80
 -16   0  -4   39.60    2.90
 -16   0  -4   29.40    6.00
 -16   0  -4   46.60    6.20
  16 -16  -4   40.40    5.10
   0 -16   4   46.70    4.70
 -16  16   4   46.40    5.20
   0 -16   4   45.90    3.50
 -16   3  -4  154.78   12.20
   3  13  -4  168.98    9.50
  13 -16  -4  159.48   10.10
 -16   3  -4  178.18   12.30
 -16   3  -4  143.59    8.60
  -3 -13   4  152.78    8.90
  -3 -13   4  152.98    9.90
  -3 -13   4  156.98   10.20
 -16   6  -4  120.19    9.80
  10 -16  -4  104.79   29.80
  10 -16  -4  115.99    8.00
  10 -16  -4   99.69    7.60
 -16   6  -4  110.59   10.20
  -6 -10   4  125.59    8.70
 -10  16   4  123.79    5.70
 -10  16   4  123.09   18.40
  16  -6   4  117.59    7.80
  -6 -10   4   90.29   15.40
  -6 -10   4  119.79    7.60
  -6 -10   4  120.99    7.40
   7 -16  -4  193.68   11.80
 -16   9  -4  192.68   14.00
 -16   9  -4  182.68   12.80
  -7  16   4  179.28   19.80
  -9  -7   4  189.88   10.80
  -9  -7   4  209.48   12.50
  -7  16   4  199.68    9.60
  -9  -7   4  183.08   22.70
  16  -9   4  151.98   32.00
  16  -9   4  192.88   11.50
 -16  12  -4  184.08   16.00
   4 -16  -4  147.59   12.60
 -16  12  -4  194.98   11.40
   4 -16  -4  182.58   11.40
  16 -12   4  163.98   11.40
 -12  -4   4  165.68   12.40
 -12  -4   4  162.68    9.90
  -4  16   4  160.08    9.90
   1 -16  -4   13.70    5.80
   1 -16  -4   20.80    2.90
   1 -16  -4   16.00    7.10
   1 -16  -4   24.30    3.30
   1 -16  -4   24.90    2.40
   1 -16  -4   27.70    5.60
 -16  15  -4   28.30    4.90
 -16  15  -4   24.00    3.60
  -1  16   4   22.20    2.90
 -15  -1   4   24.30    3.50
  16 -15   4   22.20    3.20
  -2 -16  -4   32.20    3.40
  -2 -16  -4   36.20    3.20
 -16  18  -4   40.80    4.80
  -2 -16  -4   33.90    2.20
  -2 -16  -4   28.10    4.20
   2  16   4   33.10    3.00
 -17  -1  -4    9.20    1.40
  -1  18  -4   11.50    1.40
   1 -18   4   10.50    1.70
   1 -18   4   15.50    2.30
   1 -18   4   13.70    3.60
 -17   2  -4    9.20    3.00
   2  15  -4    9.80    2.00
 -17   2  -4    6.30    2.90
 -17   2  -4    4.80    1.40
  15 -17  -4    7.50    2.30
  -2 -15   4    6.70    1.60
 -15  17   4    8.10    2.70
  -2 -15   4   10.00    3.60
  -2 -15   4    8.20    2.60
  -2 -15   4    6.50    2.10
  12 -17  -4   15.20    3.20
   5  12  -4   21.90    3.10
 -17   5  -4   22.40    5.00
 -17   5  -4   18.30    4.20
  12 -17  -4   26.10    6.50
  -5 -12   4   17.90    2.70
  -5 -12   4   18.30    4.10
  -5 -12   4   17.60    2.60
  -5 -12   4   19.70    3.20
 -17   8  -4  128.89   10.00
 -17   8  -4  120.69   10.40
   9 -17  -4  130.09    8.20
  17  -8   4  121.79    8.20
  -8  -9   4  131.39    9.10
  -9  17   4  126.19    6.10
  -8  -9   4  113.59    7.50
  -8  -9   4  118.59    7.20
   6 -17  -4    1.80    1.50
 -17  11  -4    0.10    1.60
 -17  11  -4    1.60    2.30
 -11  -6   4    5.60    2.00
  17 -11   4    1.90    1.50
  -6  17   4    2.70    1.00
 -11  -6   4    2.50    1.90
 -17  14  -4   32.60    5.10
   3 -17  -4   30.70    5.40
 -17  14  -4   33.80    5.70
   3 -17  -4   35.10    3.70
   3 -17  -4   30.60    2.70
  -3  17   4   24.70    2.70
  17 -14   4   30.90    3.60
 -14  -3   4   23.60    3.40
 -14  -3   4   26.50    3.70
   0 -17  -4   76.09    6.30
   0 -17  -4   96.29    5.00
   0  17   4   94.49    6.10
 -17   0   4   96.69    6.80
 -18   1  -4    0.20    1.70
   1  17  -4    1.10    1.00
 -17  18   4    1.00    1.20
  -1 -17   4   -1.30    1.90
  -1 -17   4    0.70    1.00
  -1 -17   4    0.90    1.00
   4  14  -4  166.78    9.90
 -18   4  -4  177.68   12.20
  -4 -14   4  203.58   12.80
  -4 -14   4  189.38   10.00
 -14  18   4  177.38   11.70
  -4 -14   4  202.48   11.50
  -4 -14   4  183.18   10.00
 -18   7  -4   10.70    3.40
  11 -18  -4   14.90    2.80
   7  11  -4   15.20    2.60
 -18   7  -4   10.10    3.00
  11 -18  -4   11.60    4.20
  -7 -11   4   15.40    3.00
  -7 -11   4   12.00    1.90
  -7 -11   4   13.60    2.50
 -18  10  -4   71.09    7.60
   8 -18  -4   77.59    5.70
 -18  10  -4   74.19    6.90
   8 -18  -4   80.69    8.30
 -10  -8   4   83.89    6.80
 -10  -8   4   79.89    5.70
  18 -10   4   77.89    6.30
  -8  18   4   82.39    4.10
   5 -18  -4  158.98    9.30
 -18  13  -4  150.48   11.50
 -18  13  -4  150.58    9.70
   5 -18  -4  163.08   11.80
   5 -18  -4  166.28    8.60
  -5  18   4  157.38    7.80
 -13  -5   4  152.48    9.10
 -13  -5   4  158.78   10.30
  18 -13   4  164.88    9.90
   2 -18  -4   18.30    5.80
 -18  16  -4   12.70    3.30
   2 -18  -4   10.10    1.80
   2 -18  -4   11.30    1.40
   2 -18  -4   15.70    3.50
 -16  -2   4   14.00    2.80
  -2  18   4   13.70    1.80
 -19   3  -4   37.80    4.50
   3  16  -4   54.69    3.40
  -3 -16   4   49.80    3.50
  -3 -16   4   42.40    4.00
 -16  19   4   48.10    4.40
  -3 -16   4   49.40    3.30
 -19   6  -4   70.59    6.30
   6  13  -4   68.49    4.80
 -19   6  -4   57.79    6.30
  -6 -13   4   70.99    5.80
  -6 -13   4   65.09    4.20
  -6 -13   4   64.99    4.70
   9  10  -4    5.20    1.60
  10 -19  -4    6.60    1.60
 -19   9  -4    2.80    2.10
  10 -19  -4    6.00    2.80
 -19   9  -4    3.80    2.50
  -9 -10   4    3.40    1.80
  -9 -10   4    1.60    1.50
   7 -19  -4   17.00    2.30
   7 -19  -4   19.80    2.20
 -19  12  -4   13.40    3.10
   7 -19  -4   22.70    4.40
 -19  12  -4   18.90    3.90
 -12  -7   4   12.80    2.80
 -12  -7   4   13.10    3.10
   4 -19  -4   26.70    5.60
   4 -19  -4   30.70    4.40
   4 -19  -4   29.60    2.20
 -19  15  -4   31.70    4.30
   4 -19  -4   32.30    2.70
 -15  -4   4   27.10    3.60
 -15  -4   4   19.80    2.60
  -4  19   4   27.90    1.90
   5  15  -4   15.20    2.20
 -15  20   4   16.40    2.70
  -5 -15   4   15.10    2.70
  -5 -15   4   16.50    1.50
  -5 -15   4   18.20    2.70
 -20   8  -4   21.30    3.60
   8  12  -4   23.90    2.50
 -20   8  -4   17.80    3.50
  -8 -12   4   27.90    3.50
  -8 -12   4   21.10    2.60
   9 -20  -4    2.00    0.90
   9 -20  -4    0.60    2.00
  11   9  -4    3.30    1.20
 -20  11  -4    2.80    2.10
   9 -20  -4    3.10    1.10
 -11  -9   4    3.70    1.80
 -11  -9   4    3.80    1.70
   6 -20  -4    3.20    1.00
 -20  14  -4    1.30    1.80
   6 -20  -4    1.20    2.90
   6 -20  -4    3.10    1.10
   6 -20  -4    1.60    1.90
 -14  -6   4    5.90    2.00
 -14  -6   4    4.60    1.40
  -6  20   4    4.80    0.70
  11 -21  -4  175.08    8.50
 -10 -11   4  160.08    8.90
 -10 -11   4  176.28   10.40
   8 -21  -4  110.49    6.70
   8 -21  -4  119.89    5.80
   8 -21  -4  126.49    8.60
  13   8  -4  114.19    6.20
 -21  13  -4   97.19    7.50
 -13  -8   4  116.69    6.20
 -13  -8   4  127.49    7.90
   1   0  -5 2862.51  126.29
   0  -1  -5 2917.21  126.39
   1  -1   5 2806.62  126.59
  -1   0   5 2908.51  127.69
   0   1   5 2857.01  127.19
   2  -2  -5 1202.88   57.09
   2  -2  -5 1099.19   47.40
  -2   0  -5 1088.99   52.99
   2   0   5  980.30   47.80
   0  -2   5 1035.90   48.90
   0  -2   5 1037.80   48.70
  -2   2   5 1012.20   48.80
  -1  -2  -5  665.73   33.60
   3  -1  -5  622.84   36.20
  -1  -2  -5  617.04   31.40
   3  -1  -5  611.14   27.90
   1   2   5  591.94   29.30
   2  -3   5  569.44   29.20
  -3   1   5  614.24   30.10
   4  -3  -5  767.72   59.29
  -3  -1  -5  874.21   41.30
   4  -3  -5  835.82   37.90
  -3  -1  -5  787.22   45.00
   3   1   5  848.62   39.40
   1  -4   5  848.92   39.90
  -4   3   5  862.21   40.40
   1  -3  -5  495.35   31.70
   1  -3  -5  476.75   23.30
  -3   2  -5  495.25   29.00
   2   1  -5  468.35   23.20
  -1   3   5  550.64   25.40
  -2  -1   5  526.55   24.60
  -2  -1   5  534.05   25.80
   5  -2  -5  130.49   14.80
  -2  -3  -5  117.89    9.30
  -2  -3  -5  131.09   13.20
   5  -2  -5  107.79    5.90
   3  -5   5   96.99    7.40
  -5   2   5   99.79    6.40
   2   3   5   84.49   10.00
  -5   2   5   88.39    8.10
  -4  -2  -5  649.14   33.70
   6  -4  -5  610.74   29.40
   6  -4  -5  653.23   40.70
  -4  -2  -5  652.43   40.30
   2  -6   5  658.43   31.10
  -6   4   5  642.54   32.90
   2  -6   5  621.74   31.90
  -4   1  -5 3318.07  138.19
   3  -4  -5 3031.80  135.09
   3  -4  -5 3064.09  145.49
  -4   1  -5 3229.68  143.89
   4  -1   5 2886.31  135.29
  -3   4   5 3214.58  137.69
  -1  -3   5 2773.42  137.09
  -4   4  -5 2587.44  125.59
   0  -4  -5 2941.41  122.79
   0  -4  -5 2833.02  127.59
   0  -4  -5 2511.35  117.29
   4   0  -5 2578.44  117.29
   4   0  -5 2672.13  125.99
  -4   0   5 2632.34  120.79
   0   4   5 2670.43  119.89
   4  -4   5 2599.44  119.09
  -4   0   5 2615.94  118.59
   7  -3  -5  778.52   35.80
   7  -3  -5  818.32   48.00
  -3  -4  -5  798.52   47.10
  -4   7  -5  764.82   36.10
  -3  -4  -5  808.22   41.10
  -4   7  -5  782.62   42.70
   4  -7   5  779.12   38.40
   4  -7   5  775.92   41.80
   3   4   5  782.32   39.50
  -7   3   5  795.32   40.50
  -7   3   5  727.53   35.80
   8  -5  -5  504.45   23.60
  -5  -3  -5  496.45   38.00
  -5  -3  -5  498.65   28.80
   8  -5  -5  509.65   36.30
   3  -8   5  503.95   26.80
   3  -8   5  494.05   29.00
   3  -8   5  499.55   24.00
  -8   5   5  455.15   23.20
  -8   5   5  507.65   28.20
  -5   0  -5 1775.42   90.09
   5  -5  -5 1762.32   90.69
   5  -5  -5 1712.33   78.99
  -5   0  -5 1780.12   82.79
   0  -5   5 1783.62   81.59
  -5   5   5 1808.32   82.09
   0  -5   5 1832.02   82.09
   2  -5  -5  292.47   15.10
   2  -5  -5  299.57   23.90
   2  -5  -5  340.07   19.10
  -5   3  -5  319.57   22.90
  -3  -2   5  323.07   16.90
  -2   5   5  332.97   17.90
   5  -3   5  314.37   16.40
  -5   6  -5  101.79   12.00
   6  -1  -5   88.09   14.00
  -1  -5  -5  110.79    9.60
  -1  -5  -5  121.89   14.80
   6  -1  -5   96.59    5.60
  -6   1   5   84.19    6.10
   5  -6   5   96.09    7.30
  -6   1   5   84.99    8.80
   1   5   5   86.79    8.00
  -4  -5  -5  345.37   32.50
   9  -4  -5  335.27   16.40
  -5   9  -5  332.07   17.00
  -5   9  -5  288.37   23.20
  -4  -5  -5  349.47   22.50
   9  -4  -5  340.97   29.50
   5  -9   5  284.37   22.10
  -9   4   5  303.57   21.40
   5  -9   5  341.17   19.80
   4   5   5  342.77   21.50
  10  -6  -5  291.67   15.10
  -6  -4  -5  280.87   15.10
  -4  10  -5  296.87   17.50
  -6  -4  -5  253.47   14.60
  10  -6  -5  307.57   29.60
  -6  -4  -5  272.27   14.10
  -6  -4  -5  314.87   17.80
  -6  -4  -5  313.07   17.30
  -6  -4  -5  304.27   34.50
  -6  -4  -5  301.77   21.20
  -4  10  -5  296.47   23.00
  -6  -4  -5  300.97   17.20
 -10   6   5  311.07   27.00
   4 -10   5  294.37   18.90
   4 -10   5  276.77   21.00
   7  -6  -5  113.89   15.80
   7  -6  -5  111.09    6.50
  -6  -1  -5  105.09   10.10
  -6  -1  -5  114.29   20.30
  -7   6   5  122.49   10.00
   1  -7   5   99.99    8.70
   1  -7   5  105.99    8.80
   1  -7   5  109.99    9.80
   4  -6  -5  741.63   44.30
  -6   2  -5  722.93   36.00
   4  -6  -5  689.23   32.80
  -6   2  -5  702.93   43.60
  -4   6   5  755.52   36.10
   6  -2   5  690.83   32.80
  -2  -4   5  743.23   35.30
  -2  -4   5  724.83   36.80
  -6   5  -5  498.05   32.80
   5   1  -5  499.55   24.40
   1  -6  -5  522.55   30.60
   1  -6  -5  639.44   36.40
   1  -6  -5  514.25   24.50
   6  -5   5  534.35   26.40
  -1   6   5  539.05   28.00
  -5  -1   5  523.45   26.00
  -2  -6  -5  310.87   28.10
  -6   8  -5  261.77   21.50
   8  -2  -5  280.07   13.70
  -2  -6  -5  277.27   18.80
   8  -2  -5  292.77   25.60
  -8   2   5  255.27   18.80
   2   6   5  256.57   17.70
   6  -8   5  258.47   16.20
   6  -8   5  258.37   20.10
  -5  -6  -5  122.59    9.50
  11  -5  -5  123.69    7.70
  -5  -6  -5  126.19    6.70
  -5  -6  -5  110.39    9.40
  -5  -6  -5  140.19   14.30
  -5  -6  -5  130.59    9.90
  -5  -6  -5  132.89    9.90
  -5  -6  -5  116.19    7.60
  -5  -6  -5  108.79    7.60
  11  -5  -5  121.49   22.50
  -5  -6  -5  119.39    6.80
 -11   5   5  113.89   13.80
   6 -11   5  135.59   15.90
 -11   5   5  109.19   13.80
   5   6   5  131.19   13.70
   6 -11   5  124.79   10.90
  12  -7  -5  205.08   28.70
  -7  -5  -5  206.28   10.10
  -5  12  -5  199.18   10.30
  -7  -5  -5  201.88   14.20
  -7  -5  -5  219.18   14.00
  -7  -5  -5  198.28   11.60
  -7  -5  -5  183.68   12.30
  -7  -5  -5  202.68   18.60
  -7  -5  -5  215.88   18.40
  12  -7  -5  199.88   11.50
  -7  -5  -5  206.58   13.70
  -7  -5  -5  185.28   10.10
  -7  -5  -5  181.28   10.90
  -7  -5  -5  210.68   13.40
   5 -12   5  217.08   16.30
   5 -12   5  189.28   10.60
   5 -12   5  197.28   20.20
 -12   7   5  184.58   19.20
 -12   7   5  200.18   19.00
   9  -7  -5    6.90    6.70
   9  -7  -5    2.80    1.10
  -7  -2  -5    0.80   10.50
  -7  -2  -5    0.10    3.10
   2  -9   5    2.50    2.10
   2  -9   5    0.60    3.70
  -9   7   5    1.10    3.20
   2  -9   5    5.10    3.20
   7   2   5    6.10    4.70
  -7   1  -5  724.33   48.70
   6  -7  -5  735.13   34.90
   6  -7  -5  751.82   47.40
  -7   1  -5  783.32   39.20
  -6   7   5  784.02   38.50
  -1  -6   5  792.12   39.40
  -1  -6   5  715.13   37.10
  -1  -6   5  779.52   38.10
   3  -7  -5 1302.97   67.29
   3  -7  -5 1163.68   54.39
  -7   4  -5 1248.98   66.99
  -4  -3   5 1214.38   59.69
  -3   7   5 1232.98   58.19
   7  -4   5 1198.88   55.99
  -4  -3   5 1166.68   56.69
   0  -7  -5  375.66   29.40
  -7   7  -5  367.36   27.60
   0  -7  -5  373.36   23.50
   0  -7  -5  385.46   17.60
   7   0  -5  362.66   17.80
   7   0  -5  338.27   26.40
   7  -7   5  373.56   20.10
  -7   0   5  352.86   18.80
  -7   0   5  375.56   23.50
   0   7   5  376.36   22.00
   7  -7   5  361.66   25.10
  -3  -7  -5  498.05   23.70
  -3  -7  -5  568.34   25.10
  10  -3  -5  465.45   39.10
  -3  -7  -5  492.55   31.30
  10  -3  -5  493.25   24.70
  -3  -7  -5  508.25   27.20
  -7  10  -5  495.25   34.80
  -3  -7  -5  537.55   27.10
  -3  -7  -5  461.65   24.20
   3   7   5  551.44   31.30
   7 -10   5  479.45   33.40
   7 -10   5  513.45   28.20
 -10   3   5  482.05   31.40
  -6  -7  -5    7.40    1.40
  13  -6  -5    4.80    1.70
  -6  -7  -5    5.10    2.90
  -6  -7  -5    4.10    2.10
  -6  -7  -5    7.00    3.30
  -6  -7  -5    6.30    2.00
  -6  -7  -5    6.50    6.10
  -6  -7  -5    8.90    7.90
  -6  -7  -5    2.00    4.00
  -6  -7  -5    5.60    1.50
  13  -6  -5   -6.70   20.30
  -6  -7  -5    8.40    3.00
  -6  -7  -5    7.50    3.30
   7 -13   5    6.20    8.20
   6   7   5    5.60    6.70
   7 -13   5    5.30    3.60
   7 -13   5    6.50    1.60
  -8  -6  -5    2.80    2.30
  -8  -6  -5    6.30    4.40
  14  -8  -5    8.80    2.20
  -6  14  -5   10.20    1.60
  -8  -6  -5    8.80    1.50
  14  -8  -5  -13.30   17.10
  -8  -6  -5    9.20    2.20
  -8  -6  -5   10.70    3.70
  -8  -6  -5   30.90   12.00
  -8  -6  -5   10.70    3.90
  -8  -6  -5    8.40    3.40
  -8  -6  -5    9.10    2.90
  -8  -6  -5    9.60    1.70
  -8  -6  -5    0.40    7.00
   6 -14   5    6.80    4.30
   8   6   5    9.20    9.30
 -14   8   5    4.80   14.00
   6 -14   5    9.90   15.80
  11  -8  -5   11.70    2.20
  -8  -3  -5   -4.10   17.90
  -8  -3  -5   15.50    3.80
  -3  11  -5   10.70    5.10
  -8  -3  -5   13.40    2.30
  -8  -3  -5   17.50    3.60
  -8  -3  -5    9.20    5.00
  -8  -3  -5    3.10    5.90
  -8  -3  -5   13.20    2.80
  11  -8  -5  -12.40   10.90
  -8  -3  -5   10.40    4.40
  -3  11  -5   18.30   13.20
  -8  -3  -5   15.60    1.80
  -3  11  -5   12.60    2.10
  -8  -3  -5   12.40    1.60
  -8  -3  -5   14.10    3.80
   3 -11   5   13.80    4.40
 -11   8   5    7.20    5.20
   3 -11   5   12.70    7.50
 -11   8   5    8.60    2.70
   3 -11   5   13.40    1.90
  -8   0  -5 1064.89   68.39
  -8   0  -5 1098.09   54.29
   8  -8  -5 1065.79   48.60
   8  -8  -5 1066.29   64.29
   0  -8   5 1052.99   52.69
   8   0   5 1101.59   54.59
  -8   8   5 1080.59   53.19
   0  -8   5 1035.30   52.39
   0  -8   5  995.40   51.69
   5  -8  -5  847.92   52.99
   5  -8  -5  836.82   39.60
  -8   3  -5  914.81   43.60
  -8   3  -5  838.02   54.39
   8  -3   5  896.71   47.10
  -3  -5   5  868.51   42.90
  -3  -5   5  874.71   45.30
   8  -3   5  862.71   40.80
  -5   8   5  870.51   43.70
   2  -8  -5  167.98   19.90
   2  -8  -5  173.78    9.00
  -8   6  -5  199.68   21.20
  -2   8   5  167.58   12.60
  -6  -2   5  157.08   14.00
  -6  -2   5  161.68   10.80
   8  -6   5  168.78   10.70
   8  -6   5  166.98   15.50
  -8   9  -5  274.67   20.50
  -1  -8  -5  309.47   21.90
  -1  -8  -5  327.57   17.20
   9  -1  -5  293.07   15.40
   9  -1  -5  307.07   28.20
  -8   9  -5  280.07   26.80
  -1  -8  -5  349.17   15.80
  -9   1   5  281.07   24.60
   8  -9   5  302.47   18.30
   8  -9   5  283.37   23.50
   1   8   5  309.57   20.70
  -4  -8  -5  114.89    7.50
  12  -4  -5  101.79   23.50
  -4  -8  -5  102.39    6.00
  -4  -8  -5  108.69    7.20
  -4  -8  -5  119.49    9.90
  12  -4  -5  107.39    7.20
  -4  -8  -5  109.49    6.40
 -12   4   5   93.19   15.00
   8 -12   5  105.49   10.80
   8 -12   5  109.29    7.20
   8 -12   5   73.19   14.30
   4   8   5  141.79   15.70
  -7  -8  -5  217.08   10.30
  -7  -8  -5  241.28   16.10
  15  -7  -5  218.98   12.50
  -7  -8  -5  200.48   11.60
  -7  -8  -5  195.78   13.10
  -7  -8  -5  214.98   12.40
  15  -7  -5  123.19   39.50
  -7  -8  -5  198.68   21.70
  -7  -8  -5  218.98   10.70
 -15   7   5  176.68   13.10
 -15   7   5  197.78   30.30
   8 -15   5  192.58   11.20
   7   8   5  222.68   23.30
   8 -15   5  205.48   28.80
  -9  -7  -5  274.67   18.20
  16  -9  -5  120.99   44.60
  -9  -7  -5  256.77   13.60
  -9  -7  -5  262.17   14.70
  -9  -7  -5  241.28   14.30
  -9  -7  -5  273.37   12.80
  16  -9  -5  266.87   14.90
  -9  -7  -5  242.88   25.50
   9   7   5  212.98   27.30
  13  -9  -5   52.89   20.10
  -9  -4  -5   46.80    7.60
  13  -9  -5   53.09    5.40
  -9  -4  -5   46.90    3.50
  -9  -4  -5   45.40    5.30
  -9  -4  -5   47.40    9.70
  -4  13  -5   48.90    4.20
  -9  -4  -5   65.09   10.80
  -9  -4  -5   46.20    9.60
  -9  -4  -5   50.39    5.10
  -9  -4  -5   50.49    3.50
  -9  -4  -5   50.19    6.60
   4 -13   5   17.20   14.90
 -13   9   5   50.09   11.40
 -13   9   5   43.10    5.50
   4 -13   5   46.60   10.10
  -9  -1  -5  343.07   18.10
  -9  -1  -5  370.86   20.50
  -9  -1  -5  331.37   17.40
  10  -9  -5  365.96   18.40
  -9  -1  -5  352.26   41.10
  -9  -1  -5  411.86   25.70
  10  -9  -5  384.76   35.40
  -9  -1  -5  347.27   16.90
  -9  -1  -5  352.56   18.50
  -9  -1  -5  347.57   16.90
  -9  -1  -5  393.26   20.80
  -9  -1  -5  361.76   21.40
  -9  -1  -5  356.36   19.90
  -9  -1  -5  358.06   24.40
  -1  10  -5  338.47   17.50
 -10   9   5  377.26   24.30
   9   1   5  336.87   17.10
   1 -10   5  340.97   22.50
   1 -10   5  363.26   22.00
   9   1   5  346.87   24.20
   7  -9  -5  125.69    7.30
   7  -9  -5   88.29   15.70
  -9   2  -5   89.99   19.00
  -9   2  -5  128.99   11.70
  -2  -7   5  125.19   11.70
   9  -2   5  120.69   13.20
   9  -2   5  113.79    7.90
  -2  -7   5  124.59   10.30
  -7   9   5  129.89   11.00
   4  -9  -5  347.17   18.00
   4  -9  -5  387.06   31.10
  -9   5  -5  369.06   33.20
  -5  -4   5  383.86   24.70
  -4   9   5  382.46   22.60
  -5  -4   5  385.26   21.20
   9  -5   5  384.26   19.40
   9  -5   5  370.16   26.10
  -9   8  -5  541.85   40.90
   1  -9  -5  558.84   27.20
   1  -9  -5  666.43   42.10
   8   1  -5  520.15   27.10
  -9   8  -5  618.34   32.60
   9  -8   5  616.54   30.30
  -8  -1   5  573.24   29.50
  -8  -1   5  611.94   35.80
  -1   9   5  599.44   33.10
   9  -8   5  598.84   37.50
  -2  -9  -5    3.00    1.80
  -2  -9  -5    3.10    4.60
  -2  -9  -5   -1.10    3.80
  11  -2  -5    1.60    1.40
  -2  -9  -5    1.60    1.90
  -2  -9  -5    3.60    1.10
  -2  -9  -5    2.90    1.10
  -2  -9  -5    5.60    3.10
  11  -2  -5    5.00   17.40
  -9  11  -5    9.50   22.90
  -2  -9  -5    2.50    1.30
   9 -11   5    4.50    3.00
 -11   2   5    1.40    6.10
   9 -11   5    5.50    5.60
   2   9   5    1.80    4.40
  -5  -9  -5   42.00   10.30
  -5  -9  -5   61.09    5.40
  -5  -9  -5   59.59    4.20
  -5  -9  -5   68.89    8.00
  14  -5  -5   84.29   36.50
  -5  -9  -5   48.90    7.00
  -5  -9  -5   53.19    5.00
  -5  -9  -5   56.99    4.20
  14  -5  -5   64.09    5.40
   5   9   5   59.19   11.80
   9 -14   5   48.60    9.40
   9 -14   5   74.29   17.40
   9 -14   5   50.69    4.60
 -14   5   5   48.50   13.90
  -8  -9  -5   86.89    4.80
  17  -8  -5   78.29    6.80
  -8  -9  -5   82.39    6.60
  -8  -9  -5   82.79    5.70
  -8  -9  -5   79.19    6.50
  -8  -9  -5   82.39    9.30
 -17   8   5   69.49    6.90
  18 -10  -5    9.30    3.20
 -10  -8  -5   12.40    4.30
 -10  -8  -5   12.20    2.80
 -10  -8  -5   13.90    2.10
 -10  -8  -5   14.10    2.40
 -10  -8  -5   15.80    1.60
 -10  -5  -5  110.99    7.20
 -10  -5  -5   75.39   14.00
  15 -10  -5   97.29   30.50
 -10  -5  -5  120.59    6.50
 -10  -5  -5  120.69    6.40
 -10  -5  -5  109.99    9.90
 -10  -5  -5  129.39   11.10
  15 -10  -5  112.59    8.20
 -10  -5  -5  116.39    8.00
 -10  -5  -5  106.69    8.30
  -5  15  -5  122.79    6.50
 -10  -5  -5  110.19   10.90
 -10  -5  -5  111.79   10.00
  10   5   5  144.79   19.70
 -15  10   5  106.49    9.10
  -2  12  -5  212.08   11.10
  12 -10  -5  200.48   11.90
 -10  -2  -5  218.38   14.40
 -10  -2  -5  204.68   10.40
 -10  -2  -5  200.48   16.70
 -10  -2  -5  213.28   41.70
  12 -10  -5  247.68   32.30
 -10  -2  -5  198.58   10.90
 -10  -2  -5  206.08   10.40
 -10  -2  -5  182.28   18.50
 -10  -2  -5  202.58   15.30
  -2  12  -5  206.08   17.70
 -10  -2  -5  204.58   13.90
 -10  -2  -5  219.98   14.30
 -10  -2  -5  192.78   12.00
 -10  -2  -5  189.98   11.60
 -12  10   5  211.48   19.80
   2 -12   5  215.68   17.40
 -12  10   5  192.78   13.20
   9 -10  -5   32.00    3.30
 -10   1  -5   29.90    2.40
 -10   1  -5   30.60    5.50
 -10   1  -5   28.90    3.60
   9 -10  -5   21.20   10.80
 -10   1  -5   28.30    4.50
 -10   1  -5   28.60   18.00
 -10   1  -5   26.30    2.30
 -10   1  -5   28.80    4.70
 -10   1  -5   16.00    6.50
 -10   1  -5   29.90    6.60
  10  -1   5   34.90    8.40
  -1  -9   5   25.90    6.30
  -9  10   5   28.40    1.80
  -9  10   5   26.20    5.90
  -1  -9   5   33.90    6.60
 -10   4  -5  791.22   39.70
 -10   4  -5  802.52   37.80
 -10   4  -5  876.01   60.39
 -10   4  -5  806.02   41.20
   6 -10  -5  728.53   59.29
 -10   4  -5  812.12   37.70
 -10   4  -5  858.51   42.20
   6 -10  -5  851.81   38.90
 -10   4  -5  839.42   43.30
  10  -4   5  903.81   48.40
  -6  10   5  855.51   37.80
  -4  -6   5  888.11   46.50
  -6  10   5  906.51   44.30
  -4  -6   5  855.41   43.00
   3 -10  -5  294.07   14.40
 -10   7  -5  285.27   31.10
 -10   7  -5  301.57   19.10
 -10   7  -5  263.37   16.30
   3 -10  -5  303.47   29.20
 -10   7  -5  267.27   14.70
 -10   7  -5  293.37   13.60
  10  -7   5  295.67   16.50
  -3  10   5  284.87   15.10
  -3  10   5  271.07   18.80
  -7  -3   5  296.87   21.90
  -7  -3   5  282.07   17.40
  10  -7   5  293.27   23.70
   0 -10  -5  118.09   10.40
   0 -10  -5  117.79    8.10
  10   0  -5  114.39    7.30
   0 -10  -5  136.19    7.40
 -10  10  -5  115.99    7.40
 -10  10  -5   76.69   22.60
   0 -10  -5  113.59    7.30
   0 -10  -5  131.49    6.70
  10 -10   5  132.09   10.60
  10 -10   5  128.69   16.90
   0  10   5  137.89   13.70
   0  10   5  115.39    7.10
 -10   0   5  125.49   15.20
  -3 -10  -5  138.59   11.70
  -3 -10  -5  147.49    8.80
 -10  13  -5  108.19    8.80
  -3 -10  -5  132.99    7.00
  13  -3  -5  121.69    8.40
  -3 -10  -5  133.09    7.40
  -3 -10  -5  130.29    8.30
  -3 -10  -5  130.29   11.20
  -3 -10  -5  105.59   17.20
   3  10   5  124.99    8.00
 -13   3   5  103.09   19.00
  10 -13   5  135.39   13.80
   3  10   5  158.88   17.20
  10 -13   5  134.99    8.50
 -13   3   5  116.09   11.10
  10 -13   5  100.29   18.20
  -6 -10  -5   21.00    3.50
  16  -6  -5   19.80    5.50
  -6 -10  -5   27.30    2.50
 -10  16  -5   23.90    2.90
  -6 -10  -5   26.90    5.90
  -6 -10  -5   23.40   12.90
  -6 -10  -5   24.80    3.30
  -6 -10  -5   23.30    4.40
 -16   6   5   26.20    4.70
   6  10   5   23.50    3.50
  10 -16   5   24.10    3.40
   6  10   5   20.20   14.60
  -9 -10  -5   40.20    6.40
  -9 -10  -5   43.60    3.40
  -9 -10  -5   41.60    3.60
 -10  19  -5   39.50    3.50
  -9 -10  -5   39.30    2.60
  -9 -10  -5   44.50    4.10
   9  10   5   32.00    3.10
 -11  -9  -5   79.09    5.20
 -11  -9  -5   64.29    7.70
 -11  -9  -5   80.89    4.50
 -11  -6  -5  200.78   10.70
 -11  -6  -5  192.98   10.40
  17 -11  -5  203.68   11.90
 -11  -6  -5  181.08   14.60
 -11  -6  -5  184.58   13.30
 -11  -6  -5  207.68    9.70
 -11  -6  -5  192.78   11.60
   6 -17   5  210.38    9.90
 -17  11   5  175.18   12.40
 -11  -3  -5  187.58   13.20
 -11  -3  -5  188.68   15.00
  14 -11  -5  187.78   11.40
  -3  14  -5  190.08    9.90
 -11  -3  -5  182.28   13.30
 -11  -3  -5  173.18   11.10
  14 -11  -5  182.48   36.80
 -11  -3  -5  182.68   13.70
 -11  -3  -5  174.88   10.30
 -11  -3  -5  188.98    9.30
 -11  -3  -5  159.58   19.70
 -11  -3  -5  187.18    9.20
 -11  -3  -5  179.78    9.90
  -3  14  -5  167.48   21.20
 -14  11   5  149.29   11.90
   3 -14   5  175.88   17.60
 -14  11   5  129.39   19.40
  11   3   5  149.49   22.00
   0  11  -5  121.49    7.40
 -11   0  -5  125.19    8.20
  11 -11  -5   78.59   17.90
 -11   0  -5  129.39   13.30
 -11   0  -5  116.29    7.00
 -11   0  -5  132.89   10.40
 -11   0  -5  118.69    9.80
 -11   0  -5  113.79    7.30
  11 -11  -5  121.79    8.00
 -11   0  -5  118.89    6.60
 -11   0  -5  116.99   10.20
 -11   0  -5  126.09   11.60
 -11   0  -5   87.59   27.70
 -11   0  -5  121.09    6.50
   0 -11   5  102.79    7.50
   0 -11   5  114.59   13.80
   0 -11   5  113.69   12.30
 -11  11   5  134.99   24.40
 -11   3  -5   40.40    3.20
 -11   3  -5   44.50    3.00
 -11   3  -5   38.70    4.90
 -11   3  -5   42.70    6.80
 -11   3  -5   39.60    8.40
 -11   3  -5   39.50    2.90
 -11   3  -5   47.30   19.70
 -11   3  -5   45.90    5.50
   8 -11  -5   39.20    3.70
   8 -11  -5   41.30   14.90
 -11   3  -5   41.30    3.60
 -11   3  -5   42.70    5.50
  -8  11   5   45.40    7.70
  -8  11   5   40.50    2.60
  -3  -8   5   39.10    7.70
  -3  -8   5   42.00    7.30
  11  -3   5   48.50   10.90
 -11   6  -5   -4.10    3.20
 -11   6  -5   12.50   13.90
 -11   6  -5   -0.90    1.30
 -11   6  -5    2.00    1.30
 -11   6  -5   -0.20    1.30
 -11   6  -5    1.30    0.70
 -11   6  -5    0.70    2.90
 -11   6  -5    0.80    1.10
 -11   6  -5    3.20    0.80
   5 -11  -5    1.80    1.00
   5 -11  -5   16.70   10.20
  11  -6   5    3.20    6.20
  -6  -5   5   -0.60    2.60
  -5  11   5    0.00    0.90
  -5  11   5   -0.30    3.20
  -6  -5   5    1.90    4.40
 -11   9  -5  152.78   11.00
   2 -11  -5  149.29    9.70
 -11   9  -5  146.49   12.60
 -11   9  -5  149.69    9.00
 -11   9  -5  136.79   11.60
   2 -11  -5  151.28    7.90
   2 -11  -5  143.19   22.70
 -11   9  -5  145.09   26.70
   2 -11  -5  127.09   11.80
  -9  -2   5  166.98   17.20
  11  -9   5  156.68   18.70
  -2  11   5  157.08    8.70
  -2  11   5  174.38   14.80
  -9  -2   5  162.38    8.40
  -1 -11  -5   25.10    3.50
  -1 -11  -5   34.50    6.90
  -1 -11  -5   21.00    2.50
  -1 -11  -5   28.60    4.20
  -1 -11  -5   25.90    3.40
 -11  12  -5   24.30    3.10
  -1 -11  -5   27.00    5.70
  11 -12   5   25.60    7.30
  11 -12   5   33.60   13.00
   1  11   5   26.10    8.80
   1  11   5   30.40    3.50
  11 -12   5   21.40    3.70
 -12   1   5   12.70    8.70
  -4 -11  -5   35.10    6.30
  -4 -11  -5   43.20   10.10
  -4 -11  -5   33.60    4.00
  -4 -11  -5   36.60   12.00
  -4 -11  -5   38.70    4.30
  -4 -11  -5   37.60    3.10
 -11  15  -5   36.80    3.60
  -4 -11  -5   46.10    7.00
 -15   4   5   31.50    6.50
   4  11   5   31.90    3.70
  11 -15   5   33.00   20.00
 -15   4   5   23.30   19.10
  11 -15   5   32.60    4.00
   4  11   5   28.30   12.40
 -11  18  -5   58.39    4.50
  -7 -11  -5   60.59    4.50
  -7 -11  -5   54.29    7.60
  -7 -11  -5   60.09    5.50
  -7 -11  -5   66.29    3.80
  -7 -11  -5   63.09    5.30
 -10 -11  -5    1.40    0.60
 -10 -11  -5    2.00    2.20
 -10 -11  -5    0.80    1.00
 -11  21  -5    1.90    1.20
 -12  -7  -5    5.70    1.90
 -12  -7  -5    5.00    3.40
 -12  -4  -5   80.09    6.60
  -4  16  -5   88.19    5.10
 -12  -4  -5   79.39    8.90
 -12  -4  -5   95.19    8.70
 -12  -4  -5   87.49    4.80
 -12  -4  -5   78.59    9.80
  16 -12  -5   85.89    6.90
 -12  -4  -5   84.29    4.80
 -12  -4  -5   81.29    5.50
 -12  -4  -5   79.09    8.10
 -16  12   5   75.79    7.40
   4 -16   5   83.39    5.20
  13 -12  -5  420.76   48.70
 -12  -1  -5  419.66   19.90
  -1  13  -5  432.66   20.20
 -12  -1  -5  420.66   24.60
 -12  -1  -5  422.86   19.30
  -1  13  -5  410.46   28.80
 -12  -1  -5  417.26   21.20
 -12  -1  -5  434.76   24.10
 -12  -1  -5  408.26   20.10
 -12  -1  -5  437.16   26.00
 -12  -1  -5  350.56   30.00
 -12  -1  -5  427.96   24.00
 -12  -1  -5  365.06   24.70
 -12  -1  -5  426.46   19.20
  13 -12  -5  430.96   21.60
   1 -13   5  365.06   28.30
   1 -13   5  372.46   20.70
 -13  12   5  401.66   31.60
 -13  12   5  368.56   22.50
  10 -12  -5   15.00   14.30
 -12   2  -5   14.10    2.10
 -12   2  -5   10.30    4.20
 -12   2  -5   11.20    4.70
 -12   2  -5    9.40    5.20
 -12   2  -5   14.70    4.10
 -12   2  -5    7.00    8.30
 -12   2  -5   29.90   24.90
 -12   2  -5   10.40    3.50
 -12   2  -5   14.60    1.80
 -12   2  -5   18.50    3.20
 -12   2  -5   11.00    1.80
  10 -12  -5    9.70    2.20
 -12   2  -5   13.50    1.60
 -10  12   5   10.30    1.20
  12  -2   5   27.00   13.30
  -2 -10   5   13.40    2.70
  -2 -10   5   14.00    4.50
  -2 -10   5   16.10    6.70
 -10  12   5   13.20    6.60
  12  -2   5    8.70    2.00
 -12   5  -5   55.19    5.90
 -12   5  -5   58.99    4.10
 -12   5  -5   58.29    4.50
   7 -12  -5   61.29    4.90
   7 -12  -5   26.70   13.50
 -12   5  -5   62.49    3.90
 -12   5  -5   61.79    6.80
 -12   5  -5   55.19    4.50
 -12   5  -5   45.40   22.70
 -12   5  -5   63.89    3.90
 -12   5  -5   57.29    8.00
 -12   5  -5   45.90    8.20
  -5  -7   5   61.19    5.50
  -7  12   5   67.99    3.80
  -5  -7   5   72.79   11.20
  -5  -7   5   64.29    8.60
  -7  12   5   64.89    9.80
  12  -5   5   49.40   11.40
  12  -5   5   73.09    5.30
 -12   8  -5   78.99    8.50
   4 -12  -5   72.89    6.50
   4 -12  -5   57.69   18.10
 -12   8  -5   84.39    7.80
   4 -12  -5   77.69    5.60
 -12   8  -5   87.69    9.70
 -12   8  -5   78.29    6.30
 -12   8  -5   71.79   23.00
  12  -8   5   79.09   15.40
  -8  -4   5   80.99    5.30
  -8  -4   5   63.59   14.20
  -4  12   5   87.49   15.40
  -4  12   5   85.99    5.50
  12  -8   5   92.79    6.40
 -12  11  -5   91.59   49.10
   1 -12  -5  105.19    8.90
   1 -12  -5  144.29    8.20
   1 -12  -5  136.29    7.20
 -12  11  -5  145.09   11.40
   1 -12  -5  119.49   11.90
 -12  11  -5  136.49    8.60
  -1  12   5  146.29    8.40
 -11  -1   5  147.79   18.40
  -1  12   5  159.28   16.60
  12 -11   5  108.89    9.30
 -11  -1   5  130.19    7.80
  12 -11   5  185.48   27.90
 -12  14  -5   64.19    4.90
  -2 -12  -5   67.59    7.90
  -2 -12  -5   56.59    7.80
  -2 -12  -5   59.39    5.10
  -2 -12  -5   56.49    5.20
  -2 -12  -5   56.89    4.20
   2  12   5   68.39   12.80
  12 -14   5   57.69    5.20
 -14   2   5   57.29    5.30
 -14   2   5   45.10   14.40
  12 -14   5   46.20   18.20
   2  12   5   49.60    4.70
  -5 -12  -5   21.10    2.90
 -12  17  -5   18.80    2.50
  -5 -12  -5   19.30    3.00
  -5 -12  -5   18.90    3.90
  -5 -12  -5   19.20    5.40
  -5 -12  -5   21.20    2.10
  12 -17   5   20.00    3.20
   5  12   5   14.90    2.70
  -8 -12  -5   99.59    5.70
  -8 -12  -5  100.09    6.20
  -8 -12  -5   96.39    5.90
 -12  20  -5  115.29    7.70
 -13  -5  -5   49.00    3.40
 -13  -5  -5   47.20    2.70
 -13  -5  -5   42.60    4.30
  18 -13  -5   45.30    4.90
 -13  -5  -5   40.90    6.40
   5 -18   5   39.90    2.90
 -18  13   5   33.80    4.40
 -13  -2  -5  208.48   13.20
 -13  -2  -5  271.87   13.30
 -13  -2  -5  230.38   17.50
 -13  -2  -5  233.48   15.60
 -13  -2  -5  229.68   13.30
 -13  -2  -5  202.78   20.10
 -13  -2  -5  224.28   15.40
  15 -13  -5  222.88   13.40
  -2  15  -5  221.98   11.90
 -15  13   5  210.28   15.90
   2 -15   5  232.18   12.30
 -13   1  -5  249.48   18.20
  12 -13  -5  228.48   38.60
 -13   1  -5  283.97   13.40
 -13   1  -5  274.47   13.30
   1  12  -5  277.77   14.50
 -13   1  -5  290.67   17.90
 -13   1  -5  269.07   19.00
 -13   1  -5  304.57   20.30
 -13   1  -5  275.47   17.60
 -13   1  -5  280.07   15.00
 -13   1  -5  265.67   13.80
 -13   1  -5  242.48   24.10
  12 -13  -5  281.47   15.50
 -12  13   5  297.37   25.40
  -1 -12   5  270.67   15.20
  -1 -12   5  277.07   22.90
 -13   4  -5   75.49    5.00
 -13   4  -5   81.69    4.90
 -13   4  -5   88.69   10.00
 -13   4  -5   71.69    5.50
 -13   4  -5   92.79   11.90
 -13   4  -5   75.19    8.00
 -13   4  -5   79.79   31.90
 -13   4  -5   86.79   14.10
 -13   4  -5   69.89    5.30
   9 -13  -5   82.99   22.20
   9 -13  -5   81.89    6.10
 -13   4  -5   71.29    5.00
  -9  13   5   80.49   12.00
  -4  -9   5   74.39    6.50
  13  -4   5   81.89    5.80
  -4  -9   5   63.09   11.30
  -4  -9   5   68.39   10.50
  -4  -9   5   87.29    7.20
  -9  13   5   78.49    4.20
 -13   7  -5  416.36   25.20
 -13   7  -5  439.36   25.80
 -13   7  -5  372.46   53.59
 -13   7  -5  451.25   24.80
   6 -13  -5  422.76   21.30
   6 -13  -5  383.46   41.10
 -13   7  -5  415.46   20.00
 -13   7  -5  409.36   22.70
  -6  13   5  444.26   20.20
  13  -7   5  470.85   36.40
  13  -7   5  454.45   22.00
  -7  -6   5  433.16   30.80
  -7  -6   5  414.66   21.20
  -6  13   5  422.16   27.40
  -7  -6   5  426.36   20.70
 -13  10  -5  114.49    9.60
 -13  10  -5   66.69   38.90
 -13  10  -5  113.29   10.80
   3 -13  -5  106.59    6.20
 -13  10  -5  114.59    8.10
   3 -13  -5  109.59    8.10
  -3  13   5  104.89   13.50
  13 -10   5  116.89   21.50
 -10  -3   5  110.99   11.40
  13 -10   5  120.99    8.00
  -3  13   5  108.39    7.00
 -10  -3   5  107.69   16.40
 -10  -3   5  109.39    8.30
   0 -13  -5  107.69    6.70
   0 -13  -5  117.69    7.50
 -13  13  -5  100.09    7.40
   0 -13  -5  133.59   11.30
   0 -13  -5  105.59    7.80
 -13  13  -5  118.79   10.00
   0 -13  -5   96.99   10.80
 -13   0   5  118.89   19.40
  13 -13   5  119.59    8.00
   0  13   5  107.39   15.60
   0  13   5  103.39    7.20
  13 -13   5  131.29   24.20
 -13   0   5  116.39    8.20
  -3 -13  -5   49.30    7.60
  -3 -13  -5   55.29    3.90
  -3 -13  -5   62.09    5.00
  -3 -13  -5   51.29    4.70
 -13  16  -5   57.59    6.70
  -3 -13  -5   84.09   12.70
  -3 -13  -5   49.50    6.90
 -13  16  -5   50.29    4.40
  13 -16   5   60.99    5.10
   3  13   5   46.80    4.40
 -13  19  -5   21.40    3.60
  -6 -13  -5   22.00    2.80
  -6 -13  -5   17.70    2.80
  -6 -13  -5   12.70    4.20
  -6 -13  -5   19.60    1.60
  -6 -13  -5   17.10    2.70
   6  13   5   15.50    2.20
  -6  20  -5   39.30    2.80
 -14  -6  -5   42.00    3.30
 -14  -6  -5   43.80    2.50
   6 -20   5   43.20    3.70
  -3  17  -5    9.70    1.60
 -14  -3  -5    7.80    1.50
 -14  -3  -5    9.70    1.30
  17 -14  -5    5.30    2.20
 -14  -3  -5    4.10    3.50
 -14  -3  -5    7.70    3.10
 -14  -3  -5    6.90    2.20
   3 -17   5   10.20    1.60
 -17  14   5    9.10    2.60
 -14   0  -5   35.50    5.90
 -14   0  -5   37.30    8.10
 -14   0  -5   35.60    2.80
  14 -14  -5   47.50   26.30
 -14   0  -5   35.10    6.10
 -14   0  -5   31.10    2.60
  14 -14  -5   29.70    4.00
 -14   0  -5   29.00    8.70
 -14   0  -5   30.40    4.10
 -14   0  -5   34.30    3.10
   0  14  -5   35.20    3.60
 -14  14   5   38.90    5.50
   0 -14   5   43.50    3.60
   0 -14   5   37.90    5.60
 -14   3  -5   56.09   20.40
 -14   3  -5  104.59   11.50
 -14   3  -5  105.89    9.50
 -14   3  -5  106.59   10.50
 -14   3  -5  108.39    5.70
 -14   3  -5  105.39    9.50
  11 -14  -5  108.69   27.70
 -14   3  -5   96.09    6.70
 -14   3  -5   95.59    6.00
 -14   3  -5   98.19    5.70
  11 -14  -5   96.79    7.20
   3  11  -5   99.39    6.70
  14  -3   5   88.69    7.20
  -3 -11   5  101.69    6.30
  -3 -11   5   87.59   14.10
  -3 -11   5   94.79    7.70
 -11  14   5   96.29    4.80
  -3 -11   5   96.59    7.30
 -11  14   5   91.89   15.90
 -14   6  -5  168.18   11.90
 -14   6  -5  162.48   39.10
   8 -14  -5  169.08   10.10
   8 -14  -5  157.28   13.10
 -14   6  -5  174.68   13.80
   8 -14  -5  210.18   33.60
 -14   6  -5  174.18    8.80
 -14   6  -5  150.48    9.30
 -14   6  -5  174.18   14.20
 -14   6  -5  174.38   13.00
  -8  14   5  170.38    8.40
  -6  -8   5  169.48    9.50
  -6  -8   5  156.28   17.90
  14  -6   5  189.18   27.40
  -6  -8   5  172.18   10.40
  14  -6   5  172.48   10.30
  -6  -8   5  175.98   11.10
  -8  14   5  161.58   16.80
   5 -14  -5  298.67   15.00
 -14   9  -5  302.17   17.70
 -14   9  -5  330.67   19.80
 -14   9  -5  277.67   50.69
   5 -14  -5  304.27   17.10
   5 -14  -5  205.18   45.90
 -14   9  -5  318.17   20.60
  -9  -5   5  327.57   17.70
  14  -9   5  353.36   34.00
  -9  -5   5  283.67   26.10
  -5  14   5  328.67   15.60
  14  -9   5  333.77   17.20
  -5  14   5  325.77   23.80
  -9  -5   5  298.47   15.80
   2 -14  -5  198.18   11.90
 -14  12  -5  191.18   13.80
 -14  12  -5  188.68   11.80
   2 -14  -5  195.38   10.90
   2 -14  -5  198.38   10.80
   2 -14  -5  204.18   15.60
  -2  14   5  178.38   19.20
  14 -12   5  175.28   26.80
  -2  14   5  199.78   11.00
 -12  -2   5  192.68   23.30
  14 -12   5  208.58   12.10
 -12  -2   5  199.48   10.90
 -12  -2   5  198.18   12.20
  -1 -14  -5   35.40    3.90
  -1 -14  -5   37.00    3.20
  -1 -14  -5   41.70    6.50
 -14  15  -5   39.90    4.00
 -14  15  -5   42.70    5.80
  -1 -14  -5   41.10    4.00
  -1 -14  -5   30.60    6.40
 -15   1   5   36.20    4.10
  14 -15   5   37.90    4.10
   1  14   5   33.80    3.80
  -4 -14  -5   25.60    2.90
 -14  18  -5   30.00    4.40
  -4 -14  -5   22.40    3.70
  -4 -14  -5   25.70    2.10
  -4 -14  -5   22.80    5.20
  -4 -14  -5   28.20    4.40
   4  14   5   22.80    3.00
 -15  -4  -5  227.08   10.40
 -15  -4  -5  210.58   11.20
   4 -19   5  225.78   11.90
 -15  -1  -5  241.08   11.20
 -15  -1  -5  223.18   12.00
  16 -15  -5  234.28   13.20
 -15  -1  -5  245.58   15.10
  -1  16  -5  243.98   11.60
 -15  -1  -5  192.98   14.20
   1 -16   5  212.68   13.10
 -16  15   5  206.18   13.50
   1 -16   5  212.18   11.30
 -15   2  -5   74.09    6.00
  13 -15  -5   66.49    5.90
 -15   2  -5   63.19    9.70
   2  13  -5   66.69    5.30
 -15   2  -5   69.29    7.80
 -15   2  -5   74.69    5.00
 -15   2  -5   73.19    5.30
 -15   2  -5   62.79    7.60
 -15   2  -5   70.19    4.40
  -2 -13   5   68.19    8.60
  -2 -13   5   82.09    8.10
  -2 -13   5   73.99    5.10
  10 -15  -5   52.09   25.00
 -15   5  -5   72.99   10.00
 -15   5  -5   65.39    4.80
  10 -15  -5   66.49    5.70
 -15   5  -5   63.49    8.20
 -15   5  -5   71.89    7.90
 -15   5  -5   75.69    7.90
 -10  15   5   70.59    3.70
  -5 -10   5   58.89   12.90
 -10  15   5   66.59   13.10
  -5 -10   5   69.99    5.80
  15  -5   5   75.99    5.80
  -5 -10   5   75.59    6.30
  -5 -10   5   65.39    5.10
   7 -15  -5  362.06   51.19
 -15   8  -5  401.46   22.50
 -15   8  -5  402.06   25.10
   7 -15  -5  378.56   20.90
 -15   8  -5  428.66   24.20
  -7  15   5  413.56   28.30
  -7  15   5  408.96   18.90
  15  -8   5  413.26   40.60
  -8  -7   5  397.96   20.10
  -8  -7   5  425.46   21.90
  -8  -7   5  376.36   30.40
  15  -8   5  429.86   21.20
 -15  11  -5  122.89   10.70
 -15  11  -5  127.09    9.30
   4 -15  -5  119.19    8.60
   4 -15  -5  128.39    8.00
  15 -11   5  131.39   26.50
  15 -11   5  153.88    9.60
 -11  -4   5  124.89   20.10
 -11  -4   5  126.09    7.90
 -11  -4   5  132.99    9.30
  -4  15   5  175.48   19.20
  -4  15   5  123.79    7.50
   1 -15  -5    4.10    3.70
   1 -15  -5    4.60    1.50
   1 -15  -5    5.80    5.30
 -15  14  -5    5.70    2.80
   1 -15  -5    3.60    1.80
 -15  14  -5    5.40    1.80
   1 -15  -5    3.90    1.80
   1 -15  -5    4.20    3.20
  -1  15   5    5.80    1.90
  15 -14   5    4.30    1.80
 -14  -1   5    4.80    2.00
 -15  17  -5   10.60    3.10
 -15  17  -5    7.20    2.10
  -2 -15  -5   11.60    2.60
  -2 -15  -5    9.20    2.00
  -2 -15  -5    5.20    3.80
  -2 -15  -5    9.60    3.10
  -2 -15  -5   10.60    1.50
   2  15   5    8.70    2.00
  15 -17   5   13.20    4.30
  -5 -15  -5    0.00    2.00
  -5 -15  -5    0.00    1.00
  -5 -15  -5    0.40    0.70
  -5 -15  -5    1.00    0.80
 -15  20  -5    0.10    1.00
   5  15   5    0.70    0.80
  -2  18  -5   40.70    2.40
 -16  -2  -5   35.90    3.00
 -18  16   5   32.30    3.60
   2 -18   5   43.10    2.90
   2 -18   5   43.80    3.90
   1  15  -5   65.69    4.70
 -16   1  -5   67.39    7.40
  15 -16  -5   66.69    5.60
 -16   1  -5   55.29    4.50
 -16   1  -5   60.89    4.00
 -16   1  -5   51.79    6.60
 -15  16   5   66.49    6.20
  -1 -15   5   70.49    5.70
  -1 -15   5   70.69    4.60
  -1 -15   5   67.09    6.40
  12 -16  -5   63.99    5.70
 -16   4  -5   73.29   10.50
 -16   4  -5   59.99    7.50
   4  12  -5   68.69    5.30
 -16   4  -5   67.19    7.70
  -4 -12   5   71.89    5.10
  -4 -12   5   72.99    6.00
  -4 -12   5   71.19    5.80
   9 -16  -5   13.20    2.90
 -16   7  -5   11.40    3.60
 -16   7  -5   16.40    4.00
   9 -16  -5   10.30    2.40
 -16   7  -5   14.40    5.70
   9 -16  -5   71.69   33.60
  -7  -9   5   10.60    2.20
  -9  16   5   12.50    1.40
  -7  -9   5   12.20    2.40
  16  -7   5    9.40    2.30
  -7  -9   5   13.40    3.30
  -9  16   5   27.60   12.60
  -7  -9   5   14.30   10.90
 -16  10  -5  240.18   16.00
   6 -16  -5  240.08   13.50
 -16  10  -5  237.18   14.70
  -6  16   5  234.88   11.60
  16 -10   5  210.88   46.40
  16 -10   5  242.88   13.60
 -10  -6   5  234.08   12.70
 -10  -6   5  224.08   25.70
 -10  -6   5  244.78   14.30
 -16  13  -5  276.57   17.40
   3 -16  -5  259.27   14.40
 -16  13  -5  260.57   15.00
   3 -16  -5  267.67   17.50
   3 -16  -5  260.67   13.50
  -3  16   5  255.07   13.30
  16 -13   5  273.97   14.90
 -13  -3   5  261.07   13.90
 -13  -3   5  269.67   15.20
   0 -16  -5    3.00    2.70
   0 -16  -5   -0.40    3.00
 -16  16  -5    1.90    1.80
   0 -16  -5    1.30    0.90
   0 -16  -5    1.00    1.40
   0 -16  -5   -0.20    4.80
   0 -16  -5    1.70    1.30
 -16  16  -5    2.30    1.70
   0  16   5    1.20    1.30
  16 -16   5    1.00    1.60
  -3 -16  -5   69.09    5.70
  -3 -16  -5   72.39    4.20
  -3 -16  -5   58.69    3.80
 -16  19  -5   74.19    5.90
   3  16   5   62.19    4.40
   0  17  -5   24.20    2.10
 -17   0  -5   20.10    2.10
 -17   0  -5   18.00    3.60
 -17  17   5   15.10    2.80
   0 -17   5   19.00    2.60
   0 -17   5   18.90    4.10
   0 -17   5   19.60    2.10
  14 -17  -5   44.60    5.00
 -17   3  -5   44.40    6.10
   3  14  -5   47.40    4.00
 -17   3  -5   40.80    5.90
  -3 -14   5   51.49    6.40
  -3 -14   5   42.40    3.70
 -14  17   5   43.60    5.00
  -3 -14   5   53.59    4.80
  -3 -14   5   40.60    4.20
 -17   6  -5   65.49    7.10
  11 -17  -5   66.69    7.10
 -17   6  -5   56.59    7.00
  11 -17  -5   55.29    5.60
   6  11  -5   68.89    5.10
  -6 -11   5   60.49    4.70
  -6 -11   5   64.79    5.80
  -6 -11   5   62.39    4.80
   8 -17  -5   67.49    5.40
 -17   9  -5   71.59    7.80
   8 -17  -5   78.19    8.20
 -17   9  -5   69.79    7.10
  -9  -8   5   70.99    6.30
  -8  17   5   69.99    3.90
  17  -9   5   77.09    6.00
  -9  -8   5   67.39    5.20
 -17  12  -5    5.30    2.70
   5 -17  -5    8.60    1.80
   5 -17  -5    8.20    2.10
 -17  12  -5    7.50    2.60
   5 -17  -5   10.30    4.00
 -12  -5   5    8.90    2.70
 -12  -5   5    4.90    1.90
  17 -12   5    8.20    2.20
  -5  17   5    6.00    1.30
   2 -17  -5   43.60    5.90
   2 -17  -5   48.40   11.00
   2 -17  -5   39.90    3.70
   2 -17  -5   40.50    3.10
 -17  15  -5   38.50    4.30
 -17  15  -5   45.00    5.70
  -2  17   5   41.10    3.20
 -15  -2   5   45.60    4.50
  17 -15   5   43.00    4.40
  -1 -17  -5   40.90    4.30
  -1 -17  -5   44.40    3.30
  -1 -17  -5   42.20    2.60
 -17  18  -5   48.20    4.90
   1  17   5   47.20    3.00
 -18   2  -5    8.60    2.90
   2  16  -5   12.40    1.90
 -18   2  -5   11.00    3.00
  -2 -16   5   15.70    3.00
  -2 -16   5   17.00    2.00
 -16  18   5   11.30    2.50
  -2 -16   5   15.30    2.10
 -18   5  -5   74.99    7.20
   5  13  -5   74.79    5.30
 -18   5  -5   64.89    7.00
  -5 -13   5   85.39    6.30
  -5 -13   5   81.89    5.30
  -5 -13   5   78.89    5.20
  10 -18  -5   88.99    5.60
  10 -18  -5   89.49    7.80
 -18   8  -5   97.19    8.10
 -18   8  -5   73.99    7.90
  -8 -10   5   90.99    7.00
  -8 -10   5   89.99    6.00
 -18  11  -5   35.50    4.70
   7 -18  -5   39.10    3.60
 -18  11  -5   36.70    5.40
   7 -18  -5   36.60    3.40
   7 -18  -5   34.30    5.50
  -7  18   5   35.50    2.30
  18 -11   5   32.60    4.00
 -11  -7   5   40.90    3.80
 -11  -7   5   35.90    4.30
   4 -18  -5  126.09    9.50
 -18  14  -5  124.29    9.60
   4 -18  -5  123.79    6.70
 -18  14  -5  117.69    9.00
   4 -18  -5  119.39    7.10
  -4  18   5  122.19    6.20
 -14  -4   5  117.99    8.20
 -14  -4   5  116.79    7.10
   1 -18  -5   20.40    3.20
   1 -18  -5   21.80    1.70
 -18  17  -5   19.20    3.30
   1 -18  -5   23.80    2.20
  -1  18   5   22.60    1.80
 -17  -1   5   21.50    2.90
   4  15  -5   13.40    1.90
 -19   4  -5   13.30    2.90
 -19   4  -5    9.30    2.80
  -4 -15   5   10.80    1.80
 -15  19   5   12.40    2.30
  -4 -15   5   11.90    2.60
  -4 -15   5   13.50    2.00
 -19   7  -5   59.59    5.90
 -19   7  -5   50.19    5.90
   7  12  -5   67.99    4.70
  -7 -12   5   66.69    4.70
  -7 -12   5   75.19    7.60
   9 -19  -5    3.50    2.40
 -19  10  -5    3.90    2.20
   9 -19  -5    6.80    1.70
 -19  10  -5    5.80    2.60
   9 -19  -5    4.80    1.70
  -9  19   5    5.90    0.70
 -10  -9   5    6.40    1.80
 -10  -9   5    7.60    2.20
 -19  13  -5    7.20    3.50
 -19  13  -5    6.80    2.70
   6 -19  -5    5.10    2.70
   6 -19  -5    7.90    1.50
   6 -19  -5    8.40    1.50
 -13  -6   5    6.70    1.90
 -13  -6   5    8.00    2.50
  -6  19   5    8.90    1.00
   3 -19  -5   69.99    3.80
   3 -19  -5   67.39    4.20
 -19  16  -5   67.09    6.10
   3 -19  -5   62.59    8.30
   3 -19  -5   72.19    5.60
 -16  -3   5   70.49    6.10
  -3  19   5   73.49    3.70
 -20   6  -5   37.80    5.10
  -6 -14   5   42.10    3.20
 -14  20   5   33.60    3.90
  -6 -14   5   39.80    4.60
  11 -20  -5   39.50    3.00
 -20   9  -5   30.10    4.30
 -20   9  -5   30.80    4.20
   9  11  -5   34.80    3.00
  -9 -11   5   40.40    4.00
  -9 -11   5   36.20    3.20
   8 -20  -5    2.90    1.90
 -20  12  -5    2.60    2.00
  12   8  -5    2.50    1.10
   8 -20  -5    3.60    1.00
   8 -20  -5    2.00    0.80
 -12  -8   5    4.00    1.80
   5 -20  -5   33.90    5.00
 -20  15  -5   28.30    3.80
   5 -20  -5   35.10    3.60
   5 -20  -5   34.90    2.40
   5 -20  -5   30.70    2.30
  -5  20   5   38.50    1.90
 -15  -5   5   36.30    4.20
 -21  11  -5    9.90    2.60
  10 -21  -5   17.40    1.50
  11  10  -5   13.90    1.80
 -11 -10   5   14.40    2.00
   0   0   6 6040.20  265.67
  -1  -1  -6  857.91   43.90
   2  -1  -6  911.31   48.50
  -2   1   6  817.42   39.80
   1  -2   6  875.81   39.10
   1   1   6  846.82   39.10
   1  -2   6  750.72   40.50
   1  -2  -6 1632.04   78.59
  -2   1  -6 1608.24   75.09
   1  -2  -6 1297.07   69.89
  -1   2   6 1573.54   69.29
   2  -1   6 1484.85   67.79
  -1  -1   6 1609.44   69.79
  -1  -1   6 1457.35   68.79
   4  -2  -6   96.49    5.70
  -2  -2  -6  103.89   12.30
  -2  -2  -6   99.79    9.00
   4  -2  -6   88.79   14.00
  -4   2   6   97.09    7.90
   2   2   6   92.49    7.00
   2  -4   6   95.39    7.10
   3  -3  -6  357.96   16.70
   3  -3  -6  365.06   26.90
  -3   0  -6  345.37   23.40
   3   0   6  326.27   17.00
   0  -3   6  363.06   18.50
  -3   3   6  328.27   18.60
   3   0  -6  151.38    8.50
   0  -3  -6  157.48    8.50
   0  -3  -6  177.88   13.70
  -3   3  -6  164.68   14.60
   0   3   6  163.08   10.20
  -3   0   6  159.68   10.90
   3  -3   6  154.48    9.60
  -3   0   6  162.18    9.60
   6  -3  -6   27.90    2.70
   6  -3  -6   20.90    8.50
  -3  -3  -6   25.90    5.50
  -3  -3  -6   25.20    8.70
  -6   3   6   34.40    5.40
   3  -6   6   24.50    3.90
   3   3   6   25.50    4.50
   3  -6   6   29.70    4.20
   5  -4  -6  134.19    7.30
  -4  -1  -6  142.99   11.10
  -4  -1  -6  127.59   15.40
   5  -4  -6  125.59   16.20
   1  -5   6  126.59    9.30
   4   1   6  128.19    8.60
  -5   4   6  124.49    9.80
   2  -4  -6  307.47   24.40
   2  -4  -6  320.87   15.20
  -4   2  -6  296.47   22.10
  -2  -2   6  310.47   16.80
  -2   4   6  316.77   17.30
  -4   5  -6  665.33   38.60
  -1  -4  -6  721.53   40.60
  -1  -4  -6  672.83   36.10
   5  -1  -6  675.93   31.10
   5  -1  -6  696.13   42.40
  -5   1   6  659.03   32.20
  -5   1   6  679.83   35.10
   1   4   6  642.74   33.60
   4  -5   6  671.13   33.20
  -4  -4  -6  350.36   30.00
   8  -4  -6  357.26   30.10
  -4   8  -6  329.37   17.00
  -4  -4  -6  324.37   21.70
  -4   8  -6  324.57   24.40
   8  -4  -6  347.67   16.50
   4  -8   6  324.97   19.30
  -8   4   6  289.17   16.30
   4   4   6  319.47   20.10
  -8   4   6  340.37   21.60
   4  -8   6  299.87   21.90
   7  -5  -6  248.28   12.70
  -5  -2  -6  257.47   24.80
  -5  -2  -6  267.47   17.70
   7  -5  -6  264.87   25.20
   2  -7   6  241.88   14.70
   5   2   6  245.98   15.50
   2  -7   6  240.78   17.20
   2  -7   6  235.58   15.20
  -7   5   6  238.88   16.50
   4  -5  -6 1796.12   91.39
  -5   1  -6 1768.22   88.69
  -5   1  -6 1885.21   82.19
   4  -5  -6 1700.43   77.89
   5  -1   6 1600.24   77.89
  -4   5   6 1740.13   80.79
  -1  -4   6 1775.32   80.49
   1  -5  -6  345.57   26.90
   1  -5  -6  321.87   21.20
  -5   4  -6  294.67   23.00
   1  -5  -6  319.47   15.70
   4   1  -6  322.07   15.60
  -4  -1   6  325.37   17.30
  -4  -1   6  333.07   19.70
  -1   5   6  314.37   18.20
   5  -4   6  329.67   17.40
  -2  -5  -6 1106.39   60.09
   7  -2  -6 1099.29   48.90
   7  -2  -6 1126.69   63.39
  -2  -5  -6 1069.19   54.49
  -5   7  -6 1048.50   57.09
  -7   2   6  995.40   49.30
   2   5   6 1068.59   52.59
   5  -7   6 1091.59   51.69
   5  -7   6 1054.69   56.09
  -7   2   6 1095.09   54.39
  -5  -5  -6   52.79    4.70
  -5  -5  -6   52.69    5.70
  -5  -5  -6   77.09   16.90
  -5  -5  -6   59.19    4.10
  -5  -5  -6   76.89   19.80
  10  -5  -6   82.99   19.50
  -5  -5  -6   63.29    5.10
  -5  -5  -6   68.59    7.10
  -5  10  -6   70.59   13.70
  -5  -5  -6   60.29    4.00
  10  -5  -6   73.09    5.20
  -5  -5  -6   70.79    6.70
  -5  -5  -6   54.09   10.10
  -5  -5  -6   57.29    6.30
 -10   5   6   45.20    8.70
   5 -10   6   66.29    7.70
   5 -10   6   57.09   10.20
   5   5   6   73.29   10.10
   9  -6  -6   81.79   16.30
  -6  -3  -6  122.79   22.00
  -6  -3  -6  100.29   11.20
  -6  -3  -6  102.69    9.40
   9  -6  -6  101.19    6.40
  -6  -3  -6   80.39    7.90
   6   3   6  115.09   10.60
   3  -9   6   89.69    8.90
   3  -9   6   78.99   11.10
  -9   6   6   86.59   10.50
   3  -9   6   89.29    7.50
  -6   0  -6  147.09   19.10
  -6   0  -6  149.88   12.10
   6  -6  -6  148.19   18.40
   6  -6  -6  141.49    8.00
   6   0   6  129.09    9.30
  -6   6   6  154.18   11.30
   0  -6   6  134.59   10.10
   0  -6   6  142.69   10.90
   3  -6  -6  831.62   50.59
   3  -6  -6  812.62   37.90
  -6   3  -6  843.22   48.80
   3  -6  -6  928.21   42.10
  -3   6   6  813.62   41.10
   6  -3   6  783.92   39.20
  -3  -3   6  811.52   40.00
  -6   6  -6 2200.78  108.99
   6   0  -6 2161.98   98.89
   0  -6  -6 2304.17  107.29
   0  -6  -6 2202.08   98.79
  -6   0   6 2227.18  101.69
  -6   0   6 2239.78  104.79
   6  -6   6 2282.57  101.59
   0   6   6 2200.48  102.79
  -6   9  -6 1254.37   67.69
  -3  -6  -6 1253.77   75.09
  -3  -6  -6 1175.18   70.49
   9  -3  -6 1335.07   58.59
   9  -3  -6 1409.26   76.79
  -9   3   6 1123.49   71.79
   6  -9   6 1335.27   62.29
   3   6   6 1379.46   64.59
   6  -9   6 1284.57   67.49
  -6  -6  -6  259.57   13.00
  -6  -6  -6  246.88   16.70
  -6  -6  -6  296.47   17.10
  12  -6  -6  235.18   33.60
  -6  -6  -6  273.57   22.50
  -6  -6  -6  239.68   13.90
  -6  -6  -6  287.67   18.00
  -6  -6  -6  255.77   16.00
  -6  -6  -6  253.37   14.50
  -6  -6  -6  248.58   15.80
  12  -6  -6  274.67   14.70
  -6  -6  -6  256.97   13.20
   6   6   6  291.97   22.20
   6 -12   6  261.97   24.30
   6 -12   6  275.27   19.20
 -12   6   6  271.67   26.30
 -12   6   6  286.47   23.30
   6 -12   6  258.97   13.90
  11  -7  -6   54.79    4.80
  -7  -4  -6   52.99    5.00
  -4  11  -6   56.39   15.70
  -7  -4  -6   63.19    6.60
  -7  -4  -6   55.49    3.80
  11  -7  -6   77.59   19.40
  -7  -4  -6   53.59    5.80
  -7  -4  -6   47.30    9.40
  -4  11  -6   56.09    3.90
  -7  -4  -6   53.59    6.80
  -7  -4  -6   76.29   16.80
  -7  -4  -6   51.49    3.70
  -7  -4  -6   38.30   23.50
  -7  -4  -6   55.39    6.70
  -7  -4  -6   51.79    5.50
  -7  -4  -6   48.00    4.20
 -11   7   6   43.50    9.00
   4 -11   6   59.69   11.60
   7   4   6   65.89   10.40
   4 -11   6   48.20    7.40
   8  -7  -6  204.78   24.10
   8  -7  -6  201.78   10.70
  -7  -1  -6  195.08   15.70
  -7  -1  -6  172.48   25.00
  -8   7   6  185.58   14.60
   1  -8   6  202.58   14.00
   1  -8   6  181.58   14.70
   7   1   6  182.98   13.40
   1  -8   6  186.78   13.50
   5  -7  -6  310.67   26.40
  -7   2  -6  301.17   18.20
   5  -7  -6  285.57   14.10
  -7   2  -6  275.37   26.30
  -5   7   6  290.97   17.50
  -2  -5   6  278.57   16.60
  -2  -5   6  280.67   18.10
   7  -2   6  238.38   13.60
  -7   5  -6  523.25   36.70
   2  -7  -6  542.95   25.80
   2  -7  -6  547.75   38.10
  -2   7   6  571.84   29.60
   7  -5   6  556.74   27.90
  -5  -2   6  551.04   27.90
  -1  -7  -6   52.69   16.40
  -1  -7  -6   60.69    9.20
   8  -1  -6   55.09    4.30
  -7   8  -6   64.39   12.80
   8  -1  -6   59.59   14.20
  -8   1   6   48.70    5.70
   7  -8   6   47.50    9.70
   1   7   6   58.69    7.90
   7  -8   6   64.99    6.50
  -4  -7  -6  166.38   10.40
  -4  -7  -6  182.68   12.60
  -4  -7  -6  170.98    9.60
  11  -4  -6  196.18   10.80
  -4  -7  -6  177.58   17.90
  -4  -7  -6  175.38    9.30
  -4  -7  -6  185.68   10.60
  -4  -7  -6  190.18   12.70
  11  -4  -6  152.58   25.60
  -4  -7  -6  190.18   13.70
  -7  11  -6  180.38   25.00
  -4  -7  -6  201.68   13.20
 -11   4   6  171.38   17.60
   7 -11   6  182.48   14.20
   7 -11   6  175.48   18.80
   4   7   6  205.98   17.10
  -7  -7  -6   45.70    3.60
  -7  -7  -6   48.50    5.10
  -7  -7  -6   42.70    4.40
  -7  -7  -6   43.90    5.60
  -7  -7  -6   51.39    7.50
  -7  -7  -6   49.00    7.10
  14  -7  -6   49.30    4.80
  14  -7  -6   18.60   24.60
  -7  -7  -6   44.20    3.30
  -7  -7  -6   18.80    9.30
  -7  -7  -6   74.89   14.50
  -7  -7  -6   43.90    6.00
  -7  -7  -6   48.30    6.30
   7 -14   6   50.59   16.90
 -14   7   6   39.20   14.80
   7 -14   6   49.50    8.70
   7   7   6   72.69   13.40
   7 -14   6   47.50    4.10
  -8  -5  -6  403.56   23.00
  -8  -5  -6  430.96   24.80
  13  -8  -6  391.86   43.70
  -5  13  -6  413.76   19.20
  -8  -5  -6  395.56   25.60
  -8  -5  -6  415.66   32.30
  13  -8  -6  327.47   23.60
  -8  -5  -6  383.46   20.10
  -8  -5  -6  448.76   23.80
  -8  -5  -6  403.66   23.80
  -8  -5  -6  411.96   19.60
  -8  -5  -6  421.56   19.40
  -8  -5  -6  392.86   21.10
   5 -13   6  401.06   28.30
   5 -13   6  388.36   35.50
 -13   8   6  418.86   31.10
   8   5   6  466.85   30.00
 -13   8   6  389.06   31.10
  -8  -2  -6  298.97   16.90
  10  -8  -6  280.77   14.80
  -8  -2  -6  275.27   16.10
  -8  -2  -6  256.67   13.90
  -8  -2  -6  279.57   15.00
  -8  -2  -6  330.27   20.90
  -8  -2  -6  286.77   38.00
  10  -8  -6  312.17   32.40
  -8  -2  -6  267.67   13.40
  -8  -2  -6  268.37   13.40
  -8  -2  -6  266.57   17.20
  -2  10  -6  264.47   13.90
  -8  -2  -6  257.67   18.30
  -8  -2  -6  258.97   14.90
  -8  -2  -6  269.47   21.20
   2 -10   6  283.67   19.00
 -10   8   6  293.67   21.00
   2 -10   6  284.57   17.30
   8   2   6  275.57   20.70
   2 -10   6  262.37   20.80
   8   2   6  286.67   19.70
   7  -8  -6   43.30   11.60
  -8   1  -6   29.30   13.10
  -8   1  -6   47.30    7.60
   7  -8  -6   44.80    3.70
   8  -1   6   40.50    6.10
  -1  -7   6   52.09    6.30
  -1  -7   6   39.70    6.30
  -7   8   6   42.60    7.50
  -1  -7   6   45.30    7.20
  -8   4  -6  309.67   28.50
   4  -8  -6  271.87   14.50
   4  -8  -6  288.97   27.20
  -4  -4   6  302.87   20.10
   8  -4   6  294.07   16.30
   8  -4   6  307.87   21.90
  -4  -4   6  292.17   17.30
  -4   8   6  293.27   18.50
   1  -8  -6  485.95   24.00
   7   1  -6  461.25   23.90
   1  -8  -6  595.84   39.20
  -8   7  -6  512.25   37.10
  -7  -1   6  520.75   31.20
   8  -7   6  531.35   26.80
  -7  -1   6  505.55   26.00
   8  -7   6  512.15   33.00
  -1   8   6  518.05   28.90
  -2  -8  -6  130.89    8.30
  10  -2  -6   83.59   20.60
  -8  10  -6  136.89   21.20
  -2  -8  -6  135.79   11.40
  -2  -8  -6  161.08    9.00
  -2  -8  -6  156.38    8.00
  10  -2  -6  130.69    8.40
  -2  -8  -6  144.19   15.20
  -2  -8  -6  147.49    7.50
   8 -10   6  125.29   16.30
   2   8   6  145.09   13.60
 -10   2   6  128.69   15.20
   8 -10   6  134.49   11.20
  -5  -8  -6  319.17   15.30
  -5  -8  -6  292.37   16.40
  -5  -8  -6  306.37   15.50
  13  -5  -6  324.57   17.10
  -5  -8  -6  333.67   21.00
  -5  -8  -6  276.67   27.50
  -5  -8  -6  324.87   16.90
  -5  -8  -6  347.77   19.30
  13  -5  -6  291.37   44.30
   5   8   6  333.77   26.90
   8 -13   6  324.97   22.30
   8 -13   6  293.47   28.90
 -13   5   6  295.37   26.80
   8 -13   6  306.97   16.40
  -8  -8  -6   83.19    6.40
  -8  -8  -6   86.69    9.60
  -8  -8  -6  102.09   10.70
  16  -8  -6   80.89    9.40
  -8  -8  -6  104.39    5.30
  -8  -8  -6   96.69    6.50
  -8  -8  -6   97.39    7.40
  15  -9  -6   51.49   30.40
  -9  -6  -6  122.19   10.30
  -9  -6  -6  124.79   10.30
  -9  -6  -6  117.99    6.70
  -9  -6  -6  112.69    7.40
  -9  -6  -6  130.79    6.70
  -9  -6  -6  126.29   11.80
  15  -9  -6  130.59   10.00
  -9  -6  -6  114.49   11.30
  -9  -6  -6  106.89    8.20
  -9  -6  -6   94.49   16.70
  -9  -6  -6  120.59    8.50
   9   6   6  111.39   17.70
   6 -15   6  107.19   15.60
  -9  -3  -6  303.57   14.40
  -9  -3  -6  280.37   15.90
  -9  -3  -6  291.27   14.40
  -3  12  -6  255.97   20.60
  12  -9  -6  305.27   16.20
  -9  -3  -6  286.57   42.50
  -9  -3  -6  302.27   21.80
  -9  -3  -6  293.07   16.10
  -9  -3  -6  324.47   18.50
  -9  -3  -6  301.27   18.00
  -9  -3  -6  305.47   19.20
  -9  -3  -6  308.37   19.30
  -3  12  -6  308.87   14.80
  12  -9  -6  254.47   36.70
  -9  -3  -6  281.87   23.80
  -9  -3  -6  285.37   15.00
   3 -12   6  274.87   20.70
 -12   9   6  264.77   23.30
   9   3   6  274.47   22.90
  -9   0  -6  872.81   41.60
  -9   0  -6  973.60   45.00
  -9   0  -6  918.01   49.40
  -9   0  -6  849.41   42.20
  -9   0  -6  915.31   41.10
   9  -9  -6  943.21   63.29
  -9   0  -6  851.11   47.20
  -9   0  -6  908.91   43.70
  -9   0  -6  936.61   46.30
  -9   0  -6  902.31   41.10
  -9   0  -6  963.30   45.90
  -9   0  -6  943.21   44.10
   9  -9  -6  944.81   42.70
  -9   0  -6  927.41   66.39
   0   9  -6  890.61   41.80
   0  -9   6  922.01   47.60
   9   0   6  984.20   50.69
   9   0   6  904.21   46.00
  -9   9   6  830.52   40.30
  -9   9   6  933.21   48.50
   0  -9   6  907.11   47.20
  -9   3  -6  469.05   27.10
   6  -9  -6  449.66   37.10
   6  -9  -6  453.75   22.30
   9  -3   6  459.85   23.50
  -6   9   6  468.15   29.10
   9  -3   6  465.05   30.20
  -3  -6   6  449.46   25.80
  -3  -6   6  470.65   28.40
  -9   6  -6  934.71   57.99
   3  -9  -6  867.01   40.30
   3  -9  -6  908.61   57.29
   9  -6   6  892.61   42.40
  -3   9   6  814.82   47.70
  -6  -3   6  886.01   52.39
  -6  -3   6  845.22   42.90
   9  -6   6  908.41   51.29
   0  -9  -6   30.40    2.90
  -9   9  -6   21.50    4.50
   9   0  -6   22.70    3.00
   0  -9  -6   33.40    2.60
  -9   9  -6   37.30   15.70
  -9   9  -6   20.20    3.00
   0  -9  -6   22.40    5.10
   0   9   6   30.40    6.80
   9  -9   6   25.60    2.10
  -9   0   6   25.60    7.90
   9  -9   6   20.70    8.30
   9  -9   6   25.90    5.00
  -3  -9  -6  392.56   29.20
  -3  -9  -6  444.86   19.80
  -3  -9  -6  387.96   23.80
  -3  -9  -6  395.26   18.40
  12  -3  -6  316.07   46.30
  12  -3  -6  369.86   19.60
  -3  -9  -6  346.67   17.80
  -3  -9  -6  365.16   19.30
 -12   3   6  340.57   28.60
   9 -12   6  361.06   19.40
   9 -12   6  371.26   31.60
   9 -12   6  375.16   24.00
   3   9   6  402.46   27.40
  -6  -9  -6   95.19   15.30
  -6  -9  -6   68.29    4.10
  -6  -9  -6   66.59    5.90
  -6  -9  -6   47.70   13.70
  -6  -9  -6   60.39    6.60
  15  -6  -6   68.29    6.70
  -6  -9  -6   70.69    8.90
  -6  -9  -6   61.49    4.30
   9 -15   6   48.40   11.00
   9 -15   6   46.60   19.40
   9 -15   6   54.89    5.90
   6   9   6   64.39   14.00
 -15   6   6   44.80   18.00
  -9  -9  -6   15.10    2.60
  -9  18  -6   18.00    2.10
  -9  -9  -6   15.40    1.70
  -9  -9  -6   15.10    4.70
  -9  -9  -6   16.70    2.40
  -9  -9  -6   14.10    2.70
 -10  -7  -6   58.39    5.30
 -10  -7  -6   46.20    4.00
  17 -10  -6   51.19    5.20
 -10  -7  -6   49.80    4.50
 -10  -7  -6   51.69    3.40
 -10  -7  -6   50.29    7.70
   7 -17   6   43.80    3.40
 -10  -4  -6  175.78    9.10
  14 -10  -6  141.99   30.40
 -10  -4  -6  167.48   10.90
 -10  -4  -6  166.48   10.50
 -10  -4  -6  187.38   13.20
 -10  -4  -6  175.38   14.20
 -10  -4  -6  186.28   16.50
 -10  -4  -6  137.89   19.30
 -10  -4  -6  180.98    9.10
 -10  -4  -6  165.38   12.60
 -10  -4  -6  173.08    9.90
  -4  14  -6  178.98    9.30
 -10  -4  -6  173.68   14.10
  14 -10  -6  175.78   11.10
 -14  10   6  153.58   11.70
 -14  10   6  172.48   23.60
   4 -14   6  193.28   17.40
  10   4   6  165.38   21.90
  -1  11  -6  215.98   11.80
 -10  -1  -6  237.38   16.20
  11 -10  -6  227.08   12.80
 -10  -1  -6  206.28   35.20
 -10  -1  -6  205.88   17.00
 -10  -1  -6  239.58   15.00
 -10  -1  -6  239.68   16.10
  11 -10  -6  242.48   33.80
 -10  -1  -6  233.78   14.50
 -10  -1  -6  223.38   11.10
 -10  -1  -6  217.68   12.20
 -10  -1  -6  214.18   11.60
 -10  -1  -6  223.28   11.10
 -10  -1  -6  213.88   12.70
   1 -11   6  200.88   12.20
 -11  10   6  202.78   29.60
  10   1   6  214.78   18.90
   1 -11   6  221.38   17.30
 -10   2  -6  207.28   11.50
 -10   2  -6  229.88   15.10
 -10   2  -6  209.28   11.20
 -10   2  -6  212.58   10.90
 -10   2  -6  211.58   13.10
 -10   2  -6  232.68   14.30
   8 -10  -6  228.88   12.20
 -10   2  -6  205.28   17.70
 -10   2  -6  168.48   30.50
   8 -10  -6  219.58   28.10
 -10   2  -6  219.98   10.80
  -2  -8   6  227.38   16.10
  10  -2   6  228.58   20.30
  -8  10   6  227.68   10.40
  -8  10   6  241.48   17.50
  -2  -8   6  211.28   19.80
   5 -10  -6   67.69    4.80
 -10   5  -6   66.59    4.00
   5 -10  -6   57.69   14.20
 -10   5  -6   52.99   18.40
 -10   5  -6   68.59    3.90
 -10   5  -6   69.29    7.30
 -10   5  -6   64.79    6.40
 -10   5  -6   65.69    5.20
 -10   5  -6   63.29    4.20
 -10   5  -6   68.59    9.00
  -5  10   6   61.99    4.00
  10  -5   6   57.99   11.30
  -5  -5   6   51.59    9.20
  -5  10   6   64.19    8.60
  -5  -5   6   70.49    7.40
  10  -5   6   53.19    6.60
 -10   8  -6  317.87   20.20
   2 -10  -6  311.97   16.50
 -10   8  -6  305.37   18.00
   2 -10  -6  312.07   15.70
 -10   8  -6  305.47   14.60
 -10   8  -6  282.77   15.70
 -10   8  -6  341.97   36.30
   2 -10  -6  292.27   31.00
  -2  10   6  301.07   15.50
  -8  -2   6  334.67   24.50
  10  -8   6  328.47   26.30
  -2  10   6  315.77   21.10
  10  -8   6  330.67   18.30
  11  -1  -6   98.89    7.10
  -1 -10  -6  126.39    6.80
 -10  11  -6   97.89    6.70
  -1 -10  -6  104.29   10.60
  -1 -10  -6  128.19    7.90
  -1 -10  -6  113.89    7.30
  10 -11   6  107.69   10.50
  10 -11   6  101.99   17.60
   1  10   6   94.29    6.60
 -11   1   6   95.59   15.20
   1  10   6  109.09   13.10
  -4 -10  -6  172.78   10.00
  -4 -10  -6  155.38    8.80
  -4 -10  -6  167.38    8.50
  -4 -10  -6  202.68   13.20
  14  -4  -6  159.98   10.60
  -4 -10  -6  163.38   14.10
 -10  14  -6  147.29    9.30
  -4 -10  -6  157.78   10.10
  -4 -10  -6  155.98   20.60
   4  10   6  183.88   19.70
  10 -14   6  169.28   10.10
  10 -14   6  187.38   17.00
  10 -14   6  142.19   22.50
   4  10   6  163.38    9.60
 -14   4   6  164.78   22.40
 -14   4   6  156.08   10.00
 -10  17  -6   12.70    2.10
  -7 -10  -6   14.40    1.80
  -7 -10  -6   15.30    5.20
  -7 -10  -6   10.40    2.80
  -7 -10  -6   14.20    2.80
  -7 -10  -6   11.90    2.20
   7  10   6   11.10    2.50
 -10  20  -6    5.30    1.90
 -10 -10  -6    3.50    1.50
 -10 -10  -6   -0.30    2.30
 -10 -10  -6    2.80    1.90
 -10 -10  -6    3.60    1.00
 -11  -8  -6  161.08    7.40
 -11  -8  -6  126.39   13.10
 -11  -8  -6  146.59    8.60
  -8  19  -6  156.28    8.00
 -11  -8  -6  164.08    8.20
 -11  -8  -6  160.48    9.10
 -11  -5  -6   47.10    3.20
 -11  -5  -6   50.29    3.40
 -11  -5  -6   45.30    7.40
 -11  -5  -6   45.70    4.40
 -11  -5  -6   65.89    8.30
 -11  -5  -6   49.60    4.00
 -11  -5  -6   48.00    6.50
  -5  16  -6   50.19    2.90
 -11  -5  -6   46.90    5.20
  16 -11  -6   51.89    5.20
 -11  -5  -6   48.60    6.50
 -11  -2  -6   56.49    8.70
 -11  -2  -6   63.69    6.10
 -11  -2  -6   60.69    4.20
  -2  13  -6   61.39    4.80
  -2  13  -6   66.59   12.90
 -11  -2  -6   67.29    5.30
 -11  -2  -6   67.89    7.60
 -11  -2  -6   65.49    4.20
 -11  -2  -6   65.09    4.80
  13 -11  -6   45.00   21.10
  13 -11  -6   58.79    5.70
 -11  -2  -6   66.19   12.10
 -11  -2  -6   61.29    8.20
 -11  -2  -6   64.59    7.50
  11   2   6   72.59   16.70
   2 -13   6   71.79   10.60
 -13  11   6   65.19    6.60
 -13  11   6   68.29   14.00
 -11   1  -6   75.69   27.20
 -11   1  -6  105.99   10.10
 -11   1  -6  109.59    6.10
 -11   1  -6  105.89    6.50
   1  10  -6  106.69    6.80
  10 -11  -6  107.69   24.20
 -11   1  -6   96.19   14.10
 -11   1  -6  103.69    6.80
 -11   1  -6  102.39   10.20
 -11   1  -6   96.79    7.40
 -11   1  -6  101.59   11.90
  10 -11  -6  112.29    7.60
 -11   1  -6  107.49    9.10
 -11   1  -6  113.09    9.40
 -11   1  -6  110.59    6.20
  -1 -10   6  103.69   11.30
  11  -1   6  115.29   16.70
  -1 -10   6  114.09   13.20
 -10  11   6  108.39    5.40
 -10  11   6  135.19   16.20
  11  -1   6  110.59    6.90
 -11   4  -6    6.80    1.30
 -11   4  -6   13.70    7.80
 -11   4  -6  -11.60   16.40
 -11   4  -6    8.00    2.70
 -11   4  -6   10.80    2.00
 -11   4  -6   11.50    4.10
 -11   4  -6   11.80    1.60
 -11   4  -6    3.60    3.30
 -11   4  -6    8.00    1.50
 -11   4  -6    7.00    1.30
 -11   4  -6    7.10    2.30
   7 -11  -6    7.90    1.70
   7 -11  -6   -2.60    8.80
  -7  11   6   -1.00    3.90
  11  -4   6    7.70    6.90
  -4  -7   6    6.30    5.00
  -4  -7   6    8.30    3.20
  -7  11   6    6.70    1.20
 -11   7  -6   55.39   20.10
 -11   7  -6   82.59    9.50
   4 -11  -6   90.09   20.30
 -11   7  -6   83.19    4.70
   4 -11  -6   79.19    5.70
 -11   7  -6   75.69    5.00
 -11   7  -6   76.19    6.00
 -11   7  -6   75.99    7.30
 -11   7  -6   89.69    8.20
  -7  -4   6   99.19   13.20
  11  -7   6   79.89   13.30
  -7  -4   6   79.59    8.70
  -4  11   6   85.39    5.30
  -4  11   6   92.19   10.50
   1 -11  -6  133.49    6.70
   1 -11  -6  110.99    7.40
 -11  10  -6  110.89    7.60
   1 -11  -6  113.39    7.20
   1 -11  -6  134.99   11.60
 -11  10  -6  120.99    9.70
 -11  10  -6  130.69   28.20
   1 -11  -6  115.49    8.10
   1 -11  -6   97.79   10.80
  11 -10   6  112.19   10.80
  -1  11   6  122.09    7.50
 -10  -1   6  130.19    7.10
 -10  -1   6  144.99   16.80
  -1  11   6  134.79   13.50
  11 -10   6  128.69   17.70
  -2 -11  -6  179.68   12.60
  -2 -11  -6  140.79    9.10
  -2 -11  -6  161.58    9.30
  -2 -11  -6  151.78    8.10
 -11  13  -6  131.19    8.60
  -2 -11  -6  146.49    7.60
  -2 -11  -6  128.79   12.60
  11 -13   6  155.28   20.90
 -13   2   6   99.69   16.60
   2  11   6  125.99    8.50
  11 -13   6  162.68   25.40
  11 -13   6  135.39    9.10
   2  11   6  171.78   17.90
  -5 -11  -6   27.40    4.70
  -5 -11  -6   29.70    4.00
  -5 -11  -6   20.60    5.80
  -5 -11  -6   26.60    2.50
 -11  16  -6   25.00    3.00
  -5 -11  -6   27.40    3.40
   5  11   6   20.30    3.10
  11 -16   6   22.60    3.30
  -8 -11  -6   32.60    2.70
 -11  19  -6   31.30    2.70
  -8 -11  -6   24.60    5.80
  -8 -11  -6   33.70    3.30
 -11  19  -6   36.10    4.40
   8  11   6   23.60    2.70
 -12  -6  -6   75.59    9.10
 -12  -6  -6   89.09    5.40
 -12  -6  -6   94.19    4.80
 -12  -6  -6   86.99    6.40
   6 -18   6   90.09    5.10
  15 -12  -6  167.98   10.70
 -12  -3  -6  130.99   26.50
  -3  15  -6  174.48    9.00
 -12  -3  -6  162.88    9.10
 -12  -3  -6  174.98   12.50
 -12  -3  -6  159.18   10.30
 -12  -3  -6  167.28   14.00
 -12  -3  -6  167.88    8.50
 -12  -3  -6  151.98   13.60
 -12  -3  -6  167.78    8.50
 -12  -3  -6  154.88   10.90
 -12  -3  -6  171.38   12.50
  15 -12  -6   82.69   39.20
 -15  12   6  131.39   13.50
 -12   0  -6  265.77   25.40
  12 -12  -6  323.37   17.60
 -12   0  -6  306.67   16.20
 -12   0  -6  326.57   16.20
 -12   0  -6  367.46   20.50
 -12   0  -6  324.97   17.30
 -12   0  -6  322.07   21.40
 -12   0  -6  284.87   51.99
 -12   0  -6  347.47   19.90
 -12   0  -6  317.07   15.50
 -12   0  -6  365.76   22.40
 -12   0  -6  329.97   15.60
   0  12  -6  316.17   16.40
  12 -12  -6  320.67   42.00
 -12   0  -6  306.17   21.10
 -12  12   6  341.17   27.00
   0 -12   6  292.57   23.30
   0 -12   6  300.67   16.90
 -12   3  -6   21.90    5.70
 -12   3  -6   35.20    5.60
 -12   3  -6   22.10    5.60
 -12   3  -6   18.20   25.40
   9 -12  -6    0.00   12.00
 -12   3  -6   30.20    3.70
   9 -12  -6   32.80    3.70
 -12   3  -6   23.40    2.80
 -12   3  -6   31.70    5.30
 -12   3  -6   28.10    2.80
 -12   3  -6   28.20    2.50
 -12   3  -6   28.90    2.50
 -12   3  -6   19.70   10.00
  -3  -9   6   36.10    7.50
  12  -3   6   29.30   11.50
  12  -3   6   33.80    3.50
  -9  12   6   27.60    2.00
  -9  12   6   26.40    7.70
  -3  -9   6   19.80    8.50
   6 -12  -6  202.98   11.00
 -12   6  -6  174.08   10.00
 -12   6  -6  189.08   11.90
   6 -12  -6  193.88   30.20
 -12   6  -6  205.28   14.40
 -12   6  -6  185.58   10.00
 -12   6  -6  193.78   43.30
 -12   6  -6  199.48   13.40
   6 -12  -6  197.78   11.30
 -12   6  -6  196.88    9.60
 -12   6  -6  186.58    9.60
 -12   6  -6  186.48   15.40
  -6  -6   6  180.18   23.80
  -6  12   6  185.18   16.10
  -6  12   6  195.98    9.70
  12  -6   6  190.78   21.80
  -6  -6   6  185.58   15.20
 -12   9  -6  922.81   46.10
 -12   9  -6  889.51   43.10
   3 -12  -6  874.21   62.79
   3 -12  -6  879.41   43.20
 -12   9  -6  907.51   45.50
 -12   9  -6  872.11   47.20
 -12   9  -6  863.41   69.79
   3 -12  -6  866.41   41.20
  12  -9   6  993.80   58.49
  -3  12   6  952.30   42.10
  -3  12   6  990.50   50.39
  -9  -3   6  962.20   54.29
  -9  -3   6  934.01   41.80
   0 -12  -6  367.46   18.50
   0 -12  -6  393.96   22.50
 -12  12  -6  356.56   21.30
   0 -12  -6  403.36   17.30
 -12  12  -6  334.97   18.40
   0 -12  -6  337.77   18.70
   0 -12  -6  298.07   22.90
   0 -12  -6  353.36   17.80
  12 -12   6  368.36   34.90
  12 -12   6  386.06   19.40
 -12   0   6  370.66   30.60
   0  12   6  400.36   27.20
 -12  15  -6   52.09    6.30
  -3 -12  -6   50.39    4.70
  -3 -12  -6   67.19    7.40
  -3 -12  -6   50.39    4.90
  -3 -12  -6   54.99    3.90
 -12  15  -6   51.79    4.70
  -3 -12  -6   50.89    8.00
  12 -15   6   21.30   24.30
 -15   3   6   53.49    6.50
  12 -15   6   56.39    5.00
   3  12   6   37.50    6.40
   3  12   6   45.90   14.20
 -12  18  -6   71.99    4.90
  -6 -12  -6   76.69    4.90
  -6 -12  -6   71.49    5.00
  -6 -12  -6   74.39    5.50
  -6 -12  -6   67.39    5.90
  -6 -12  -6   61.09    8.30
 -12  18  -6   84.79    7.30
 -13  -7  -6   49.50    2.90
  -7  20  -6   42.60    2.90
 -13  -7  -6   42.60    3.50
   7 -20   6   43.30    3.90
 -13  -4  -6   80.29    6.00
  17 -13  -6   85.19    6.60
  -4  17  -6   66.89    4.20
 -13  -4  -6   76.79    7.70
 -13  -4  -6   85.09    5.10
 -13  -4  -6   68.79    8.80
 -13  -4  -6   85.39    4.40
 -13  -4  -6   86.29    4.30
 -17  13   6   61.59    6.00
   4 -17   6   72.39    4.60
  -1  14  -6   55.99    4.40
 -13  -1  -6   52.19    3.50
  14 -13  -6   50.89   25.40
 -13  -1  -6   49.10    5.00
  14 -13  -6   47.90    5.20
 -13  -1  -6   57.89    7.30
 -13  -1  -6   42.50    7.70
 -13  -1  -6   41.60   17.10
 -13  -1  -6   41.30    7.90
 -13  -1  -6   53.89    4.10
 -13  -1  -6   50.59    3.60
 -13  -1  -6   51.19    6.80
 -14  13   6   76.19   20.80
 -14  13   6   57.59    6.10
 -13   2  -6  148.29    7.80
  11 -13  -6  141.59    9.50
 -13   2  -6  163.58   14.10
 -13   2  -6  145.79    7.70
 -13   2  -6  119.39   38.60
 -13   2  -6  148.59    9.20
 -13   2  -6  142.89   13.20
   2  11  -6  148.99    8.80
  11 -13  -6  108.09   23.10
 -13   2  -6  143.89    8.20
 -13   2  -6  162.18   12.20
 -13   2  -6  103.49   18.30
 -13   2  -6  159.88   11.60
 -13   2  -6  147.89    8.20
 -13   2  -6  120.69   12.70
  -2 -11   6  134.99   14.60
  -2 -11   6  129.89   18.20
 -11  13   6  146.09   19.00
  -2 -11   6  151.98    9.60
 -11  13   6  150.98    7.00
  13  -2   6  148.59   10.30
 -13   5  -6  157.88   11.10
 -13   5  -6  158.88    8.20
 -13   5  -6  156.58   13.30
   8 -13  -6  157.38    9.60
   8 -13  -6  129.69   27.70
 -13   5  -6  141.29    8.70
 -13   5  -6  156.48    8.50
 -13   5  -6  152.28    8.00
 -13   5  -6  157.58   12.00
  -5  -8   6  149.49   14.60
  13  -5   6  159.08    9.60
  -8  13   6  169.58   17.60
  -5  -8   6  152.38   17.00
  13  -5   6  119.69   19.00
  -5  -8   6  145.29    9.70
  -8  13   6  159.08    7.70
   5 -13  -6  424.56   44.90
 -13   8  -6  441.06   25.60
   5 -13  -6  415.66   22.20
 -13   8  -6  441.86   24.90
 -13   8  -6  396.46   54.09
 -13   8  -6  406.16   22.70
   5 -13  -6  426.06   21.70
 -13   8  -6  468.95   27.40
  -8  -5   6  415.26   22.30
  13  -8   6  493.85   23.30
  13  -8   6  434.16   37.60
  -5  13   6  428.76   31.80
  -8  -5   6  448.86   35.30
  -5  13   6  435.26   20.70
   2 -13  -6  507.05   23.80
   2 -13  -6  531.35   29.50
   2 -13  -6  514.25   24.80
   2 -13  -6  515.95   25.80
 -13  11  -6  494.05   25.80
 -13  11  -6  519.55   28.30
  -2  13   6  498.95   24.80
  13 -11   6  553.84   43.70
 -11  -2   6  496.85   36.60
  -2  13   6  524.95   33.40
  13 -11   6  548.35   26.30
 -11  -2   6  508.85   24.60
  -1 -13  -6    0.50    1.50
  -1 -13  -6    3.10    1.60
 -13  14  -6    0.80    1.10
  -1 -13  -6   -0.10    2.80
  -1 -13  -6    0.70    2.80
 -13  14  -6    2.50    2.30
  -1 -13  -6    2.70    5.80
  -1 -13  -6    1.20    1.10
   1  13   6   -3.70    8.10
 -14   1   6   -1.30   12.80
   1  13   6    0.80    1.50
  13 -14   6    4.70   16.10
 -14   1   6    3.00    1.80
  13 -14   6    2.00    1.50
  -4 -13  -6   40.80    5.20
 -13  17  -6   48.80    5.80
  -4 -13  -6   49.70    4.30
  -4 -13  -6   43.40    3.80
 -13  17  -6   41.90    3.70
  -4 -13  -6   43.80    3.10
  -4 -13  -6   34.60    6.60
   4  13   6   35.20    3.60
  13 -17   6   41.60    4.10
  -7 -13  -6   50.29    6.90
  -7 -13  -6   61.59    4.00
  -7 -13  -6   63.79    4.00
  -7 -13  -6   68.99    4.10
   7  13   6   51.39    3.50
 -14  -5  -6  260.47   12.20
 -14  -5  -6  237.28   12.80
   5 -19   6  268.87   13.70
 -14  -2  -6    5.80    1.40
 -14  -2  -6    5.60    1.20
 -14  -2  -6    7.90    2.30
  -2  16  -6    6.80    1.60
 -14  -2  -6    6.00    3.00
 -14  -2  -6    6.50    1.20
 -14  -2  -6    7.20    2.90
  16 -14  -6    4.00    2.20
 -14  -2  -6    2.80    3.70
 -16  14   6   11.10    2.90
   2 -16   6   11.00    1.80
   1  13  -6   37.00    3.70
  13 -14  -6   31.00   25.50
 -14   1  -6   36.80    6.00
 -14   1  -6   35.40    4.20
 -14   1  -6   31.90    5.50
 -14   1  -6   22.80    6.00
 -14   1  -6   36.00    3.20
 -14   1  -6   32.20    5.90
 -14   1  -6   36.80    2.80
 -14   1  -6   34.60    2.80
  13 -14  -6   29.90    4.00
 -14   1  -6   13.20   19.80
   1  13  -6   40.50   14.40
 -14   1  -6   29.20    6.90
 -13  14   6   27.30   17.90
  -1 -13   6   31.30    3.70
 -14   4  -6  269.77   13.10
 -14   4  -6  267.87   18.40
 -14   4  -6  272.67   13.20
  10 -14  -6  257.77   14.90
 -14   4  -6  264.87   14.00
 -14   4  -6  281.27   17.20
 -14   4  -6  294.77   19.80
  10 -14  -6  275.87   41.10
 -14   4  -6  276.07   17.60
  10 -14  -6  262.07   20.10
 -14   4  -6  226.68   50.39
 -14   4  -6  266.37   13.50
 -10  14   6  265.17   12.40
 -10  14   6  277.87   23.70
  -4 -10   6  267.97   15.20
  14  -4   6  280.07   14.60
  -4 -10   6  242.58   23.60
  -4 -10   6  256.17   15.00
 -14   7  -6  436.46   27.10
 -14   7  -6  402.56   58.79
   7 -14  -6  428.06   49.20
 -14   7  -6  480.15   26.50
 -14   7  -6  456.55   24.80
   7 -14  -6  439.86   23.20
 -14   7  -6  467.75   27.40
   7 -14  -6  445.06   23.20
  14  -7   6  514.35   23.90
  14  -7   6  484.65   40.50
  -7  -7   6  470.35   22.40
  -7  14   6  481.45   30.60
  -7  -7   6  454.65   33.20
  -7  14   6  476.15   21.40
   4 -14  -6   95.29    7.10
 -14  10  -6  105.69    7.90
 -14  10  -6   22.50   46.50
   4 -14  -6  111.49   10.60
 -14  10  -6   87.29    9.90
 -14  10  -6   99.39    9.20
   4 -14  -6   99.09    5.60
 -10  -4   6   80.59   15.70
  -4  14   6   91.89    6.00
  -4  14   6   93.89   13.70
  14 -10   6   92.49    7.10
  14 -10   6   86.79   20.70
 -10  -4   6   86.79    6.10
   1 -14  -6   41.70    6.60
 -14  13  -6   63.99    7.00
   1 -14  -6   56.59    5.00
   1 -14  -6   77.39   11.40
   1 -14  -6   41.30    7.70
 -14  13  -6   51.99    5.10
   1 -14  -6   51.69    4.50
   1 -14  -6   56.49    4.20
  -1  14   6   48.00    4.40
  -1  14   6   55.59   11.70
 -13  -1   6   38.70   14.70
  14 -13   6   40.00   20.30
 -13  -1   6   52.69    5.30
  14 -13   6   52.79    5.00
  -2 -14  -6   40.50    3.10
 -14  16  -6   46.50    5.80
  -2 -14  -6   49.80    6.00
 -14  16  -6   38.30    3.80
  -2 -14  -6   32.00    6.60
  -2 -14  -6   37.70    3.80
  -2 -14  -6   43.70    4.00
 -16   2   6   39.70    4.00
  14 -16   6   40.20    4.20
   2  14   6   31.90    3.60
 -14  19  -6   56.79    5.20
  -5 -14  -6   52.89    3.70
  -5 -14  -6   54.49    4.40
  -5 -14  -6   51.79    3.20
  -5 -14  -6   54.69    4.00
 -15  -3  -6  131.79    9.90
 -15  -3  -6  164.18    7.60
 -15  -3  -6  157.68    8.30
   3 -18   6  140.89    8.80
   3 -18   6  134.29    7.90
 -15   0  -6   84.49    4.80
 -15   0  -6   81.89    5.20
 -15   0  -6   74.19    8.00
 -15   0  -6   92.69    8.50
 -15   0  -6   84.89    6.10
 -15   0  -6   87.09   10.30
  15 -15  -6   92.19    7.00
   0  15  -6   89.49    5.60
   0 -15   6   85.99    5.40
   0 -15   6   84.49    6.90
 -15  15   6   86.39    7.30
 -15   3  -6  189.28   10.40
 -15   3  -6  185.08    9.40
  12 -15  -6  143.89   44.80
 -15   3  -6  185.28   13.60
 -15   3  -6  172.28   11.40
   3  12  -6  187.68   10.60
  12 -15  -6  190.28   11.50
 -15   3  -6  178.38   15.60
 -15   3  -6  175.98   13.50
 -15   3  -6  187.78    9.60
  -3 -12   6  198.08   10.40
  -3 -12   6  206.88   11.90
  -3 -12   6  189.58   11.50
   9 -15  -6  202.98   36.70
 -15   6  -6  296.17   18.80
 -15   6  -6  317.97   20.60
 -15   6  -6  309.27   18.20
   9 -15  -6  322.57   17.60
 -15   6  -6  280.77   19.20
   9 -15  -6  308.67   18.60
  -6  -9   6  287.77   15.00
  15  -6   6  241.68   34.90
  -6  -9   6  287.77   15.30
  -9  15   6  310.97   25.20
  -9  15   6  298.77   13.60
  -6  -9   6  266.37   25.20
  15  -6   6  273.27   16.80
  -6  -9   6  303.67   16.70
   6 -15  -6  249.38   13.60
 -15   9  -6  253.47   16.40
 -15   9  -6  257.57   17.60
   6 -15  -6  239.68   11.90
 -15   9  -6  239.48   14.90
   6 -15  -6  243.08   16.90
   6 -15  -6  199.98   44.60
  -9  -6   6  241.98   14.40
  -6  15   6  253.47   21.50
  -6  15   6  228.98   11.80
  15  -9   6  249.48   33.20
  15  -9   6  241.38   15.10
  -9  -6   6  219.28   23.90
  -9  -6   6  237.28   12.70
   3 -15  -6  437.96   25.20
 -15  12  -6  425.26   24.90
   3 -15  -6  402.46   21.80
   3 -15  -6  425.06   21.20
 -15  12  -6  425.96   22.80
 -12  -3   6  448.86   23.00
  15 -12   6  414.56   48.40
 -12  -3   6  449.56   36.60
  15 -12   6  487.95   23.00
 -12  -3   6  433.56   23.50
  -3  15   6  443.06   21.00
   0 -15  -6   35.80    6.90
 -15  15  -6   49.80    6.10
   0 -15  -6   46.20    6.50
   0 -15  -6   50.89    4.40
 -15  15  -6   49.90    4.70
   0 -15  -6   45.70    3.60
   0 -15  -6   47.50    4.10
  15 -15   6   56.89    4.90
   0  15   6   47.90    4.10
 -15   0   6   58.69    5.00
  -3 -15  -6   12.80    2.40
  -3 -15  -6   12.10    2.00
  -3 -15  -6   13.60    1.40
  -3 -15  -6    8.40    3.50
  -3 -15  -6    9.80    2.40
   3  15   6    9.00    1.70
  -1  17  -6   73.59    3.80
 -16  -1  -6   70.99    4.10
 -16  -1  -6   52.29    6.30
 -16  -1  -6   66.09    4.40
   1 -17   6   69.19    5.30
   1 -17   6   69.39    4.20
 -17  16   6   55.89    5.90
  14 -16  -6  211.58   12.50
 -16   2  -6  230.48   16.80
   2  14  -6  224.18   11.30
 -16   2  -6  205.58   11.00
 -16   2  -6  218.08   10.70
 -16   2  -6  207.58   14.30
 -16   2  -6  224.38   14.40
  -2 -14   6  195.48   11.00
  -2 -14   6  209.28   12.20
  -2 -14   6  203.28   12.00
 -14  16   6  196.88   13.00
   5  11  -6  176.88    9.90
  11 -16  -6  163.28   10.50
 -16   5  -6  159.48   14.60
 -16   5  -6  183.48   12.60
 -16   5  -6  150.38   12.40
  -5 -11   6  172.78   10.00
  -5 -11   6  171.28    9.60
  -5 -11   6  171.48   10.70
   8 -16  -6   23.20    7.80
 -16   8  -6   23.70    7.10
 -16   8  -6   17.70    4.30
 -16   8  -6   26.60    5.20
   8 -16  -6   25.40    3.10
  -8  -8   6   21.60    3.60
  -8  16   6   20.30    1.80
  16  -8   6   24.10    5.40
  -8  -8   6   21.50    3.00
 -16  11  -6  171.98   12.90
 -16  11  -6  174.08   11.60
   5 -16  -6  167.38   10.30
   5 -16  -6  170.78   13.20
   5 -16  -6  169.48    9.90
 -11  -5   6  187.98   11.50
  16 -11   6  202.48   11.30
 -11  -5   6  182.18   10.00
  -5  16   6  175.68    9.10
 -16  14  -6   40.20    4.50
   2 -16  -6   42.10    3.40
   2 -16  -6   48.20    8.20
 -16  14  -6   44.50    5.90
   2 -16  -6   48.40    6.50
   2 -16  -6   41.60    3.90
  -2  16   6   37.90    3.40
 -14  -2   6   36.20    4.20
  16 -14   6   39.00    4.30
  -1 -16  -6   66.69    6.20
 -16  17  -6   55.19    4.80
  -1 -16  -6   60.79    4.80
  -1 -16  -6   55.99    5.20
  -1 -16  -6   63.19    3.70
   1  16   6   59.19    4.00
 -17   1   6   69.09    6.60
   2 -19   6   91.79    5.30
   2 -19   6   98.79    6.50
 -17   1  -6  118.89    9.60
 -17   1  -6   98.89    9.50
   1  16  -6  131.09    6.70
 -17   1  -6  116.19    7.20
  -1 -16   6  126.89    6.70
 -16  17   6  109.29    7.90
  -1 -16   6  130.09    7.40
  -1 -16   6  126.69    9.10
  13 -17  -6  163.68   10.60
 -17   4  -6  159.18   11.70
 -17   4  -6  152.48   11.60
   4  13  -6  170.48    9.30
  -4 -13   6  162.08   10.00
  -4 -13   6  162.88    9.00
  -4 -13   6  164.48    9.20
  10 -17  -6   46.40    6.10
 -17   7  -6   52.19    6.50
  10 -17  -6   38.40    5.90
 -17   7  -6   42.10    5.90
  -7 -10   6   57.09    4.30
  -7 -10   6   54.59    5.20
 -10  17   6   51.99    2.80
  17  -7   6   38.40    4.80
   7 -17  -6   31.70    3.30
 -17  10  -6   28.50    5.10
   7 -17  -6   29.30    3.00
   7 -17  -6   25.70    4.80
 -17  10  -6   26.40    4.40
  -7  17   6   25.50    2.00
 -10  -7   6   24.40    3.80
  17 -10   6   22.70    3.40
 -10  -7   6   25.20    3.10
 -17  13  -6  111.59    7.80
 -17  13  -6  102.39    8.80
   4 -17  -6   96.69    6.40
   4 -17  -6  109.09    9.00
   4 -17  -6   99.49    6.00
 -13  -4   6  100.69    7.50
  17 -13   6  105.09    7.30
  -4  17   6   99.29    5.60
 -13  -4   6   95.59    6.50
   1 -17  -6   37.70    3.20
 -17  16  -6   35.00    5.20
   1 -17  -6   34.70    2.70
   1 -17  -6   35.90    5.00
 -17  16  -6   27.40    4.30
   1 -17  -6   40.40    7.60
  -1  17   6   45.20    3.50
 -16  -1   6   46.30    4.20
  -2 -17  -6   18.90    2.70
  -2 -17  -6   20.80    2.00
   2  17   6   18.30    1.60
   0 -18   6   83.49    5.70
   0 -18   6   74.49    4.30
   0 -18   6   82.59    4.50
 -18   3  -6   81.59    7.00
 -18   3  -6   63.19    6.50
   3  15  -6   71.49    4.70
 -15  18   6   74.09    6.40
  -3 -15   6   82.19    4.90
  -3 -15   6   79.49    5.90
  -3 -15   6   86.79    5.00
  -3 -15   6   71.49    6.00
 -18   6  -6   21.70    4.30
   6  12  -6   23.40    2.90
 -18   6  -6   23.40    4.40
  -6 -12   6   27.30    3.00
  -6 -12   6   27.50    3.50
  -6 -12   6   32.60    2.60
 -18   9  -6    1.60    2.40
   9 -18  -6   -1.40    2.20
   9 -18  -6    1.10    1.10
   9 -18  -6    0.50    0.80
 -18   9  -6    0.90    1.90
  -9  -9   6    3.10    1.80
  -9  18   6    1.90    0.60
  -9  -9   6    1.70    1.50
 -18  12  -6   10.60    4.00
 -18  12  -6   13.50    3.80
   6 -18  -6   11.30    2.70
   6 -18  -6   13.10    2.10
   6 -18  -6   11.00    3.40
 -12  -6   6   20.20    3.20
 -12  -6   6   23.10    2.70
  18 -12   6   23.60    3.90
  -6  18   6   18.70    1.60
   3 -18  -6  109.69    8.10
 -18  15  -6   98.89    6.90
   3 -18  -6  110.89   11.40
   3 -18  -6  115.69    6.00
   3 -18  -6  104.69    6.30
 -18  15  -6  112.89    8.70
  -3  18   6  116.09    5.70
 -15  -3   6  111.19    7.40
   0 -18  -6   77.49    5.20
   0 -18  -6   86.39    5.00
   0 -18  -6   80.29    4.20
 -18  18  -6   84.59    6.10
   0  18   6   76.39    4.10
  -2 -17   6   14.40    1.70
  -2 -17   6   17.60    1.70
 -19   5  -6    5.30    2.30
 -19   5  -6    1.10    1.90
   5  14  -6    1.20    1.00
  -5 -14   6    0.90    1.20
  -5 -14   6    0.80    1.10
  -5 -14   6    2.90    1.00
 -14  19   6    1.70    1.30
 -19   8  -6    2.00    2.40
   8  11  -6    1.50    1.50
 -19   8  -6    0.90    1.80
  -8 -11   6    1.10    1.80
  -8 -11   6    1.60    1.80
   8 -19  -6   62.89    4.20
 -19  11  -6   59.59    6.60
   8 -19  -6   62.79    5.80
   8 -19  -6   67.09    4.50
 -19  11  -6   68.19    5.80
  -8  19   6   69.99    3.40
 -11  -8   6   68.59    4.80
 -11  -8   6   70.89    5.70
   5 -19  -6   33.60    5.90
 -19  14  -6   38.30    4.70
   5 -19  -6   38.40    2.90
 -19  14  -6   33.80    3.70
   5 -19  -6   36.10    2.60
   5 -19  -6   40.00    4.40
 -14  -5   6   35.50    3.80
  -5  19   6   36.40    2.10
 -14  -5   6   31.00    2.90
   2 -19  -6    7.20    1.10
   2 -19  -6    4.60    1.60
   2 -19  -6    6.90    0.90
 -19  17  -6    9.50    2.40
  -2  19   6    8.10    0.90
 -20   7  -6   14.10    3.10
  13 -20  -6   18.10    2.00
   7  13  -6   17.20    2.00
 -13  20   6   15.10    2.20
  -7 -13   6   18.80    2.30
  -7 -13   6   20.30    2.70
  10 -20  -6   43.10    3.00
 -20  10  -6   31.60    3.80
 -20  10  -6   33.50    4.40
  10 -20  -6   31.20    4.10
  10  10  -6   44.40    3.30
 -10 -10   6   40.60    4.00
 -10 -10   6   38.20    3.30
 -20  13  -6   43.30    4.70
   7 -20  -6   52.89    4.50
   7 -20  -6   49.50    3.40
   7 -20  -6   42.70    6.50
  -7  20   6   55.19    2.50
 -13  -7   6   60.79    5.00
 -13  -7   6   52.29    3.50
   1  -1  -7  365.06   17.90
  -1   1   7  368.56   19.40
   1   0   7  370.96   18.70
   0  -1   7  382.96   19.30
  -2  -1  -7  422.66   27.90
   3  -2  -7  455.05   32.30
   3  -2  -7  467.25   21.20
   2   1   7  437.56   22.10
  -3   2   7  425.76   23.40
   1  -3   7  443.36   23.00
   0  -2  -7  516.75   31.30
   2   0  -7  552.24   25.10
   2  -2   7  538.75   26.60
  -2   0   7  532.55   27.50
   0   2   7  538.05   26.60
  -2   0   7  529.15   26.40
   2  -2   7  529.15   25.50
   5  -3  -7 1404.46   61.59
  -3  -2  -7 1403.66   67.09
   5  -3  -7 1385.66   76.09
  -3  -2  -7 1331.37   71.09
   2  -5   7 1344.87   63.99
   3   2   7 1289.77   62.99
  -5   3   7 1392.46   65.49
   2  -3  -7  275.37   24.20
  -3   1  -7  289.07   21.10
   2  -3  -7  310.07   14.00
  -1  -2   7  271.67   16.20
   3  -1   7  244.88   13.70
  -1  -2   7  278.77   15.50
  -2   3   7  274.37   15.70
   4  -1  -7 1921.21   84.39
  -1  -3  -7 1910.71   91.99
   4  -1  -7 1927.11   97.29
  -4   1   7 1868.91   85.49
  -4   1   7 1875.61   87.89
   1   3   7 1900.61   86.39
   3  -4   7 1832.92   86.29
   7  -4  -7   80.89   15.90
  -4  -3  -7   97.79   16.50
   7  -4  -7   88.89    5.70
  -4  -3  -7   98.29   10.30
   3  -7   7   80.59    7.60
  -7   4   7   76.19    9.10
   4   3   7   66.09    7.40
   3  -7   7   75.59    7.10
  -7   4   7   83.09    6.40
   4  -4  -7  587.04   39.60
   4  -4  -7  572.64   26.00
  -4   0  -7  547.55   35.00
  -4   4   7  558.34   28.90
   0  -4   7  547.65   28.20
   4   0   7  507.75   26.40
   1  -4  -7  211.38   11.00
  -4   3  -7  209.48   18.20
   1  -4  -7  217.58   16.50
   1  -4  -7  227.98   21.80
   3   1  -7  200.28   10.80
  -1   4   7  199.48   12.90
  -3  -1   7  211.68   14.00
   4  -3   7  206.38   12.40
  -3  -1   7  216.38   12.60
   6  -2  -7  668.33   30.30
  -4   6  -7  613.14   38.50
  -2  -4  -7  682.43   40.70
   6  -2  -7  665.83   44.50
  -6   2   7  637.44   31.20
   2   4   7  609.44   32.80
  -6   2   7  637.34   35.00
   4  -6   7  633.44   32.70
  -5  -4  -7   29.20    3.20
  -5  -4  -7   29.10    2.60
  -5  -4  -7   21.40    6.00
  -5  -4  -7   31.80    3.80
   9  -5  -7   20.00   12.50
  -4   9  -7   41.00   11.80
   9  -5  -7   38.50    3.60
  -5  -4  -7   44.40   16.20
  -5  -4  -7   40.70    4.80
  -5  -4  -7   36.50    2.70
  -5  -4  -7   38.50    5.70
  -5  -4  -7   39.20   12.60
  -5  -4  -7   31.70    4.60
   4  -9   7   31.50    5.70
  -9   5   7   28.00    7.10
   4  -9   7   30.20    2.30
   5   4   7   37.10    7.00
   4  -9   7   27.00    7.20
  -5  -1  -7  840.32   43.20
  -5  -1  -7  816.62   50.59
   6  -5  -7  817.82   53.19
   6  -5  -7  780.72   37.70
   5   1   7  797.12   39.40
  -6   5   7  847.22   42.10
   1  -6   7  807.92   40.50
   1  -6   7  836.32   40.90
  -5   2  -7 2215.08  111.09
   3  -5  -7 2277.37  114.89
   3  -5  -7 2248.38  100.09
  -3   5   7 2270.57  103.29
  -2  -3   7 2239.48  102.49
   0  -5  -7 1115.29   51.19
  -5   5  -7 1140.79   61.39
   0  -5  -7 1215.88   59.39
   5   0  -7 1143.09   51.39
  -5   0   7 1141.39   56.39
   5  -5   7 1102.69   53.49
   0   5   7 1103.09   54.19
  -5   0   7 1102.49   52.89
   8  -3  -7   95.89    6.20
  -3  -5  -7   85.29   17.70
   8  -3  -7   73.99   16.30
  -3  -5  -7   85.39   11.30
  -5   8  -7   78.59   14.00
   3   5   7   86.89    9.20
  -8   3   7   77.59    6.80
  -8   3   7   82.69   10.50
   5  -8   7   94.59    8.50
   5  -8   7   91.89   11.80
  -6  -5  -7   55.09    6.70
  11  -6  -7   53.09    4.70
  -6  -5  -7   68.19   11.20
  -5  11  -7   53.59    3.40
  -6  -5  -7   51.79    5.70
  -6  -5  -7   51.39    3.60
  -6  -5  -7   58.19    7.40
  11  -6  -7   41.50   17.50
  -6  -5  -7   47.30    5.90
  -5  11  -7   52.09   17.10
  -6  -5  -7   55.49    5.30
  -6  -5  -7   58.19    6.40
  -6  -5  -7   49.80    4.50
  -6  -5  -7   60.99   24.50
  -6  -5  -7   53.69   10.40
  -6  -5  -7   49.99    3.70
   5 -11   7   47.20   10.90
   6   5   7   49.60    8.80
   5 -11   7   57.99    7.60
 -11   6   7   41.10    9.90
   8  -6  -7  308.07   30.00
  -6  -2  -7  291.87   30.80
   8  -6  -7  311.07   15.30
  -6  -2  -7  306.47   21.30
   2  -8   7  275.57   20.20
   6   2   7  280.07   17.90
  -8   6   7  288.87   20.10
   2  -8   7  281.27   19.80
   2  -8   7  280.07   18.30
  -6   1  -7  431.66   32.90
  -6   1  -7  444.96   25.30
   5  -6  -7  424.06   20.20
   5  -6  -7  470.45   35.20
   6  -1   7  360.26   20.10
  -5   6   7  420.86   23.70
  -1  -5   7  408.66   22.90
   2  -6  -7  329.27   21.20
   2  -6  -7  305.27   27.30
  -6   4  -7  255.97   23.50
   2  -6  -7  275.57   14.70
  -2   6   7  300.17   18.10
   6  -4   7  312.17   16.90
  -4  -2   7  295.67   17.00
   7  -1  -7  240.28   13.00
   7  -1  -7  235.28   24.80
  -6   7  -7  241.48   22.20
  -1  -6  -7  242.78   25.20
   6  -7   7  246.48   15.30
   6  -7   7  244.88   19.90
  -7   1   7  259.57   19.00
   1   6   7  259.57   16.70
  -7   1   7  240.68   14.10
  -4  -6  -7  105.29    8.20
  -4  -6  -7  132.29    7.40
  -4  -6  -7  126.49   21.80
  -4  -6  -7  130.59    8.10
  -4  -6  -7  129.59    9.30
  10  -4  -7  113.29   21.70
  -6  10  -7  136.39   19.60
  10  -4  -7  143.49    8.60
  -4  -6  -7  139.09   10.40
  -4  -6  -7  142.49   15.30
  -4  -6  -7  137.19   11.70
  -4  -6  -7  131.59   10.00
  -4  -6  -7  156.38   10.60
  -4  -6  -7  135.39    8.50
  -4  -6  -7  131.09   25.80
 -10   4   7  122.69   14.50
   6 -10   7  133.29   11.40
   6 -10   7  162.48   17.00
   6 -10   7  120.59    6.80
   4   6   7  135.69   13.20
  -7  -6  -7  569.54   26.60
  -7  -6  -7  536.05   27.30
  -7  -6  -7  578.74   26.50
  -7  -6  -7  549.95   29.10
  13  -7  -7  586.44   28.60
  -7  -6  -7  561.44   32.90
  -7  -6  -7  554.54   29.70
  -7  -6  -7  598.94   35.70
  -7  -6  -7  629.54   31.30
  -7  -6  -7  558.64   38.00
  -7  -6  -7  589.74   28.40
 -13   7   7  595.04   39.50
   6 -13   7  554.04   27.30
 -13   7   7  587.74   40.50
   6 -13   7  616.34   34.90
   6 -13   7  533.65   40.40
   7   6   7  481.25   43.10
  -7  -3  -7  311.37   14.90
  -7  -3  -7  286.07   15.50
  -7  -3  -7  342.17   18.60
  -7  -3  -7  334.67   38.50
  -3  10  -7  290.67   27.60
  10  -7  -7  316.07   16.40
  -7  -3  -7  303.27   17.40
  -7  -3  -7  307.57   16.40
  -7  -3  -7  281.67   16.60
  -7  -3  -7  301.37   14.90
  -7  -3  -7  323.47   18.80
  -7  -3  -7  295.87   22.80
  -7  -3  -7  326.37   20.10
  10  -7  -7  355.86   35.50
  -3  10  -7  304.67   15.00
   3 -10   7  295.47   20.10
   7   3   7  288.97   24.80
   3 -10   7  283.57   22.80
 -10   7   7  316.37   23.10
  -7   0  -7  292.67   20.00
   7  -7  -7  295.07   14.70
   7  -7  -7  325.57   30.00
  -7   0  -7  270.47   29.30
   7   0   7  251.87   15.80
   0  -7   7  272.27   18.40
  -7   7   7  294.77   19.00
   0  -7   7  287.47   17.90
   0  -7   7  264.97   18.60
  -7   3  -7  166.38   20.80
   4  -7  -7  179.88   21.40
   4  -7  -7  172.68    9.60
  -3  -4   7  179.08   13.90
  -3  -4   7  165.58   11.70
  -4   7   7  170.28   12.80
   7  -3   7  175.98   11.10
   1  -7  -7   69.89   15.30
   1  -7  -7   61.49    4.60
  -7   6  -7   48.60   12.00
   1  -7  -7   50.49   13.10
   6   1  -7   60.89    4.50
  -6  -1   7   69.59    6.20
  -1   7   7   69.19    7.70
   7  -6   7   67.19    6.60
  -2  -7  -7   57.59    7.30
  -7   9  -7   29.70    5.90
  -2  -7  -7   38.30    9.10
   9  -2  -7   39.60    3.90
   9  -2  -7   36.90   14.80
  -2  -7  -7   41.80    3.90
  -2  -7  -7   36.10    3.70
  -2  -7  -7   46.10    3.10
  -2  -7  -7   45.20    3.60
  -2  -7  -7   59.29    9.20
  -2  -7  -7   32.40    5.50
  -7   9  -7   34.30   11.40
  -2  -7  -7   25.50   17.80
   7  -9   7   33.70    2.60
   2   7   7   44.30    8.00
   7  -9   7   34.20    9.10
   7  -9   7   41.20    6.10
  -5  -7  -7  227.88   12.70
  -5  -7  -7  227.88   12.00
  -5  -7  -7  222.08   14.70
  -5  -7  -7  265.77   15.90
  -5  -7  -7  230.38   13.30
  12  -5  -7  186.08   32.60
  12  -5  -7  227.48   13.40
  -5  -7  -7  234.58   11.80
  -5  -7  -7  210.38   15.10
  -5  -7  -7  231.18   14.50
  -5  -7  -7  237.38   17.40
  -5  -7  -7  254.77   22.30
   7 -12   7  243.88   17.80
   5   7   7  241.88   20.20
 -12   5   7  240.88   22.50
   7 -12   7  233.78   24.60
  -8  -7  -7    7.70    2.50
  -8  -7  -7    9.70    2.20
  -8  -7  -7    4.00   11.00
  -8  -7  -7    8.50    6.70
  -8  -7  -7   11.80    4.00
  -8  -7  -7    9.30    1.50
  15  -8  -7    3.90    2.10
  -8  -7  -7    8.20    2.70
  15  -8  -7   -4.80   35.80
  -8  -7  -7    5.70    1.50
  -8  -7  -7    9.60    4.50
  -8  -7  -7    8.10    3.30
   7 -15   7    0.30    2.60
   7 -15   7    3.20    4.20
   8   7   7   13.60   12.00
  -8  -4  -7  350.86   19.50
  12  -8  -7  356.26   41.70
  12  -8  -7  383.96   19.50
  -8  -4  -7  362.06   17.60
  -8  -4  -7  292.87   43.00
  -4  12  -7  367.86   17.60
  -8  -4  -7  344.77   18.20
  -8  -4  -7  411.86   22.00
  -8  -4  -7  365.86   20.80
  -8  -4  -7  350.56   28.00
  -8  -4  -7  372.56   17.50
  -8  -4  -7  370.56   19.40
  -8  -4  -7  366.86   22.20
  -8  -4  -7  370.06   23.30
 -12   8   7  356.36   27.90
   4 -12   7  348.37   24.00
   8   4   7  359.56   31.80
   4 -12   7  345.07   29.90
  -8  -1  -7   56.09    4.00
  -8  -1  -7   64.69    6.40
  -8  -1  -7   61.69    7.70
   9  -8  -7   56.49   15.20
  -1   9  -7   58.69    4.40
  -8  -1  -7   59.39    4.00
  -8  -1  -7   57.29    5.40
  -8  -1  -7   58.79   10.50
  -8  -1  -7   72.19   11.40
   9  -8  -7   61.19    5.10
  -8  -1  -7   59.69    7.20
  -8  -1  -7   60.19    4.40
  -8  -1  -7   59.49    5.20
  -8  -1  -7   69.89   19.80
  -8  -1  -7   60.29    5.90
   1  -9   7   78.29    9.70
   1  -9   7   62.79   10.00
   8   1   7   70.09    9.00
  -9   8   7   75.39   10.20
  -9   8   7   62.19    3.40
   1  -9   7   77.59    8.40
   6  -8  -7  412.36   20.00
   6  -8  -7  373.96   34.90
  -8   2  -7  422.76   25.70
  -8   2  -7  442.16   43.80
  -2  -6   7  391.26   25.00
   8  -2   7  395.46   21.40
  -2  -6   7  394.76   23.30
  -6   8   7  414.16   24.60
   3  -8  -7   16.40    2.40
   3  -8  -7   18.00   10.50
  -8   5  -7   14.10   11.50
  -5  -3   7   24.30    4.50
   8  -5   7   21.60    3.80
  -5  -3   7   24.80    6.40
  -3   8   7   12.30    4.30
  -8   8  -7  123.19   19.20
   8   0  -7  152.58    9.20
   0  -8  -7  187.38    9.00
   0  -8  -7  135.29   12.60
  -8   8  -7  152.88    8.90
   0  -8  -7  189.58    9.70
  -8   8  -7  153.08   12.60
  -8   0   7  140.19   10.60
  -8   0   7  175.98   16.10
   8  -8   7  153.78   12.30
   0   8   7  167.48   13.80
   8  -8   7  160.68   17.50
  -3  -8  -7  474.55   21.10
  -3  -8  -7  433.46   21.00
  11  -3  -7  380.76   43.70
  -3  -8  -7  416.16   19.40
  -8  11  -7  382.86   39.70
  11  -3  -7  397.06   21.00
  -3  -8  -7  371.06   22.90
  -3  -8  -7  360.56   31.40
  -3  -8  -7  428.26   19.80
  -3  -8  -7  392.76   25.40
 -11   3   7  397.86   30.30
   8 -11   7  400.56   24.80
   3   8   7  417.96   28.70
   8 -11   7  410.56   34.30
  -6  -8  -7   14.00   10.00
  -6  -8  -7   17.30    2.20
  -6  -8  -7   17.90    5.30
  -6  -8  -7   15.00    3.30
  -6  -8  -7   16.90    2.00
  -6  -8  -7   16.70    2.90
  -6  -8  -7   28.90    9.10
  14  -6  -7  -27.20   32.80
  14  -6  -7    9.70    2.70
  -6  -8  -7   17.60    4.10
   8 -14   7   13.10    5.70
   6   8   7    8.50    9.00
 -14   6   7    3.00   13.00
   8 -14   7   14.10    2.50
   8 -14   7   25.70   14.70
  -9  -8  -7  301.27   15.50
  -9  -8  -7  313.47   16.30
  -9  -8  -7  277.87   20.80
  -9  -8  -7  311.27   16.40
  -9  -8  -7  325.37   14.80
  17  -9  -7  306.47   18.70
  -9  -8  -7  309.27   14.30
  -9  -5  -7   66.29    6.30
  -9  -5  -7   73.39    6.30
  14  -9  -7   72.69    6.20
  -9  -5  -7   71.09    9.40
  -9  -5  -7   73.39    7.80
  -9  -5  -7   61.29   13.20
  -9  -5  -7   70.79    4.60
  14  -9  -7   64.09   28.20
  -9  -5  -7   67.59    5.30
  -5  14  -7   71.39    4.10
  -9  -5  -7   71.79    4.60
  -9  -5  -7   79.59   13.00
  -9  -5  -7   70.29    8.70
  -9  -5  -7   67.29    7.40
   5 -14   7   69.59   10.30
 -14   9   7  103.89   30.10
   9   5   7   74.89   13.80
 -14   9   7   88.99   16.80
  -2  11  -7  479.95   22.90
  -9  -2  -7  496.65   27.40
  -9  -2  -7  498.65   53.39
  -9  -2  -7  456.75   25.60
  -9  -2  -7  487.05   22.50
  -9  -2  -7  469.35   28.20
  -9  -2  -7  420.66   31.20
  11  -9  -7  486.15   46.00
  11  -9  -7  491.85   24.40
  -9  -2  -7  515.95   26.70
  -9  -2  -7  475.85   24.10
  -9  -2  -7  446.26   23.00
  -9  -2  -7  472.55   29.80
  -9  -2  -7  489.05   24.30
  -9  -2  -7  469.65   22.40
 -11   9   7  532.65   32.80
   9   2   7  517.05   30.10
   2 -11   7  467.25   29.10
  -9   1  -7   15.10    3.50
  -9   1  -7   14.10    7.70
  -9   1  -7   16.40    2.10
  -9   1  -7   17.40    1.80
  -9   1  -7   16.10    2.50
  -9   1  -7   16.50    3.30
  -9   1  -7   16.70    4.10
  -9   1  -7   22.50    8.40
   8  -9  -7    9.50    9.90
  -9   1  -7   15.20    2.80
   8  -9  -7   16.50    2.70
  -9   1  -7   12.30   14.50
  -8   9   7   15.40    5.20
  -1  -8   7   14.10    3.90
  -8   9   7   18.70    1.50
  -1  -8   7    2.20    7.10
   9  -1   7   19.50    7.20
   9  -1   7   13.10    7.50
  -1  -8   7   14.80    5.70
  -9   4  -7    4.10    1.10
  -9   4  -7    2.80    1.60
  -9   4  -7    2.70    1.70
   5  -9  -7    6.80    9.90
  -9   4  -7    3.00    0.90
  -9   4  -7    1.70    3.60
  -9   4  -7    3.00    2.50
   5  -9  -7    1.90    1.00
  -9   4  -7   -5.90   12.00
  -9   4  -7    4.40    0.90
  -4  -5   7    4.50    5.30
  -4  -5   7   -0.10    2.00
   9  -4   7    3.00    2.40
  -5   9   7    4.30    3.20
  -5   9   7    3.40    0.90
  -9   7  -7  190.78   11.10
  -9   7  -7  200.78   10.50
   2  -9  -7  203.38   11.00
  -9   7  -7  192.88   12.70
  -9   7  -7  192.98   16.60
   2  -9  -7  211.98   25.80
  -7  -2   7  203.98   18.10
  -7  -2   7  224.68   13.60
   9  -7   7  215.58   20.50
   9  -7   7  206.58   13.40
  -2   9   7  213.48   16.00
  10  -1  -7  116.49    8.10
  -9  10  -7  121.49   11.30
  -1  -9  -7  134.59    8.10
  -9  10  -7  106.59   23.20
  -1  -9  -7  120.09   11.90
  -1  -9  -7  155.08    8.40
  -9  10  -7  117.19    7.60
   9 -10   7  128.69   11.20
   1   9   7  114.59    7.40
   9 -10   7  156.88   18.40
 -10   1   7  137.39   16.20
   1   9   7  127.59   13.50
  -4  -9  -7  103.29   11.40
  13  -4  -7   99.49    7.70
  -4  -9  -7   96.79    6.10
  -4  -9  -7  108.19    7.50
  -4  -9  -7   95.69    5.80
  -4  -9  -7  121.09    7.40
   9 -13   7   90.39    7.00
 -13   4   7   71.19   15.00
   9 -13   7   97.59   11.40
   9 -13   7   95.19   18.20
   4   9   7  117.09   15.80
  -7  -9  -7   29.10    4.10
  -7  -9  -7   25.80    2.50
  -7  -9  -7   24.80    2.20
  16  -7  -7   24.00    4.20
  -7  -9  -7   22.30    6.00
  -7  -9  -7   25.40    3.10
   9 -16   7   22.00    3.20
 -10  -9  -7  104.19    6.20
 -10  -9  -7  105.89    6.10
 -10  -9  -7  111.59    5.60
  -9  19  -7  117.69    7.80
  -9  19  -7  109.69    6.10
 -10  -9  -7  100.29    6.60
 -10  -6  -7  208.58   14.60
 -10  -6  -7  200.88   10.80
 -10  -6  -7  183.68   15.80
  16 -10  -7  211.38   12.60
 -10  -6  -7  185.98   11.80
 -10  -6  -7  199.58   13.80
 -10  -6  -7  203.58   10.10
 -10  -6  -7  203.38    9.90
 -10  -6  -7  190.18   11.40
 -10  -3  -7  158.48   14.10
 -10  -3  -7  169.08    8.80
 -10  -3  -7  179.78   12.90
 -10  -3  -7  176.68   12.60
 -10  -3  -7  176.38   16.40
 -10  -3  -7  171.58   10.40
 -10  -3  -7  134.69   42.10
  -3  13  -7  174.08    9.20
  13 -10  -7  120.89   28.30
 -10  -3  -7  181.18   14.00
 -10  -3  -7  161.18    9.50
  13 -10  -7  170.68   10.90
 -10  -3  -7  152.28   10.50
 -10  -3  -7  126.29   19.60
 -10  -3  -7  168.38    8.80
   3 -13   7  155.78   15.40
  10   3   7  136.19   20.30
 -13  10   7  164.48   20.80
 -10   0  -7  253.87   19.00
   0  10  -7  249.18   13.40
 -10   0  -7  253.57   13.30
 -10   0  -7  262.77   13.90
 -10   0  -7  257.87   12.90
 -10   0  -7  263.47   14.60
 -10   0  -7  262.27   12.80
 -10   0  -7  257.17   18.50
  10 -10  -7  266.27   14.60
  10 -10  -7  267.77   34.30
 -10   0  -7  233.18   21.70
 -10   0  -7  289.17   46.10
 -10   0  -7  267.87   16.00
 -10   0  -7  290.67   16.90
 -10   0  -7  282.77   17.80
 -10  10   7  251.77   12.00
  10   0   7  247.58   24.00
 -10  10   7  286.77   25.40
   0 -10   7  245.78   19.60
   0 -10   7  240.98   18.60
 -10   3  -7    2.70    1.00
 -10   3  -7   -1.80    3.30
 -10   3  -7    0.50    0.70
 -10   3  -7   10.00    6.70
   7 -10  -7    7.80   11.40
 -10   3  -7    1.60    1.70
 -10   3  -7    6.70    3.20
 -10   3  -7    2.10    2.00
 -10   3  -7   -0.10   14.30
 -10   3  -7    2.60    0.80
   7 -10  -7    0.90    0.90
 -10   3  -7    1.50    1.50
  10  -3   7    5.20    3.10
  10  -3   7   -2.20    5.40
  -7  10   7    1.80    0.70
  -3  -7   7    2.10    4.20
  -7  10   7    0.60    3.40
  -3  -7   7    2.00    2.90
 -10   6  -7  204.78   10.20
 -10   6  -7  204.68   13.30
   4 -10  -7  184.18   26.30
 -10   6  -7  210.08   10.10
   4 -10  -7  172.68   13.70
 -10   6  -7  219.18   16.00
   4 -10  -7  205.08   11.40
 -10   6  -7  200.58   11.60
 -10   6  -7  199.78   10.60
 -10   6  -7  208.48   12.20
 -10   6  -7  218.38   29.50
 -10   6  -7  224.78   13.90
  -4  10   7  205.18   10.50
  10  -6   7  207.28   20.60
  10  -6   7  217.08   13.30
  -4  10   7  206.58   16.10
  -6  -4   7  193.68   18.10
  -6  -4   7  214.08   14.40
   1 -10  -7  467.05   20.70
   1 -10  -7  433.26   20.90
 -10   9  -7  420.06   23.30
   1 -10  -7  481.15   21.70
 -10   9  -7  413.76   40.20
 -10   9  -7  382.96   22.90
 -10   9  -7  439.86   25.70
 -10   9  -7  385.06   20.80
  -1  10   7  392.56   20.50
  -9  -1   7  430.66   30.70
  -9  -1   7  430.86   20.40
  10  -9   7  442.86   33.20
  10  -9   7  455.75   24.60
  -1  10   7  431.26   27.10
  10  -9   7  367.36   19.60
  -2 -10  -7   22.50    3.40
  12  -2  -7   16.80    3.30
  -2 -10  -7   16.80    3.60
  -2 -10  -7   13.80    2.10
  -2 -10  -7   23.80    5.30
  -2 -10  -7   22.30    8.00
  -2 -10  -7   13.40    5.10
 -10  12  -7   12.90    2.30
  -2 -10  -7   16.70    2.10
   2  10   7   19.60    3.20
  10 -12   7   17.70   11.20
 -12   2   7   12.60    9.10
   2  10   7    5.80    5.60
  10 -12   7   21.70    3.10
  10 -12   7   17.00    5.50
  -5 -10  -7  337.07   17.30
  -5 -10  -7  331.67   16.70
  -5 -10  -7  325.87   18.70
  -5 -10  -7  334.67   15.30
  -5 -10  -7  321.87   15.70
  15  -5  -7  294.67   17.60
  -5 -10  -7  326.77   22.80
 -10  15  -7  310.37   16.30
  10 -15   7  331.67   39.70
 -15   5   7  263.57   32.80
   5  10   7  338.67   29.60
  10 -15   7  319.67   25.30
  10 -15   7  311.97   16.80
  -8 -10  -7   18.40    2.90
  -8 -10  -7   12.10    4.50
  -8 -10  -7   18.20    3.00
  -8 -10  -7   24.20    2.00
  -8 -10  -7   20.10    2.50
 -11  -7  -7   71.09    4.70
 -11  -7  -7   76.99    4.40
 -11  -7  -7   68.29    5.60
 -11  -7  -7   71.79    4.80
 -11  -4  -7   79.19    5.60
 -11  -4  -7   89.19    7.90
 -11  -4  -7   86.29    5.10
 -11  -4  -7   85.69    5.20
 -11  -4  -7   79.89   10.00
 -11  -4  -7   69.19    9.30
 -11  -4  -7   72.19    7.90
 -11  -4  -7   86.09    8.40
 -11  -4  -7   83.69    6.70
  15 -11  -7   79.49    6.90
   4 -15   7   83.39   12.60
 -11  -1  -7  359.56   20.30
 -11  -1  -7  294.47   21.50
 -11  -1  -7  320.07   16.20
 -11  -1  -7  321.77   49.50
 -11  -1  -7  327.17   15.70
  12 -11  -7  339.87   17.90
 -11  -1  -7  322.67   17.50
 -11  -1  -7  316.67   16.70
 -11  -1  -7  330.77   19.60
 -11  -1  -7  272.37   26.30
 -11  -1  -7  355.36   21.90
  -1  12  -7  286.77   28.30
 -11  -1  -7  331.67   15.70
  -1  12  -7  347.17   16.50
 -11  -1  -7  297.97   22.20
  12 -11  -7  229.58   36.80
   1 -12   7  310.17   22.90
 -12  11   7  340.57   27.10
 -11   2  -7  244.58   12.20
 -11   2  -7  245.98   18.50
 -11   2  -7  262.37   15.50
 -11   2  -7  260.17   16.10
 -11   2  -7  243.28   13.00
 -11   2  -7  248.38   12.30
   9 -11  -7  249.88   14.00
 -11   2  -7  236.78   39.90
 -11   2  -7  240.88   12.80
 -11   2  -7  216.48   21.20
 -11   2  -7  267.97   17.60
 -11   2  -7  247.18   13.70
   9 -11  -7  275.77   33.50
  11  -2   7  263.07   24.60
  -2  -9   7  245.68   20.20
  -2  -9   7  246.98   18.40
  -9  11   7  254.87   11.70
  -9  11   7  257.57   20.40
 -11   5  -7  319.67   15.30
 -11   5  -7  319.97   40.30
   6 -11  -7  283.17   18.80
 -11   5  -7  318.37   17.50
 -11   5  -7  341.07   19.30
   6 -11  -7  330.27   16.80
 -11   5  -7  313.77   15.80
   6 -11  -7  303.97   35.10
 -11   5  -7  313.97   15.70
 -11   5  -7  308.37   16.00
 -11   5  -7  319.47   15.20
 -11   5  -7  331.07   19.80
 -11   5  -7  313.07   21.30
  11  -5   7  340.87   27.40
  -6  11   7  364.46   23.00
  -5  -6   7  308.67   20.50
  -6  11   7  329.67   15.10
  -5  -6   7  317.17   24.20
   3 -11  -7  259.77   14.20
 -11   8  -7  251.87   16.40
 -11   8  -7  257.57   12.50
   3 -11  -7  224.18   32.00
 -11   8  -7  252.37   14.10
 -11   8  -7  262.47   16.30
 -11   8  -7  248.68   36.70
   3 -11  -7  270.17   17.40
   3 -11  -7  261.47   13.90
 -11   8  -7  248.78   18.10
  -8  -3   7  296.07   24.30
  -3  11   7  283.47   20.30
  11  -8   7  241.28   12.60
  -3  11   7  283.17   13.40
  11  -8   7  255.87   28.60
   0 -11  -7   54.69    4.90
   0 -11  -7   64.79    5.10
 -11  11  -7   31.80   33.80
   0 -11  -7   57.49    4.20
 -11  11  -7   48.20    4.40
 -11  11  -7   49.70    6.10
   0 -11  -7   45.10   11.40
   0  11   7   34.20    8.60
  11 -11   7   27.90   11.30
   0  11   7   46.50    4.30
  11 -11   7   45.60    8.40
 -11   0   7   30.90    9.80
 -11  14  -7    8.10    1.90
  -3 -11  -7    8.50    2.30
  -3 -11  -7    9.40    3.60
  -3 -11  -7    9.20    1.60
  -3 -11  -7    7.00    2.50
  -3 -11  -7   11.90    7.60
  -3 -11  -7    6.50    4.20
  -3 -11  -7    9.60    1.90
  11 -14   7   11.10   15.20
   3  11   7    8.90    2.30
 -14   3   7   10.90   12.80
   3  11   7   -2.50    8.00
  11 -14   7    2.00   10.60
  11 -14   7    3.90    2.60
 -11  17  -7   31.90    4.60
  -6 -11  -7   28.00    3.20
  -6 -11  -7   31.90    2.50
  -6 -11  -7   31.10    4.30
 -11  17  -7   32.80    3.00
  -6 -11  -7   21.10    5.90
  -6 -11  -7   27.20    3.70
  11 -17   7   28.70    4.20
   6  11   7   21.60    3.10
 -11  20  -7   18.20    2.60
  -9 -11  -7   13.80    2.10
  -9 -11  -7   16.30    1.70
  -9 -11  -7    9.30    3.70
  -9 -11  -7   12.20    2.30
  -8  20  -7    9.20    1.30
  -8  20  -7    9.20    2.00
 -12  -8  -7    5.30    3.10
 -12  -8  -7    7.80    1.30
 -12  -8  -7    8.00    2.00
 -12  -5  -7   73.49    4.10
 -12  -5  -7   71.89    7.30
  17 -12  -7   71.99    6.60
 -12  -5  -7   75.19    4.20
 -12  -5  -7   67.89    5.10
 -12  -5  -7   63.09    5.50
 -12  -5  -7   77.49    4.90
   5 -17   7   66.19    4.30
 -12  -2  -7  293.17   15.10
 -12  -2  -7  302.67   18.40
 -12  -2  -7  318.47   20.50
 -12  -2  -7  297.57   20.20
 -12  -2  -7  288.67   15.90
  14 -12  -7  302.67   16.70
  -2  14  -7  303.37   14.70
 -12  -2  -7  287.77   14.80
  14 -12  -7  235.28   41.10
 -12  -2  -7  298.77   14.20
 -12  -2  -7  254.17   20.10
 -12  -2  -7  306.37   14.30
 -12  -2  -7  308.07   18.70
 -14  12   7  248.58   16.50
 -14  12   7  288.07   31.60
   2 -14   7  316.07   24.00
 -12   1  -7  146.99    7.60
  11 -12  -7  135.59    9.40
 -12   1  -7   97.09   37.10
 -12   1  -7  130.09   12.60
 -12   1  -7  132.69    8.20
   1  11  -7  136.09    8.40
 -12   1  -7  146.89   13.60
 -12   1  -7  125.49   19.20
 -12   1  -7  139.39    8.10
 -12   1  -7  151.78   11.30
  11 -12  -7  102.89   26.00
 -12   1  -7  136.79    9.10
 -12   1  -7  153.28   11.60
 -12   1  -7  152.08    7.80
 -11  12   7  138.39    6.80
  -1 -11   7  138.59   14.20
  -1 -11   7  135.39    9.00
 -11  12   7  151.58   17.90
 -12   4  -7   86.79   29.10
   8 -12  -7  131.39    8.50
   8 -12  -7  130.59   26.50
 -12   4  -7  125.79    6.80
 -12   4  -7  117.09    7.30
   8 -12  -7  103.39   10.00
 -12   4  -7  136.19   10.50
 -12   4  -7  125.09    6.90
 -12   4  -7  134.99    9.60
 -12   4  -7  121.89    7.20
 -12   4  -7  124.09    7.80
 -12   4  -7  117.99   12.20
 -12   4  -7  127.99   11.60
  12  -4   7  164.88   22.50
  -4  -8   7  122.79   12.40
  -8  12   7  145.39   15.20
  -8  12   7  134.99    6.50
  -4  -8   7  114.79   15.10
 -12   7  -7  237.08   15.10
   5 -12  -7  212.58   15.20
   5 -12  -7  173.58   28.30
 -12   7  -7  211.68   11.30
 -12   7  -7  223.18   10.90
   5 -12  -7  218.88   12.30
 -12   7  -7  196.28   34.00
 -12   7  -7  220.18   16.70
 -12   7  -7  231.58   13.10
 -12   7  -7  247.38   15.90
   5 -12  -7  206.38   12.30
  -7  -5   7  208.78   16.40
  -5  12   7  221.68   18.30
  -7  -5   7  207.78   20.50
  12  -7   7  228.38   24.40
  -5  12   7  219.28   11.00
 -12  10  -7  198.08   13.50
   2 -12  -7  187.48   10.60
 -12  10  -7  188.98   11.40
   2 -12  -7  211.78   10.50
   2 -12  -7  227.88   15.00
 -12  10  -7  205.58   15.90
 -12  10  -7  132.39   36.60
   2 -12  -7  193.08   11.40
 -12  10  -7  183.98   13.80
  12 -10   7  203.18   24.70
 -10  -2   7  186.98   10.40
  -2  12   7  194.28   17.90
 -10  -2   7  156.28   20.10
  -2  12   7  189.68   10.60
  -1 -12  -7  340.57   17.40
 -12  13  -7  324.87   20.00
  -1 -12  -7  368.36   17.70
 -12  13  -7  301.47   17.20
  -1 -12  -7  362.06   16.60
  12 -13   7  332.57   18.00
   1  12   7  379.16   27.50
   1  12   7  311.07   17.00
  12 -13   7  333.07   35.40
 -13   1   7  291.37   29.10
  -4 -12  -7   26.60    4.80
  -4 -12  -7   21.90    3.30
  -4 -12  -7   24.10    2.30
 -12  16  -7   24.10    3.00
  -4 -12  -7   24.60    3.10
  -4 -12  -7   33.30    8.00
  -4 -12  -7   15.30    5.30
   4  12   7   17.50    3.10
  12 -16   7   15.70    2.90
  -7 -12  -7   25.50    3.00
  -7 -12  -7   30.80    3.00
  -7 -12  -7   28.50    2.00
  -7 -12  -7   17.70    4.80
 -12  19  -7   31.70    3.90
  -7 -12  -7   28.50    2.60
 -12  19  -7   28.90    3.00
 -13  -6  -7    6.20    0.80
 -13  -6  -7    6.70    1.20
 -13  -6  -7    7.50    1.80
 -13  -6  -7    5.30    3.50
 -13  -3  -7   32.20    6.60
 -13  -3  -7   33.30    5.40
 -13  -3  -7   36.40    3.20
  -3  16  -7   40.30    2.70
 -13  -3  -7   36.70    5.70
 -13  -3  -7   37.50    2.70
 -13  -3  -7   34.90    7.00
 -13  -3  -7   34.70    4.10
  16 -13  -7   31.50    4.40
 -13  -3  -7   38.30    2.80
   3 -16   7   36.10    3.00
   0  13  -7    5.80   15.00
 -13   0  -7   21.70    3.50
 -13   0  -7   24.00   17.90
  13 -13  -7   12.80   26.00
 -13   0  -7   14.00    5.10
 -13   0  -7   15.00    2.00
 -13   0  -7   18.00    4.60
 -13   0  -7   16.90    2.50
 -13   0  -7   15.80    4.80
 -13   0  -7   15.70    2.20
 -13   0  -7   16.70    1.90
 -13   0  -7    9.10    4.80
  13 -13  -7   15.00    2.80
   0  13  -7   15.20    2.70
 -13   0  -7   16.80    4.50
 -13  13   7   12.90    3.40
 -13  13   7   25.50   15.70
   0 -13   7   15.70    6.30
   0 -13   7   13.60    2.40
 -13   3  -7   35.90    5.60
 -13   3  -7   42.10    3.50
 -13   3  -7   42.00    8.30
 -13   3  -7   60.49   35.80
  10 -13  -7   44.90   23.50
  10 -13  -7   38.20    4.40
 -13   3  -7   43.90    8.10
 -13   3  -7   37.80    5.80
 -13   3  -7   41.30    3.00
 -13   3  -7   37.80    3.00
 -13   3  -7   32.40    4.00
 -13   3  -7   36.10    3.30
 -10  13   7   39.70    2.50
  -3 -10   7   41.70    9.00
  13  -3   7   37.50    4.00
 -10  13   7   26.50   10.20
  13  -3   7   36.20   18.20
  -3 -10   7   32.70   10.50
 -13   6  -7   62.89    9.10
   7 -13  -7   57.19    6.40
 -13   6  -7   58.39    6.30
   7 -13  -7   51.09    5.00
 -13   6  -7   62.09    4.00
 -13   6  -7   63.59    4.00
 -13   6  -7   61.59    8.70
   7 -13  -7   51.79   22.10
 -13   6  -7   68.79    7.40
 -13   6  -7   40.80   28.20
  -6  -7   7   45.40   11.10
  13  -6   7   61.59    5.30
  -6  -7   7   63.89    9.90
  13  -6   7   60.29   15.80
  -7  13   7   62.99    3.80
  -7  13   7   44.60    9.80
   4 -13  -7   59.19    4.30
   4 -13  -7   75.99    8.80
 -13   9  -7   54.49    7.80
   4 -13  -7   64.29    5.60
 -13   9  -7   12.20   31.30
 -13   9  -7   65.19    9.30
 -13   9  -7   67.89    7.60
 -13   9  -7   63.69    6.00
  -4  13   7   75.79   12.30
  13  -9   7   83.49    6.40
  -4  13   7   81.89    5.00
  13  -9   7   88.69   19.70
  -9  -4   7   72.99    5.00
  -9  -4   7   90.59   15.60
   1 -13  -7  163.48   12.50
 -13  12  -7  142.69    9.30
   1 -13  -7  147.69    7.80
   1 -13  -7  136.39    8.30
 -13  12  -7  141.89   11.30
   1 -13  -7  140.89    8.60
   1 -13  -7  140.89    9.00
  -1  13   7  170.38   18.70
  -1  13   7  154.68    8.80
 -12  -1   7  135.99   21.30
  13 -12   7  136.29   22.50
  13 -12   7  160.88    9.90
  -2 -13  -7   46.00    6.10
 -13  15  -7   34.70    3.70
  -2 -13  -7   35.90    4.00
  -2 -13  -7   28.40    6.60
  -2 -13  -7   40.90    3.90
  -2 -13  -7   38.30    3.20
 -13  15  -7   39.30    5.50
   2  13   7   32.10    3.60
 -15   2   7   37.10    4.10
  13 -15   7   36.40    4.10
  -5 -13  -7    4.20    1.60
 -13  18  -7    8.50    2.90
  -5 -13  -7    3.90    3.60
 -13  18  -7    5.10    1.40
  -5 -13  -7    6.90    2.30
  -5 -13  -7    7.80    1.20
  -5 -13  -7    6.10    1.50
   5  13   7    4.80    1.50
 -14  -4  -7   31.70    2.50
 -14  -4  -7   24.00    3.00
 -14  -4  -7   30.80    2.20
   4 -18   7   29.40    2.80
 -14  -1  -7  424.76   23.40
 -14  -1  -7  423.06   19.00
  15 -14  -7  418.26   21.80
 -14  -1  -7  401.46   19.50
 -14  -1  -7  418.56   23.50
 -14  -1  -7  425.86   25.40
  -1  15  -7  424.86   19.60
 -14  -1  -7  419.46   19.10
 -14  -1  -7  397.66   20.40
   1 -15   7  378.86   19.40
 -15  14   7  367.86   21.50
 -14   2  -7  120.69    7.60
 -14   2  -7  134.89   13.00
  12 -14  -7  146.49   38.10
 -14   2  -7  112.39    6.30
 -14   2  -7  108.19   11.40
  12 -14  -7  115.09    8.30
   2  12  -7  113.89    7.30
 -14   2  -7  121.09   10.40
 -14   2  -7  129.59   10.50
 -14   2  -7  115.59    6.50
 -14   2  -7  111.79    6.80
  -2 -12   7  108.39    7.80
  -2 -12   7   84.29   13.40
 -12  14   7  129.69   19.50
   9 -14  -7   92.79    7.20
 -14   5  -7  102.19   10.90
   9 -14  -7   82.69   27.80
 -14   5  -7  110.89    9.80
 -14   5  -7   95.49    5.90
 -14   5  -7  103.49    5.70
 -14   5  -7  121.79   38.00
 -14   5  -7  109.69    9.20
 -14   5  -7  105.99   11.10
 -14   5  -7  108.29    5.80
 -14   5  -7   90.09    6.30
   9 -14  -7  103.99    9.00
  14  -5   7   94.29    7.00
  -5  -9   7   89.89   14.90
  -5  -9   7   95.29    7.20
  -9  14   7   87.49   14.40
  14  -5   7   70.29   21.20
  -9  14   7   97.89    5.20
  -5  -9   7   88.39   13.40
   6 -14  -7  326.37   49.70
 -14   8  -7  368.66   23.80
 -14   8  -7  391.86   21.60
   6 -14  -7  375.46   20.10
   6 -14  -7  378.56   20.30
 -14   8  -7  312.47   53.79
   6 -14  -7  382.36   23.30
 -14   8  -7  400.96   23.40
 -14   8  -7  392.86   24.50
  -6  14   7  400.06   27.70
  14  -8   7  410.56   37.90
  14  -8   7  451.15   21.20
  -8  -6   7  426.26   19.50
  -8  -6   7  387.76   31.40
  -6  14   7  405.66   18.60
   3 -14  -7   96.59    5.40
 -14  11  -7   91.59    8.90
   3 -14  -7   83.79    9.40
   3 -14  -7   85.09    6.50
 -14  11  -7   91.29    7.30
   3 -14  -7   89.29    6.10
 -11  -3   7  100.19   17.30
  14 -11   7   89.99    8.40
  14 -11   7   88.29   19.70
  -3  14   7   98.29   14.90
  -3  14   7   98.19    6.00
 -11  -3   7   99.59    6.20
   0 -14  -7   41.60    3.30
   0 -14  -7   49.00    6.60
   0 -14  -7   52.19    9.90
 -14  14  -7   37.80    4.20
 -14  14  -7   45.30    5.90
   0 -14  -7   45.10    4.10
   0 -14  -7   28.00    6.60
   0 -14  -7   35.60    3.70
  14 -14   7   32.30    3.90
   0  14   7   31.90    3.50
 -14   0   7   34.90    4.20
 -14  17  -7   11.00    3.10
 -14  17  -7    8.10    1.80
  -3 -14  -7   13.50    5.80
  -3 -14  -7    8.70    1.50
  -3 -14  -7    6.00    3.70
  -3 -14  -7   11.50    2.10
  -3 -14  -7    8.90    1.90
  -3 -14  -7    9.50    2.90
   3  14   7    6.40    2.00
 -14  20  -7    2.30    1.40
  -6 -14  -7    0.90    0.70
  -6 -14  -7    1.70    0.70
  -6 -14  -7    0.80    1.00
  -6 -14  -7   -0.80    1.70
   6  14   7    1.60    0.60
 -15  -2  -7   23.20    2.80
 -15  -2  -7   25.20    1.90
 -15  -2  -7   21.80    4.10
 -15  -2  -7   24.40    2.20
   2 -17   7   24.80    2.30
   2 -17   7   28.90    4.80
   1  14  -7   54.49    4.10
 -15   1  -7   50.19    3.50
 -15   1  -7   52.19    6.60
 -15   1  -7   48.80    3.70
 -15   1  -7   46.70    4.30
 -15   1  -7   55.19    9.10
 -15   1  -7   60.49    6.70
 -15   1  -7   47.70    3.30
  14 -15  -7   53.69    5.40
 -14  15   7   48.80    5.30
  -1 -14   7   53.89    4.10
  -1 -14   7   51.49    5.30
  -1 -14   7   50.29    4.60
 -15   4  -7  109.29   11.70
 -15   4  -7  105.19    9.30
   4  11  -7  103.99    6.90
 -15   4  -7  106.69    9.70
  11 -15  -7   94.29    7.50
 -15   4  -7  101.19    5.90
 -15   4  -7  101.49    5.80
 -15   4  -7  107.29   13.50
  11 -15  -7   31.60   44.80
 -15   4  -7  102.89    6.30
  -4 -11   7  106.09    9.80
  -4 -11   7  105.39    6.60
  -4 -11   7   99.39    7.50
 -15   7  -7   21.00    5.90
 -15   7  -7   20.00    4.10
   8 -15  -7   18.40    2.70
 -15   7  -7   16.20    4.80
 -15   7  -7   15.30   55.69
   8 -15  -7   22.40    4.80
   8 -15  -7   40.10   29.90
 -15   7  -7   20.40    4.60
   8 -15  -7   15.40    3.00
  -8  15   7    9.50   10.10
  -7  -8   7   15.90    3.40
  -7  -8   7   13.70   10.00
  15  -7   7   28.20   20.30
  -8  15   7   15.00    1.70
  -7  -8   7   15.60    2.60
  15  -7   7   17.00    2.90
 -15  10  -7  120.99   10.30
   5 -15  -7  123.89   10.50
 -15  10  -7  129.79    9.20
 -15  10  -7  113.59   11.10
   5 -15  -7  127.99    7.60
   5 -15  -7  125.29    6.60
 -15  10  -7  -21.60   89.49
   5 -15  -7  123.99    7.70
 -10  -5   7   93.39   16.90
  -5  15   7  108.79   16.10
  15 -10   7   91.49   22.10
  -5  15   7  106.09    6.40
 -10  -5   7  117.09    8.70
  15 -10   7  118.49    8.30
 -10  -5   7  114.89    7.20
   2 -15  -7   66.69   10.80
   2 -15  -7   64.09    5.10
 -15  13  -7   68.19    5.80
 -15  13  -7   68.49    7.30
   2 -15  -7   56.99    4.40
   2 -15  -7   64.39    7.70
 -13  -2   7   60.59    5.60
  15 -13   7   57.69    5.40
  -2  15   7   52.59    4.30
  -1 -15  -7  115.29    9.10
 -15  16  -7  129.39    9.60
  -1 -15  -7  110.59    7.10
 -15  16  -7  123.79    8.80
  -1 -15  -7  120.59    6.60
  -1 -15  -7  110.39    6.80
   1  15   7  115.99    6.90
 -16   1   7  126.29    7.90
  15 -16   7  128.39    8.00
  -4 -15  -7    2.00    0.90
  -4 -15  -7    2.80    1.40
  -4 -15  -7    3.20    0.90
  -4 -15  -7    3.30    0.70
  -4 -15  -7    1.90    2.60
 -15  19  -7    3.60    1.60
   4  15   7    3.40    1.00
 -16  -3  -7   95.49    5.20
   3 -19   7  104.99    6.80
 -16   0  -7   32.80    2.90
 -16   0  -7   32.40    4.90
 -16   0  -7   28.00    4.60
   0  16  -7   32.50    2.80
 -16   0  -7   28.90    2.50
   0 -16   7   38.30    4.00
   0 -16   7   36.30    3.00
 -16   3  -7   87.09    8.50
 -16   3  -7   76.19    7.90
 -16   3  -7   79.29    7.90
 -16   3  -7   72.69    5.10
  13 -16  -7   70.29    6.20
   3  13  -7   79.19    5.50
 -16   3  -7   77.99   10.10
  -3 -13   7   82.89    6.00
  -3 -13   7   83.39    5.40
  -3 -13   7   79.19    6.00
 -16   6  -7   14.40    5.50
 -16   6  -7   24.10    5.30
 -16   6  -7   18.50    4.00
  10 -16  -7   18.10    3.20
  10 -16  -7   17.00    3.80
 -16   6  -7   19.00    4.60
  -6 -10   7   20.60    2.90
  -6 -10   7   18.90    3.30
  16  -6   7   16.20    3.00
 -10  16   7   19.60    1.50
   7 -16  -7  162.28   11.80
 -16   9  -7  147.79   10.90
   7 -16  -7  151.48    8.80
   7 -16  -7  153.58    8.00
 -16   9  -7  147.49   12.90
 -16   9  -7  153.18   12.00
  -9  -7   7  160.68   10.40
  -9  -7   7  152.88    8.80
  16  -9   7  164.58    9.90
  -7  16   7  152.98    7.70
 -16  12  -7   99.09    8.90
 -16  12  -7   94.79    7.60
   4 -16  -7   95.69    6.10
   4 -16  -7   89.49    6.20
   4 -16  -7   90.69    8.70
  16 -12   7  105.29    7.40
  -4  16   7   96.49    5.50
 -12  -4   7   95.09    6.30
 -12  -4   7   95.19    7.40
   1 -16  -7    2.90    1.30
   1 -16  -7    7.40    3.60
 -16  15  -7    3.50    2.30
   1 -16  -7    6.20    2.70
   1 -16  -7    4.50    4.60
   1 -16  -7    3.80    1.20
 -16  15  -7    2.90    1.70
 -15  -1   7    3.80    1.70
  16 -15   7    4.50    1.70
  -1  16   7    1.30    1.10
  -2 -16  -7   83.89    4.30
  -2 -16  -7   76.09    5.70
  -2 -16  -7   79.59    4.70
 -16  18  -7   82.79    6.50
   2  16   7   75.99    4.40
 -17  -1  -7    4.10    1.90
   1 -18   7    6.50    2.40
   1 -18   7    7.40    1.40
   1 -18   7    6.20    1.00
 -17   2  -7   20.30    4.20
 -17   2  -7   24.60    4.40
   2  15  -7   24.40    2.70
  -2 -15   7   22.60    2.70
  -2 -15   7   19.90    2.90
 -15  17   7   20.10    3.00
  -2 -15   7   27.00    4.60
  -2 -15   7   22.10    2.40
 -17   5  -7   13.60    3.70
  12 -17  -7   12.90    3.20
 -17   5  -7   14.80    4.10
   5  12  -7   15.40    2.50
  -5 -12   7   20.40    2.60
  -5 -12   7   17.40    2.80
  -5 -12   7   19.30    3.10
 -17   8  -7   37.40    5.60
   9 -17  -7   37.40    4.90
   9 -17  -7   39.80    2.90
 -17   8  -7   42.30    5.70
  -9  17   7   40.90    2.40
  -8  -9   7   40.70    4.50
  17  -8   7   31.50    4.50
  -8  -9   7   37.70    3.60
   6 -17  -7   44.00    5.80
 -17  11  -7   39.00    5.00
 -17  11  -7   35.70    5.60
   6 -17  -7   38.20    3.50
   6 -17  -7   37.20    3.40
 -11  -6   7   42.80    4.60
 -11  -6   7   46.00    3.90
  -6  17   7   45.70    2.80
  17 -11   7   37.10    4.20
   3 -17  -7    2.30    1.00
 -17  14  -7    1.20    1.70
   3 -17  -7    5.30    4.70
 -17  14  -7    2.10    2.00
   3 -17  -7    1.50    1.10
   3 -17  -7    1.40    2.20
 -14  -3   7    1.10    1.30
  17 -14   7    3.10    2.00
  -3  17   7    2.90    0.90
   0 -17  -7   39.50    3.90
   0 -17  -7   37.10    2.70
   0 -17  -7   37.90    2.80
 -17  17  -7   39.70    4.40
   0  17   7   33.50    2.30
 -17   0   7   27.90    3.10
 -18   1  -7    1.50    1.70
  17 -18  -7    2.50    0.90
  -1 -17   7    0.70    0.80
  -1 -17   7    1.60    0.90
   4  14  -7   93.49    5.60
 -18   4  -7   94.09    7.70
  -4 -14   7   96.09    5.90
  -4 -14   7   87.69    5.20
 -14  18   7   81.29    6.20
  -4 -14   7   94.49    6.30
   7  11  -7   51.49    4.00
  11 -18  -7   46.40    3.00
 -18   7  -7   46.40    5.50
 -18   7  -7   40.60    5.60
  -7 -11   7   44.70    4.40
  -7 -11   7   43.40    3.70
 -18  10  -7   30.20    4.50
   8 -18  -7   27.50    2.80
 -18  10  -7   26.30    4.80
 -10  -8   7   33.30    3.90
  -8  18   7   33.10    2.00
 -10  -8   7   31.20    3.30
   5 -18  -7  121.99    6.70
 -18  13  -7  123.59    8.20
   5 -18  -7  127.19    6.80
   5 -18  -7  133.59   14.70
 -18  13  -7  123.49    9.40
 -13  -5   7  121.59    7.00
  -5  18   7  116.99    6.00
 -13  -5   7  114.59    8.00
   2 -18  -7    5.90    1.10
   2 -18  -7    3.50    4.50
   2 -18  -7    6.20    1.20
 -18  16  -7    5.80    2.30
   2 -18  -7    6.60    2.20
  -2  18   7    7.50    1.10
 -16  -2   7    8.20    2.00
  16 -19  -7   14.60    1.50
 -19   3  -7   10.60    2.50
   3  16  -7   14.80    1.30
  -3 -16   7   14.80    1.70
 -19   6  -7   24.70    3.70
 -19   6  -7   18.60    3.60
   6  13  -7   23.10    2.40
  13 -19  -7   20.60    1.60
 -13  19   7   20.40    3.70
  -6 -13   7   23.70    2.50
  -6 -13   7   24.60    3.00
 -19   9  -7    7.30    2.80
   9  10  -7   10.80    2.00
  10 -19  -7   11.80    1.90
 -19   9  -7    9.70    2.60
  -9 -10   7    7.40    1.80
  -9 -10   7   11.20    2.40
 -19  12  -7   12.60    3.10
 -19  12  -7   14.80    3.20
   7 -19  -7   16.60    2.80
   7 -19  -7   13.60    1.70
   7 -19  -7   17.50    4.60
   7 -19  -7    9.40    1.40
  -7  19   7   10.20    1.00
 -12  -7   7    7.80    1.90
 -12  -7   7    9.80    2.30
 -19  15  -7   24.00    3.80
   4 -19  -7   21.00    1.80
   4 -19  -7   22.50    1.80
   4 -19  -7   25.20    3.10
 -15  -4   7   27.50    3.00
  -4  19   7   26.60    1.90
  12 -20  -7    0.10    0.90
 -20   8  -7   -1.00    1.70
 -20   8  -7    2.70    1.70
 -12  20   7   -0.20    1.00
  -8 -12   7    0.30    1.00
  -8 -12   7   -0.40    1.00
   9 -20  -7  150.48   11.80
   9 -20  -7  153.98    7.70
 -20  11  -7  141.79   10.10
 -20  11  -7  146.89    8.60
  11   9  -7  158.18    8.40
 -11  -9   7  157.68    8.10
 -11  -9   7  160.68    9.20
   6 -20  -7   58.69    6.70
   6 -20  -7   50.99    3.90
   6 -20  -7   58.99    3.60
 -20  14  -7   49.30    4.70
  -6  20   7   64.99    2.80
 -14  -6   7   67.39    5.70
  -1   0   8  273.87   15.70
   1  -1   8  265.47   14.70
  -2   0  -8 1000.20   54.99
   2  -2  -8 1036.60   47.20
  -2   2   8 1039.20   49.60
   0  -2   8 1103.99   49.40
   0  -2   8 1039.90   49.00
   2   0   8  976.30   47.80
   3  -1  -8 1153.78   49.99
  -1  -2  -8 1087.89   57.39
   1   2   8 1077.99   51.29
   2  -3   8 1066.69   51.69
  -3   1   8 1070.39   52.89
   4  -3  -8 2054.49   85.89
  -3  -1  -8 1956.40   96.09
   4  -3  -8 2014.20  102.99
   3   1   8 1836.92   86.69
  -4   3   8 1856.41   88.99
   1  -4   8 1793.72   87.79
   1  -3  -8   89.79    5.60
  -3   2  -8   85.69   11.90
  -2  -1   8   76.09    6.60
   3  -2   8   74.19    6.50
  -2  -1   8   80.29    7.80
   3  -2   8   75.39    5.60
  -1   3   8   84.69    7.10
   5  -2  -8  825.12   37.90
  -2  -3  -8  744.73   46.50
   5  -2  -8  760.42   51.59
   3  -5   8  813.22   40.20
   2   3   8  836.52   40.00
  -5   2   8  816.02   42.20
  -5   2   8  856.31   39.40
   6  -4  -8   61.49   14.80
  -4  -2  -8   81.49   15.80
   6  -4  -8   76.19    5.20
   2  -6   8   67.29    7.00
   4   2   8   65.09    6.50
  -6   4   8   56.79    7.90
   3  -4  -8  916.51   56.49
  -4   1  -8  869.11   51.49
   3  -4  -8  921.31   41.80
  -3   4   8  948.21   44.90
  -1  -3   8  949.51   44.20
   4  -1   8  834.42   41.40
   0  -4  -8  225.58   18.80
  -4   4  -8  226.18   19.70
   4   0  -8  234.18   11.50
  -4   0   8  209.68   12.90
   0   4   8  208.38   13.60
   4  -4   8  178.98   12.70
  -4   0   8  195.48   14.70
  -3  -4  -8  414.26   32.50
   7  -3  -8  376.96   34.30
  -4   7  -8  374.26   28.00
   3   4   8  349.17   20.80
  -7   3   8  346.27   23.30
  -7   3   8  346.57   19.00
   4  -7   8  346.27   18.40
   4  -7   8  340.87   20.60
   8  -5  -8 1127.69   49.00
  -5  -3  -8 1036.90   53.79
   8  -5  -8 1012.10   89.29
  -5  -3  -8 1004.30   47.20
  -5  -3  -8 1123.79   66.79
  -5  -3  -8 1086.89   48.80
  -5  -3  -8 1010.40   47.30
  -5  -3  -8  997.50   47.90
  -5  -3  -8 1102.49   56.99
  -5  -3  -8  997.50   49.40
   3  -8   8  968.80   47.00
   5   3   8 1060.29   51.99
   3  -8   8 1104.39   56.69
   3  -8   8 1070.29   52.49
   3  -8   8 1068.19   49.90
  -8   5   8 1069.19   49.60
  -8   5   8 1122.79   55.69
   5  -5  -8  182.18   23.20
   5  -5  -8  212.48   10.80
  -5   0  -8  180.08   20.50
   0  -5   8  196.58   13.20
   5   0   8  171.48   11.20
  -5   5   8  197.58   14.00
   2  -5  -8  583.24   26.70
  -5   3  -8  519.65   36.30
   2  -5  -8  536.95   32.50
   2  -5  -8  524.05   39.90
   5  -3   8  566.44   28.50
  -3  -2   8  562.84   28.80
  -2   5   8  567.94   29.60
  -1  -5  -8 1136.89   59.69
   6  -1  -8 1071.09   48.60
  -5   6  -8  999.80   58.69
  -6   1   8 1020.60   49.90
   1   5   8 1007.60   51.29
  -6   1   8 1099.79   54.59
   5  -6   8 1045.90   51.19
  -4  -5  -8  246.18   18.10
   9  -4  -8  261.17   31.20
  -4  -5  -8  270.37   21.80
  -4  -5  -8  281.87   15.80
  -4  -5  -8  287.87   16.00
  -5   9  -8  223.08   24.10
  -4  -5  -8  259.27   16.60
  -4  -5  -8  229.38   14.80
  -4  -5  -8  224.58   13.10
  -4  -5  -8  238.28   12.60
   9  -4  -8  269.87   14.10
  -4  -5  -8  280.87   34.70
   4   5   8  267.57   18.30
   5  -9   8  272.17   17.60
  -9   4   8  259.17   20.70
   5  -9   8  254.77   21.50
   5  -9   8  234.38   12.50
  -6  -4  -8   82.29    7.00
  10  -6  -8   78.09    6.20
  -6  -4  -8   76.29    5.60
  -4  10  -8   87.59    5.00
  -6  -4  -8   54.49   21.20
  -6  -4  -8   94.59   13.60
  -6  -4  -8   79.89    9.30
  -6  -4  -8   72.39    6.90
  -6  -4  -8   79.39    5.00
  -6  -4  -8   85.99    6.30
  -6  -4  -8   77.79    4.90
  -6  -4  -8   93.69    7.90
  -6  -4  -8   74.99    8.00
  10  -6  -8   75.89   19.90
 -10   6   8   89.09   12.60
   6   4   8   73.29   10.30
   4 -10   8   68.99    8.60
   4 -10   8   73.29   12.20
  -6  -1  -8  325.27   32.20
  -6  -1  -8  307.17   22.50
   7  -6  -8  348.77   34.60
   7  -6  -8  323.07   16.70
   1  -7   8  336.97   20.10
   6   1   8  316.87   18.30
   1  -7   8  312.87   19.60
   4  -6  -8  282.67   14.60
   4  -6  -8  303.57   28.60
  -6   2  -8  236.78   24.60
  -4   6   8  296.37   18.20
  -2  -4   8  281.47   17.20
   1  -6  -8  153.88    8.60
  -6   5  -8  144.79   17.90
   1  -6  -8  153.58   18.30
  -5  -1   8  148.89   10.40
  -1   6   8  135.49   11.30
   6  -5   8  142.59   10.40
  -2  -6  -8  701.53   34.70
   8  -2  -8  791.52   35.70
  -6   8  -8  749.23   47.40
  -2  -6  -8  773.22   34.30
  -2  -6  -8  785.12   51.09
   8  -2  -8  652.33   51.19
  -2  -6  -8  683.83   40.20
  -2  -6  -8  785.82   37.40
   6  -8   8  712.93   44.30
   6  -8   8  765.72   38.90
  -8   2   8  809.62   43.70
  -8   2   8  743.93   36.40
  -5  -6  -8  484.65   25.30
  -6  11  -8  572.74   42.60
  -5  -6  -8  520.95   55.19
  -5  -6  -8  530.25   31.70
  -5  -6  -8  505.55   27.20
  -5  -6  -8  579.24   28.80
  -5  -6  -8  531.25   26.20
  -5  -6  -8  521.55   36.10
  -5  -6  -8  490.65   27.20
  11  -5  -8  542.15   26.50
  -5  -6  -8  531.75   28.20
  -5  -6  -8  517.45   24.50
  11  -5  -8  484.35   48.10
  -5  -6  -8  507.25   24.70
   6 -11   8  548.35   31.20
   5   6   8  543.15   32.80
 -11   5   8  558.04   36.40
   6 -11   8  518.85   36.50
  -7  -5  -8  238.08   12.10
  12  -7  -8  230.28   16.30
  -7  -5  -8  221.48   12.70
  -7  -5  -8  229.78   14.50
  -7  -5  -8  247.78   18.60
  -7  -5  -8  231.68   15.00
  12  -7  -8  168.48   31.40
  -7  -5  -8  271.27   16.30
  -7  -5  -8  204.48   30.10
  -7  -5  -8  211.18   39.90
  -7  -5  -8  238.38   13.70
  -7  -5  -8  255.17   16.40
   5 -12   8  226.58   24.80
 -12   7   8  247.98   26.10
   5 -12   8  246.08   22.00
   7   5   8  250.07   20.50
  -7  -2  -8  748.33   34.90
  -7  -2  -8  707.13   33.20
  -7  -2  -8  813.32   37.10
   9  -7  -8  743.13   34.90
  -7  -2  -8  757.52   57.59
  -7  -2  -8  741.53   43.00
  -7  -2  -8  691.73   33.20
  -7  -2  -8  696.03   34.90
   9  -7  -8  815.42   57.49
  -7  -2  -8  687.23   33.80
  -7  -2  -8  727.93   35.90
  -7  -2  -8  741.13   37.30
  -7  -2  -8  713.53   39.80
   2  -9   8  721.93   41.60
  -9   7   8  697.33   32.50
   7   2   8  739.83   38.40
   2  -9   8  727.13   39.20
   2  -9   8  694.53   37.20
  -9   7   8  788.02   42.50
   2  -9   8  711.53   32.80
   6  -7  -8   12.70    2.40
  -1  -6   8    8.90    3.10
  -1  -6   8    8.30    4.20
   7  -1   8    7.20    3.00
  -7   4  -8   73.29   14.00
   3  -7  -8   62.09    4.80
   3  -7  -8   61.49   16.00
   3  -7  -8   61.49   12.00
  -4  -3   8   61.19    6.60
   7  -4   8   65.59    6.30
  -3   7   8   66.79    7.70
   7   0  -8  249.78   14.40
  -7   7  -8  262.97   13.70
  -7   7  -8  256.97   18.40
   0  -7  -8  217.18   29.30
  -7   7  -8  281.17   26.20
   0  -7  -8  322.07   14.10
   0  -7  -8  310.07   13.50
   7  -7   8  273.07   22.90
  -7   0   8  267.07   16.10
   0   7   8  279.37   18.50
   7  -7   8  274.17   17.60
  -3  -7  -8   81.29    7.70
  -3  -7  -8   66.99    4.30
  -3  -7  -8   64.39    9.00
  10  -3  -8   40.90   17.60
  -3  -7  -8   63.59    4.40
  -3  -7  -8   65.79    5.00
  10  -3  -8   64.49    5.50
  -3  -7  -8   65.69    5.40
  -7  10  -8   48.80   15.40
  -3  -7  -8   69.49    7.30
  -3  -7  -8   49.40    6.40
   7 -10   8   61.29    7.90
   7 -10   8   54.39    3.80
   3   7   8   74.29   10.30
   7 -10   8   67.29   13.30
  -6  -7  -8  244.68   15.60
  13  -6  -8  227.88   13.60
  -6  -7  -8  210.18   12.30
  -6  -7  -8  217.58   23.50
  -6  -7  -8  232.48   11.60
  -6  -7  -8  227.48   13.30
  -6  -7  -8  221.48   11.70
  13  -6  -8  165.48   37.00
  -6  -7  -8  219.38   18.20
  -6  -7  -8  228.58   14.40
  -6  -7  -8  254.47   15.70
  -6  -7  -8  210.88   14.10
   7 -13   8  237.78   27.60
 -13   6   8  233.38   25.30
   7 -13   8  231.68   12.70
   6   7   8  237.48   21.90
   7 -13   8  239.18   18.30
  -8  -6  -8   49.80    4.30
  14  -8  -8   12.90   27.50
  -8  -6  -8   52.19    3.60
  -8  -6  -8   46.10    6.00
  -8  -6  -8   45.60    6.80
  -8  -6  -8   50.19    5.30
  -8  -6  -8   65.99   11.30
  -8  -6  -8   46.70    3.70
  -8  -6  -8   25.30   12.80
  -8  -6  -8   45.30    5.10
  -8  -6  -8   43.60    6.20
  14  -8  -8   46.00    5.10
  -8  -6  -8   48.90    8.60
   8   6   8   47.80   12.40
   6 -14   8   61.89   29.90
   6 -14   8   46.30    8.50
 -14   8   8   25.10   17.70
  -8  -3  -8  290.67   21.00
  11  -8  -8  235.28   13.90
  -8  -3  -8  270.27   45.70
  -8  -3  -8  236.68   12.20
  -8  -3  -8  217.38   14.80
  -8  -3  -8  239.78   12.90
  -3  11  -8  251.77   12.20
  -8  -3  -8  238.98   13.90
  -8  -3  -8  220.18   21.70
  -8  -3  -8  270.57   16.10
  -8  -3  -8  234.88   12.20
  -8  -3  -8  247.28   16.40
  -8  -3  -8  244.18   13.90
  -8  -3  -8  227.58   18.00
  -3  11  -8  248.38   31.10
  11  -8  -8  166.98   29.20
   8   3   8  234.38   19.60
 -11   8   8  277.27   22.80
   3 -11   8  215.98   23.00
   3 -11   8  257.07   18.50
  -8   0  -8  574.84   27.50
  -8   0  -8  563.34   28.20
  -8   0  -8  670.33   35.90
  -8   0  -8  627.24   36.30
   8  -8  -8  570.94   27.50
   8  -8  -8  543.95   47.20
  -8   0  -8  553.64   34.70
  -8   0  -8  552.14   26.50
  -8   0  -8  593.84   30.20
  -8   0  -8  553.44   27.40
  -8   0  -8  510.85   32.30
  -8   0  -8  551.94   25.90
  -8   0  -8  547.65   47.60
   0   8  -8  553.14   26.40
  -8   0  -8  561.44   26.00
  -8   8   8  577.54   33.50
   0  -8   8  565.24   31.60
  -8   8   8  534.65   25.20
   0  -8   8  516.65   32.10
   8   0   8  501.15   28.50
   0  -8   8  598.54   32.70
  -8   3  -8  282.67   14.60
  -8   3  -8  289.37   15.10
  -8   3  -8  336.57   32.30
   5  -8  -8  308.67   15.70
  -8   3  -8  289.57   14.30
  -8   3  -8  293.77   14.20
  -8   3  -8  289.47   15.30
  -8   3  -8  294.17   17.50
  -8   3  -8  288.57   15.60
  -8   3  -8  278.47   19.60
   5  -8  -8  289.87   31.90
  -3  -5   8  346.97   19.40
  -5   8   8  336.57   20.50
   8  -3   8  311.17   17.50
  -5   8   8  304.67   14.00
  -3  -5   8  317.37   21.60
  -8   6  -8  195.38   10.40
  -8   6  -8  183.78   10.60
   2  -8  -8  196.78   12.10
   2  -8  -8  174.78   17.30
   2  -8  -8  214.38   26.60
  -8   6  -8  212.78   28.60
  -8   6  -8  188.28    9.70
  -8   6  -8  201.58   15.10
  -2   8   8  213.48   15.70
   8  -6   8  214.78   13.70
  -6  -2   8  217.68   17.80
   8  -6   8  220.58   19.80
  -6  -2   8  209.38   13.50
  -1  -8  -8   75.09    7.70
  -8   9  -8   60.89   16.70
  -1  -8  -8   68.89   25.50
  -1  -8  -8   66.19    9.10
   9  -1  -8   77.49    6.00
  -8   9  -8   73.89    6.50
  -8   9  -8   87.99    9.00
   8  -9   8   73.69    4.40
   8  -9   8   84.89    8.70
  -9   1   8   72.19   12.40
   8  -9   8   64.49   11.70
   1   8   8   73.69    9.90
  -4  -8  -8  113.39   12.60
  -4  -8  -8  128.39    7.90
  12  -4  -8   65.49   28.20
  -4  -8  -8  100.99   10.40
  12  -4  -8  119.49    8.50
  -4  -8  -8  129.49    8.40
  -4  -8  -8  112.79    7.00
  -4  -8  -8  149.29   10.40
   8 -12   8  116.39   12.30
 -12   4   8   78.79   26.30
   4   8   8  125.69   21.20
   8 -12   8  117.89   26.90
  -7  -8  -8   90.29    6.30
  -7  -8  -8   83.09   11.00
  -7  -8  -8  101.59    5.60
  -7  -8  -8   99.59    7.20
  -7  -8  -8   92.29    5.60
  -7  -8  -8   98.89    7.80
  15  -7  -8   84.29    7.30
   8 -15   8   78.69    7.60
   8 -15   8   81.69   13.10
  -9  -7  -8   10.30    2.70
  -9  -7  -8   12.50    1.60
  -9  -7  -8    7.10    4.30
  -9  -7  -8    7.70    3.80
  16  -9  -8    8.10    2.70
  -9  -7  -8   13.20    2.30
  -9  -7  -8    3.10    5.70
  -9  -7  -8    7.30    2.50
  -9  -7  -8   12.40    1.80
   7 -16   8    4.50    5.70
  -9  -4  -8  786.12   52.69
  -9  -4  -8  870.01   41.70
  -9  -4  -8  839.92   40.40
  -9  -4  -8  880.61   47.70
  -4  13  -8  908.41   39.30
  -9  -4  -8  876.91   41.60
  -9  -4  -8  906.91   39.80
  -9  -4  -8  914.31   45.30
  -9  -4  -8  872.21   39.70
  -9  -4  -8  707.03   81.69
  -9  -4  -8  941.81   44.40
  13  -9  -8  926.51   42.50
  -9  -4  -8  844.92   43.20
  13  -9  -8  955.20   73.09
  -9  -4  -8  843.72   47.40
 -13   9   8  810.42   52.99
   9   4   8  819.62   49.20
 -13   9   8  934.81   54.49
   4 -13   8  828.22   48.00
  -9  -1  -8  139.19   13.40
  10  -9  -8  191.58   32.30
  10  -9  -8  152.78    9.70
  -9  -1  -8  141.69   17.20
  -9  -1  -8  171.08   11.60
  -9  -1  -8  157.18    9.80
  -1  10  -8  155.38    8.60
  -9  -1  -8  149.39    8.10
  -9  -1  -8  138.89   15.30
  -9  -1  -8  140.69   10.60
  -9  -1  -8  152.38    9.40
  -9  -1  -8  154.38   12.50
  -9  -1  -8  194.08   33.90
  -9  -1  -8  148.19    8.10
  -9  -1  -8  143.69    8.60
 -10   9   8  159.58   16.70
   9   1   8  167.18   20.00
   9   1   8  137.29   14.50
 -10   9   8  141.79    7.30
   1 -10   8  149.09   13.20
  -9   2  -8  178.78   10.80
  -9   2  -8  143.19   25.50
   7  -9  -8  173.18   10.20
  -9   2  -8  164.38    9.50
  -9   2  -8  164.88    8.70
  -9   2  -8  168.28   10.00
  -9   2  -8  157.88   14.10
   7  -9  -8  134.69   23.20
  -9   2  -8  162.88    9.10
  -9   2  -8  173.78   11.80
  -9   2  -8  168.68   12.40
  -9   2  -8  162.78    8.60
  -2  -7   8  178.08   13.70
  -2  -7   8  159.48   15.10
  -7   9   8  178.38    8.20
   9  -2   8  174.08   11.90
  -7   9   8  185.48   15.30
   4  -9  -8  742.03   39.70
  -9   5  -8  803.12   39.70
  -9   5  -8  808.82   36.90
  -9   5  -8  779.72   42.00
   4  -9  -8  807.22   37.60
  -9   5  -8  763.02   36.80
  -9   5  -8  795.12   36.10
  -9   5  -8  756.92   37.30
  -9   5  -8  783.92   36.10
  -9   5  -8  798.42   39.80
  -9   5  -8  783.62   36.50
  -9   5  -8  855.51   58.29
   4  -9  -8  810.22   57.49
  -4   9   8  838.12   43.10
  -5  -4   8  825.32   41.10
  -5  -4   8  826.12   45.50
   9  -5   8  834.72   40.20
   9  -5   8  864.91   48.80
  -4   9   8  786.42   36.00
   1  -9  -8  455.65   21.10
  -9   8  -8  392.36   19.50
  -9   8  -8  400.06   37.80
  -9   8  -8  399.46   22.70
   1  -9  -8  441.26   20.00
  -9   8  -8  438.66   25.70
   1  -9  -8  445.26   20.60
  -9   8  -8  407.16   22.70
  -9   8  -8  404.06   20.80
  -9   8  -8  444.06   20.50
  -1   9   8  453.75   27.10
  -1   9   8  402.26   20.30
  -8  -1   8  432.86   30.20
   9  -8   8  453.85   24.50
   9  -8   8  386.16   19.70
   9  -8   8  458.15   33.00
  -2  -9  -8  432.26   18.60
  11  -2  -8  364.86   19.40
  -2  -9  -8  403.16   19.20
  -9  11  -8  328.17   45.10
  -9  11  -8  338.57   18.40
   9 -11   8  338.27   30.90
   9 -11   8  342.87   22.80
   2   9   8  330.57   25.30
 -11   2   8  329.27   28.40
  -5  -9  -8  200.28   12.50
  14  -5  -8  175.08   11.50
  -5  -9  -8  187.08   11.00
  -5  -9  -8  171.68    9.40
  -5  -9  -8  171.48    9.10
  -5  -9  -8  155.78   15.60
  -5  -9  -8  182.58   10.30
   9 -14   8  162.68   26.20
 -14   5   8  155.98   25.20
   5   9   8  169.88   20.90
   9 -14   8  168.08   10.80
   9 -14   8  178.78   16.40
  -8  -9  -8   40.00    3.10
  -8  -9  -8   43.30    4.40
  -8  -9  -8   37.30    2.90
  17  -8  -8   41.10    8.90
  -8  -9  -8   41.60    3.60
  -9  17  -8   38.70    3.40
  -8  -9  -8   34.60    4.20
  -8  -9  -8   31.40    7.00
 -10  -8  -8   54.99    4.20
 -10  -8  -8   55.89    4.60
 -10  -8  -8   54.49    3.90
 -10  -8  -8   54.49    3.30
 -10  -8  -8   52.79    3.00
 -10  -5  -8   56.99    8.30
 -10  -5  -8   67.69    5.70
 -10  -5  -8   62.69    9.00
 -10  -5  -8   53.09   10.90
 -10  -5  -8   53.99    6.00
 -10  -5  -8   64.39   10.00
 -10  -5  -8   65.49    4.40
  15 -10  -8   62.19    6.40
 -10  -5  -8   59.89    6.10
   5 -15   8   50.49   10.50
 -10  -2  -8  296.47   15.90
 -10  -2  -8  323.07   18.80
 -10  -2  -8  251.07   20.40
 -10  -2  -8  296.37   16.40
 -10  -2  -8  298.07   21.80
 -10  -2  -8  291.97   15.20
 -10  -2  -8  303.67   18.20
 -10  -2  -8  250.07   25.60
 -10  -2  -8  209.58   43.00
 -10  -2  -8  301.37   14.60
  -2  12  -8  308.37   14.80
  12 -10  -8  292.47   42.80
  12 -10  -8  304.77   16.80
 -10  -2  -8  297.67   14.50
 -10  -2  -8  329.67   20.30
   2 -12   8  283.17   21.40
 -12  10   8  287.57   26.20
 -10   1  -8  152.08    9.50
 -10   1  -8  152.38   10.80
   1   9  -8  146.49    8.70
 -10   1  -8  147.69    8.60
   9 -10  -8  150.68    9.70
 -10   1  -8  146.49   14.00
 -10   1  -8  151.28    8.10
 -10   1  -8  164.38   11.60
 -10   1  -8  116.39   29.90
 -10   1  -8  133.69   16.90
 -10   1  -8  149.99    8.00
 -10   1  -8  147.89    9.00
   9 -10  -8  181.28   31.00
 -10   1  -8  161.18   12.70
  10  -1   8  168.58   19.80
  -1  -9   8  149.49   15.80
  -9  10   8  174.98   16.30
  -9  10   8  153.08    7.40
  10  -1   8  144.89   11.30
  -1  -9   8  146.39   13.30
 -10   4  -8  228.48   11.90
 -10   4  -8  229.58   12.40
 -10   4  -8  253.07   15.20
   6 -10  -8  210.78   30.40
   6 -10  -8  191.78   14.00
 -10   4  -8  231.68   11.40
 -10   4  -8  236.68   13.40
 -10   4  -8  230.48   11.50
 -10   4  -8  227.88   12.20
 -10   4  -8  250.57   15.50
   6 -10  -8  245.48   13.10
 -10   4  -8  230.08   17.50
 -10   4  -8  242.98   34.40
  -6  10   8  236.98   11.10
  10  -4   8  248.08   22.40
  -4  -6   8  231.58   16.60
  10  -4   8  226.68   14.70
  -4  -6   8  227.68   19.40
  -6  10   8  238.58   18.10
   3 -10  -8  175.98   12.50
 -10   7  -8  164.38   11.60
   3 -10  -8  163.68    9.80
 -10   7  -8  174.38   14.40
 -10   7  -8  124.99   23.10
 -10   7  -8  164.78   11.60
   3 -10  -8  149.79    9.80
   3 -10  -8  153.98   25.70
 -10   7  -8  161.38    9.00
 -10   7  -8  167.18    9.90
 -10   7  -8  159.38    8.30
  -7  -3   8  180.58   12.90
  -3  10   8  159.98   14.50
  -3  10   8  168.38    8.80
  10  -7   8  174.58   12.20
  -7  -3   8  180.48   18.10
  10  -7   8  198.98   21.10
   0 -10  -8   72.19    4.90
 -10  10  -8   49.80    4.80
   0 -10  -8   69.79    5.30
 -10  10  -8   56.99    8.80
   0 -10  -8   79.59    4.50
 -10  10  -8   56.19    6.50
   0 -10  -8   71.99    5.40
 -10  10  -8   66.99   23.90
   0 -10  -8   84.69    8.50
  10 -10   8   71.79    8.70
   0  10   8   61.19    4.90
   0  10   8   63.19   11.40
  10 -10   8   32.60   10.60
 -10   0   8   49.99   12.30
  -3 -10  -8  754.12   31.60
  13  -3  -8  655.63   33.60
  -3 -10  -8  595.04   39.10
 -10  13  -8  642.14   32.40
  -3 -10  -8  781.22   32.10
  -3 -10  -8  762.02   33.40
 -10  13  -8  647.94   34.90
  10 -13   8  627.34   49.10
  10 -13   8  731.13   39.80
   3  10   8  671.03   32.50
 -13   3   8  603.74   45.10
   3  10   8  726.33   42.90
  10 -13   8  689.23   33.50
  -6 -10  -8  146.59    8.50
  -6 -10  -8  151.28    7.40
  -6 -10  -8  118.29   13.30
  -6 -10  -8  143.09    9.10
  -6 -10  -8  139.79    9.80
  -6 -10  -8  141.19    7.70
 -10  16  -8  147.99   10.50
 -10  16  -8  144.59    8.50
  10 -16   8  143.29    8.80
  -9 -10  -8   27.80    3.30
 -10  19  -8   33.70    2.70
  -9 -10  -8   29.00    2.60
  -9 -10  -8   31.10    2.10
  -9 -10  -8   28.30    3.00
 -10  19  -8   34.80    3.70
 -11  -9  -8    5.50    1.00
  -9  20  -8    3.50    1.10
 -11  -9  -8    2.90    2.60
 -11  -9  -8    4.60    1.30
 -11  -6  -8  213.68   12.10
 -11  -6  -8  219.58   11.60
 -11  -6  -8  222.88   10.50
 -11  -6  -8  226.88   10.70
  17 -11  -8  210.98   13.30
 -11  -6  -8  216.48   11.30
 -11  -3  -8   50.79    8.50
  14 -11  -8   18.90   30.50
  14 -11  -8   45.60    5.30
 -11  -3  -8   42.10    8.00
 -11  -3  -8   49.40    5.20
 -11  -3  -8   51.29    3.70
 -11  -3  -8   53.79    4.30
 -11  -3  -8   44.80   17.10
 -11  -3  -8   54.89   10.70
  -3  14  -8   51.89    3.60
 -11  -3  -8   55.39    6.80
 -11  -3  -8   51.69    4.70
 -11  -3  -8   54.89    6.80
 -11  -3  -8   49.70    3.60
 -14  11   8   39.40   17.60
   3 -14   8   41.50    9.60
 -11   0  -8  282.87   13.90
 -11   0  -8  210.18   24.90
 -11   0  -8  263.97   20.60
  11 -11  -8  263.67   39.60
  11 -11  -8  285.47   16.10
 -11   0  -8  307.87   17.70
 -11   0  -8  275.47   14.90
 -11   0  -8  299.37   14.10
 -11   0  -8  269.07   45.10
 -11   0  -8  296.57   18.00
 -11   0  -8  287.37   15.60
 -11   0  -8  286.27   14.60
 -11   0  -8  287.07   19.40
   0  11  -8  284.27   14.60
   0 -11   8  262.17   20.60
 -11  11   8  299.77   25.30
 -11  11   8  284.27   13.40
 -11   3  -8  256.27   13.00
 -11   3  -8  281.37   17.10
 -11   3  -8  319.17   44.50
 -11   3  -8  254.47   13.50
 -11   3  -8  256.27   13.70
 -11   3  -8  264.07   15.70
 -11   3  -8  266.37   19.40
   8 -11  -8  247.68   34.90
   8 -11  -8  263.57   14.80
 -11   3  -8  293.37   18.30
 -11   3  -8  269.67   13.00
 -11   3  -8  266.47   14.30
  11  -3   8  258.87   24.90
  -8  11   8  261.57   21.10
  -8  11   8  271.37   12.50
  -3  -8   8  266.67   21.80
  -3  -8   8  257.87   18.90
 -11   6  -8  235.08   15.10
 -11   6  -8  233.98   13.50
 -11   6  -8  230.48   11.60
 -11   6  -8  227.08   15.60
   5 -11  -8  244.58   15.60
 -11   6  -8  256.17   18.10
 -11   6  -8  236.08   12.20
 -11   6  -8  241.98   11.60
   5 -11  -8  238.08   13.20
 -11   6  -8  243.68   43.00
   5 -11  -8  230.88   38.80
   5 -11  -8  196.08   12.30
  -6  -5   8  242.58   21.40
  -5  11   8  242.98   11.50
  -6  -5   8  262.67   17.20
  -5  11   8  232.48   18.70
  11  -6   8  255.37   24.70
 -11   9  -8  181.88   11.20
 -11   9  -8  130.89   29.40
 -11   9  -8  187.08   13.00
   2 -11  -8  191.68   10.80
 -11   9  -8  194.08   13.30
   2 -11  -8  172.38    9.60
 -11   9  -8  203.18   16.90
   2 -11  -8  199.48   11.10
  11  -9   8  201.88   23.50
  -2  11   8  195.78   10.30
  11  -9   8  193.88    9.70
  11  -9   8  191.18   14.20
  -9  -2   8  189.38   10.00
  -2  11   8  179.68   17.00
  -9  -2   8  208.18   21.10
 -11  12  -8  183.78   13.50
 -11  12  -8  168.38   11.30
  -1 -11  -8  231.98   11.00
  -1 -11  -8  239.48   10.60
  -1 -11  -8  218.88   11.80
   1  11   8  204.48   11.40
  11 -12   8  207.38   17.10
   1  11   8  187.78   19.40
  11 -12   8  195.98   12.10
 -12   1   8  184.78   23.40
  11 -12   8  179.58   25.50
  -4 -11  -8  295.37   14.40
  -4 -11  -8  312.07   16.20
 -11  15  -8  288.77   15.70
 -11  15  -8  311.87   18.50
  -4 -11  -8  333.57   15.90
  -4 -11  -8  313.67   15.00
  11 -15   8  305.97   16.30
   4  11   8  264.47   15.40
 -11  18  -8    7.50    1.50
  -7 -11  -8    5.10    1.40
 -11  18  -8    8.70    2.60
  -7 -11  -8    7.10    1.20
  -7 -11  -8    6.40    1.90
  -7 -11  -8    4.60    3.80
  -7 -11  -8    3.10    2.00
   7  11   8    3.10    1.40
 -12  -7  -8   14.80    2.30
 -12  -7  -8   16.80    1.80
  -7  19  -8   18.20    2.70
 -12  -7  -8   15.20    1.60
  -7  19  -8   18.30    2.20
 -12  -4  -8   12.70    3.70
  16 -12  -8   15.80    3.30
 -12  -4  -8   12.80    2.80
 -12  -4  -8    5.80    3.90
 -12  -4  -8   11.70    3.70
 -12  -4  -8   11.10    4.50
 -12  -4  -8   10.80    1.60
 -12  -4  -8   10.20    1.90
 -12  -4  -8   10.30    1.50
 -12  -4  -8    9.00    1.90
 -12  -1  -8    1.00    4.00
  13 -12  -8    4.00    2.00
  -1  13  -8    1.20    1.30
 -12  -1  -8    2.30    3.50
 -12  -1  -8   -0.80    1.80
  13 -12  -8   21.60   27.00
 -12  -1  -8    1.50    1.00
 -12  -1  -8    1.50    1.20
 -12  -1  -8    0.60    0.80
 -12  -1  -8   -1.50    2.70
 -12  -1  -8    2.50    4.20
 -12  -1  -8    4.50   17.30
 -12  -1  -8  -23.90   58.09
 -12  -1  -8    3.10    2.90
 -12  -1  -8    1.30    1.20
 -13  12   8   -7.50   19.40
   1 -13   8   -0.10    4.20
   1 -13   8    1.60    1.10
 -12   2  -8  112.69   11.30
 -12   2  -8  109.59   12.00
 -12   2  -8  109.49    7.60
  10 -12  -8  113.09    8.20
 -12   2  -8  113.49    6.30
   2  10  -8  111.99    7.20
 -12   2  -8  109.39    6.90
 -12   2  -8  106.99    9.40
 -12   2  -8  123.59   10.20
  10 -12  -8   65.79   21.50
 -12   2  -8  110.29    6.80
 -12   2  -8   76.59   33.80
 -12   2  -8  115.69    6.50
  -2 -10   8  112.39   12.40
 -10  12   8  109.99    5.60
  -2 -10   8   87.09   19.00
  12  -2   8   96.59   19.20
 -10  12   8  106.89   15.60
 -12   5  -8  358.86   18.20
 -12   5  -8  413.96   23.60
 -12   5  -8  407.76   22.40
 -12   5  -8  369.86   17.70
 -12   5  -8  367.56   18.50
 -12   5  -8  359.66   18.10
   7 -12  -8  321.27   41.20
 -12   5  -8  369.56   17.60
 -12   5  -8  368.76   20.40
   7 -12  -8  384.86   19.60
   7 -12  -8  370.06   21.10
  -5  -7   8  355.56   27.60
  12  -5   8  365.46   31.60
  -7  12   8  379.36   17.20
  -7  12   8  299.17   30.00
  -5  -7   8  394.16   24.60
 -12   8  -8  257.47   16.30
 -12   8  -8  246.38   14.20
 -12   8  -8  261.87   18.40
 -12   8  -8  237.38   16.50
 -12   8  -8  211.48   37.80
   4 -12  -8  232.38   13.30
   4 -12  -8  202.68   33.40
 -12   8  -8  251.27   12.20
   4 -12  -8  244.88   17.20
   4 -12  -8  249.28   13.70
  12  -8   8  230.78   12.10
  -4  12   8  259.97   12.40
  -8  -4   8  250.47   23.50
  -4  12   8  261.67   20.20
  12  -8   8  290.57   27.90
 -12  11  -8  109.19    7.90
   1 -12  -8  127.29    6.70
 -12  11  -8  117.89    9.90
   1 -12  -8  127.99    7.90
 -12  11  -8   40.30   45.30
   1 -12  -8  117.89    7.20
   1 -12  -8  125.09    7.60
  -1  12   8  107.29   15.40
  12 -11   8  123.59   21.90
 -11  -1   8  133.59   18.80
  -1  12   8  112.19    7.30
  -2 -12  -8  129.39    7.70
  -2 -12  -8  130.99    6.50
 -12  14  -8   98.89    7.70
 -12  14  -8  105.49    9.70
  -2 -12  -8  122.39    6.90
   2  12   8  105.19    9.20
  12 -14   8  113.49    8.00
 -12  17  -8   84.59    7.10
  -5 -12  -8   69.79    6.30
 -12  17  -8   72.79    5.10
  -5 -12  -8   76.39    5.40
  -5 -12  -8   72.89    5.10
  -5 -12  -8   75.69    4.40
   5  12   8   61.09    4.80
 -12  20  -8   56.59    4.50
  -8 -12  -8   46.60    3.20
  -8 -12  -8   49.10    3.10
  -8 -12  -8   46.10    3.10
 -13  -5  -8    8.80    2.00
 -13  -5  -8   10.10    1.60
 -13  -5  -8    9.40    1.20
   5 -18   8    9.90    1.30
 -13  -2  -8   21.70    2.70
  -2  15  -8   27.80    2.40
 -13  -2  -8   20.20    5.70
 -13  -2  -8   25.10    2.20
 -13  -2  -8   14.60    5.40
 -13  -2  -8   27.20    2.20
 -13  -2  -8   25.40    2.80
  15 -13  -8   25.80    3.90
 -13  -2  -8   25.50    5.20
 -13  -2  -8   23.30    4.60
 -13  -2  -8   25.00    5.00
 -13  -2  -8   19.30    3.10
 -13   1  -8   67.19    7.50
 -13   1  -8   64.39    4.80
 -13   1  -8   83.69    9.90
  12 -13  -8   24.80   35.70
 -13   1  -8   62.99    7.40
 -13   1  -8   64.89    9.70
 -13   1  -8   63.09    4.30
 -13   1  -8   60.99    4.10
 -13   1  -8   63.99    5.40
 -13   1  -8   57.79    4.50
   1  12  -8   66.59    5.00
  12 -13  -8   65.69    6.00
  -1 -12   8   55.19   10.80
  -1 -12   8   58.89    5.20
 -12  13   8   57.49   19.20
 -13   4  -8  154.08   11.10
 -13   4  -8  140.79    8.60
 -13   4  -8  142.79    8.20
 -13   4  -8  148.39   13.70
 -13   4  -8  144.29   12.90
   9 -13  -8  141.79    9.50
 -13   4  -8  132.69   39.80
 -13   4  -8  141.99    8.10
 -13   4  -8  148.59    7.70
 -13   4  -8  161.08   11.90
 -13   4  -8  138.79    7.60
   9 -13  -8   92.19   27.10
  -4  -9   8  133.69   14.20
  -4  -9   8  126.99   18.40
  -4  -9   8  136.39    9.40
  -9  13   8  143.19    7.10
  -9  13   8  139.59   17.40
  13  -4   8  143.89    9.10
  13  -4   8  117.59   21.00
 -13   7  -8   67.79    9.50
   6 -13  -8   73.69    8.30
 -13   7  -8   74.09    7.70
   6 -13  -8   26.00   24.10
 -13   7  -8   61.19    6.40
   6 -13  -8   59.39    4.90
   6 -13  -8   66.19    5.80
 -13   7  -8   73.69    4.80
 -13   7  -8   66.09    8.60
 -13   7  -8  110.59   36.20
 -13   7  -8   67.69    4.20
  -6  13   8   52.49   10.30
  -6  13   8   66.59    4.10
  13  -7   8   44.60   14.40
  -7  -6   8   66.49   13.40
  -7  -6   8   63.29   10.30
   3 -13  -8  181.08   11.00
 -13  10  -8  199.48   14.00
   3 -13  -8  184.68   10.80
   3 -13  -8  206.48   14.30
 -13  10  -8  194.08   12.00
 -13  10  -8  188.08   14.10
 -13  10  -8  213.28   16.20
   3 -13  -8  188.18   10.10
 -13  10  -8  202.98   51.29
 -10  -3   8  174.58   21.90
  -3  13   8  203.68   10.40
  13 -10   8  196.78   26.80
  -3  13   8  191.18   19.10
  13 -10   8  230.98   12.70
 -10  -3   8  210.48   10.80
 -13  13  -8   53.89    4.90
   0 -13  -8   48.70    6.60
   0 -13  -8   61.09    4.20
 -13  13  -8   57.89    6.60
   0 -13  -8   58.69    4.80
   0  13   8   43.10    4.20
 -13   0   8   40.20   15.70
  13 -13   8   49.80    5.00
   0  13   8   47.80   13.70
  13 -13   8   72.99   20.60
  -3 -13  -8   54.39    4.20
 -13  16  -8   49.50    4.30
  -3 -13  -8   59.59    6.00
 -13  16  -8   51.19    5.80
  -3 -13  -8   46.80    4.20
  -3 -13  -8   55.49    3.60
  13 -16   8   42.60    5.10
   3  13   8   42.60    3.80
  -6 -13  -8   86.69    4.50
 -13  19  -8   87.59    6.20
  -6 -13  -8   78.49    4.80
  -6 -13  -8   78.39    4.70
 -13  19  -8   74.29    4.70
  -6 -13  -8   80.99    5.90
 -14  -3  -8    5.10    0.90
 -14  -3  -8    5.30    1.00
 -14  -3  -8    3.20    3.50
 -14  -3  -8    5.70    1.80
 -14  -3  -8    3.30    2.40
 -14  -3  -8    4.70    1.50
   3 -17   8    4.90    1.20
 -14   0  -8  116.39    6.30
 -14   0  -8  119.09   11.80
 -14   0  -8   92.79    6.40
   0  14  -8  124.19    6.90
 -14   0  -8  122.99   10.10
 -14   0  -8  121.79    6.40
 -14   0  -8  113.59    7.50
 -14   0  -8  114.39   10.90
  14 -14  -8  106.89    8.40
 -14   0  -8  119.59   10.00
 -14   0  -8  116.79    6.80
   0 -14   8  110.09    7.30
 -14   3  -8  222.38   14.70
 -14   3  -8  212.18   11.30
 -14   3  -8  210.78   11.80
  11 -14  -8  204.38   12.80
   3  11  -8  218.98   11.80
  11 -14  -8  178.08   39.90
 -14   3  -8  219.48   16.70
 -14   3  -8  211.28   11.10
 -14   3  -8  236.88   15.40
 -14   3  -8  218.78   10.80
 -14   3  -8  206.18   16.60
 -14   3  -8  158.18   52.89
  -3 -11   8  213.28   12.70
 -11  14   8  215.38   10.00
  -3 -11   8  205.78   12.50
 -11  14   8  196.98   24.50
  -3 -11   8  205.48   19.00
   8 -14  -8  836.92   72.79
   8 -14  -8  907.01   44.40
 -14   6  -8  987.00   46.40
 -14   6  -8  924.71   91.39
   8 -14  -8  915.51   43.20
 -14   6  -8  979.30   44.90
 -14   6  -8  905.41   41.00
 -14   6  -8  941.31   47.50
 -14   6  -8  905.01   47.50
 -14   6  -8  900.31   41.40
  -8  14   8  909.91   51.49
  -8  14   8  870.01   40.50
  -6  -8   8  775.62   52.39
  -6  -8   8  848.22   50.09
  14  -6   8  945.91   43.10
  14  -6   8  900.51   61.29
 -14   9  -8  312.47   20.40
 -14   9  -8  108.29   54.09
 -14   9  -8  305.97   18.50
   5 -14  -8  286.57   18.10
   5 -14  -8  280.57   14.10
 -14   9  -8  318.27   19.40
   5 -14  -8  297.97   15.10
 -14   9  -8  286.37   16.70
   5 -14  -8  280.27   15.00
  -5  14   8  274.87   13.90
  -5  14   8  271.27   23.30
  14  -9   8  316.87   17.50
  14  -9   8  276.47   32.80
  -9  -5   8  288.57   14.70
  -9  -5   8  262.27   27.00
   2 -14  -8    2.90    1.60
   2 -14  -8    4.70    5.40
 -14  12  -8    3.30    1.90
   2 -14  -8    4.80    1.50
   2 -14  -8    2.70    1.00
   2 -14  -8    1.80    3.00
   2 -14  -8    4.60    5.60
 -14  12  -8    2.60    2.20
  14 -12   8    5.90    1.80
  -1 -14  -8   66.59    4.90
  -1 -14  -8   79.79    7.20
 -14  15  -8   67.09    5.50
  -1 -14  -8   66.49    5.00
  -1 -14  -8   76.19    4.60
 -14  15  -8   68.79    7.00
   1  14   8   61.49    4.70
  14 -15   8   71.19    5.80
 -15   1   8   70.99    5.60
 -14  18  -8   44.10    4.60
  -4 -14  -8   41.00    3.10
 -14  18  -8   32.70    3.10
  -4 -14  -8   36.30    2.90
  -4 -14  -8   37.20    3.90
  -4 -14  -8   42.40    2.60
   4  14   8   32.20    3.50
 -15  -4  -8  108.39    5.50
 -15  -4  -8  109.99    6.40
   4 -19   8  115.39    6.80
 -15  -1  -8   20.90    1.90
 -15  -1  -8   14.70    3.50
 -15  -1  -8   19.90    2.60
 -15  -1  -8   21.80    2.70
 -15  -1  -8   13.30    5.10
  -1  16  -8   22.40    1.70
 -15  -1  -8   17.30    4.00
   1 -16   8   22.50    3.40
   1 -16   8   18.10    2.10
 -15   2  -8  119.89   11.80
 -15   2  -8  115.59   10.30
 -15   2  -8   96.39    6.10
 -15   2  -8  101.59    9.20
 -15   2  -8  111.09    9.50
 -15   2  -8  104.09    5.80
  13 -15  -8  104.39    8.10
 -15   2  -8   96.19    6.50
   2  13  -8  109.49    6.60
 -15   2  -8  105.29    5.80
  -2 -13   8   97.09    6.90
 -13  15   8   97.49    7.80
  -2 -13   8  100.09    6.30
  -2 -13   8  101.39    7.30
 -15   5  -8  105.89   12.10
 -15   5  -8   95.49    9.60
 -15   5  -8   98.49   12.50
 -15   5  -8   85.79    5.20
   5  10  -8   93.99    6.90
  10 -15  -8   92.39    7.60
 -15   5  -8   79.39    5.10
 -15   5  -8   85.99   10.30
  -5 -10   8   82.59    8.40
  15  -5   8   77.19    6.40
  -5 -10   8   87.79    6.20
 -10  15   8   84.69    5.10
 -15   8  -8  388.66   22.50
   7 -15  -8  370.46   21.40
   7 -15  -8  344.57   19.00
 -15   8  -8  370.96   23.10
 -15   8  -8  353.16   20.70
 -15   8  -8  399.16   23.80
  15  -8   8  393.36   19.80
  -8  -7   8  383.76   18.50
  -7  15   8  376.06   17.30
  -7  15   8  352.96   28.10
  15  -8   8  473.55   68.99
  -8  -7   8  351.96   33.10
   4 -15  -8  112.99    6.50
   4 -15  -8  120.69    7.40
   4 -15  -8  115.89    7.50
 -15  11  -8  118.69    8.90
 -15  11  -8  120.89   10.10
   4 -15  -8  115.19   10.10
 -11  -4   8  131.89    9.00
 -11  -4   8  131.09    7.40
  -4  15   8  119.69    6.60
  15 -11   8  137.49    8.80
 -15  14  -8   31.30    3.90
 -15  14  -8   38.70    5.30
   1 -15  -8   30.60    3.20
   1 -15  -8   32.30    5.30
   1 -15  -8   31.90    3.00
   1 -15  -8   47.40    9.60
  -1  15   8   32.60    2.90
  15 -14   8   29.40    3.80
 -14  -1   8   34.90    4.00
 -15  17  -8   16.80    2.50
  -2 -15  -8   16.80    3.30
  -2 -15  -8   12.30    1.70
  -2 -15  -8   16.50    2.10
  -2 -15  -8   18.30    1.80
 -15  17  -8   18.30    3.50
  -2 -15  -8   17.40    5.80
   2  15   8   12.90    1.70
 -16  -2  -8    4.10    1.30
   2 -18   8    3.40    1.20
 -16   1  -8   45.30    7.60
 -16   1  -8   53.09    4.00
 -16   1  -8   52.29    6.30
   1  15  -8   54.99    4.00
 -16   1  -8   52.89    6.10
  -1 -15   8   55.99    4.50
  -1 -15   8   59.09    4.00
 -16   4  -8   17.00    4.40
 -16   4  -8   21.60    4.50
  12 -16  -8   17.00    3.30
 -16   4  -8   19.20    4.40
 -16   4  -8   19.40    5.70
   4  12  -8   20.50    2.80
  -4 -12   8   19.00    2.50
  -4 -12   8   19.40    2.90
  -4 -12   8   21.30    2.90
 -16   7  -8   61.09    6.60
   9 -16  -8   47.70    5.90
 -16   7  -8   62.19    6.90
   9 -16  -8   56.49    5.80
 -16   7  -8   58.99    8.10
 -16   7  -8   58.19    8.30
  -7  -9   8   54.19    4.40
  -9  16   8   49.10    3.10
  16  -7   8   47.50    4.90
  -7  -9   8   54.59    5.30
   6 -16  -8   78.09    7.70
   6 -16  -8   80.39    4.60
   6 -16  -8   76.39    5.40
   6 -16  -8   91.09    5.50
 -16  10  -8   81.99    8.10
 -16  10  -8   82.89    7.20
 -10  -6   8   75.49    5.40
 -10  -6   8   81.39    6.70
  -6  16   8   74.49    4.40
  16 -10   8   87.89    6.50
   3 -16  -8   38.40    8.00
   3 -16  -8   32.90    5.00
   3 -16  -8   35.60    3.20
 -16  13  -8   39.60    5.20
   3 -16  -8   38.60    3.10
 -16  13  -8   38.20    4.40
  -3  16   8   32.40    2.60
  16 -13   8   28.00    3.80
 -13  -3   8   31.60    4.00
   0 -16  -8    4.40    4.00
   0 -16  -8    9.80    3.20
   0 -16  -8   13.40    1.70
 -16  16  -8   13.80    3.20
   0 -16  -8   19.00    6.30
   0 -16  -8   12.70    1.80
 -16  16  -8   13.60    2.40
 -16   0   8   10.90    2.20
   0  16   8   11.10    1.60
 -17   0  -8    0.30    1.60
  17 -17  -8   -0.20    1.00
   0 -17   8   -3.10    1.90
   0 -17   8   -0.10    0.80
   0 -17   8    0.20    0.70
 -17   3  -8  133.39    9.60
   3  14  -8  135.99    7.20
 -17   3  -8  117.49    9.40
  -3 -14   8  133.09    7.30
  -3 -14   8  135.39    7.30
  -3 -14   8  134.19    8.00
 -14  17   8  113.59    9.80
   6  11  -8   21.20    2.80
 -17   6  -8   14.40    4.10
 -17   6  -8   16.90    3.80
 -17   6  -8   12.70    5.10
  -6 -11   8   19.90    3.00
  -6 -11   8   18.40    2.60
   8 -17  -8    7.80    1.90
   8 -17  -8    1.30    2.10
   8 -17  -8    5.30    1.20
 -17   9  -8    4.90    2.70
 -17   9  -8    5.50    2.50
  -8  17   8    4.60    0.80
  17  -9   8    5.80    2.00
  -9  -8   8    6.20    1.60
  -9  -8   8    5.00    2.10
   5 -17  -8   32.40    6.80
   5 -17  -8   34.00    3.00
   5 -17  -8   34.40    5.00
 -17  12  -8   33.60    4.40
 -17  12  -8   37.50    5.20
  -5  17   8   40.20    2.60
  17 -12   8   35.40    4.10
 -12  -5   8   32.70    4.20
 -12  -5   8   42.80    4.40
 -17  15  -8   34.50    3.80
   2 -17  -8   41.40    7.60
   2 -17  -8   35.10    2.70
   2 -17  -8   34.20    4.30
 -17  15  -8   39.50    4.80
   2 -17  -8   36.00    2.90
 -15  -2   8   40.70    3.90
  -2  17   8   39.90    2.60
 -17  18  -8   16.80    2.60
  -1 -17  -8   16.60    1.30
  -1 -17  -8   16.60    1.60
  -1 -17  -8   16.20    2.20
   1  17   8   15.90    1.60
  16 -18  -8   90.39    4.90
  -2 -16   8   98.09    5.40
 -18   5  -8    6.50    2.70
 -18   5  -8    8.50    2.70
   5  13  -8    7.00    1.60
  -5 -13   8    7.00    1.70
 -13  18   8    9.50    2.70
  -5 -13   8    8.60    1.90
  10 -18  -8   10.30    1.50
   8  10  -8   12.40    2.20
 -18   8  -8   11.10    3.00
 -18   8  -8    9.00    3.20
  10 -18  -8   14.90    2.30
  -8 -10   8   14.90    2.60
  -8 -10   8   11.20    2.00
 -10  18   8   13.40    1.10
 -18  11  -8   11.50    3.30
   7 -18  -8   10.70    1.80
   7 -18  -8   11.20    2.60
 -18  11  -8   10.10    2.80
 -11  -7   8    6.50    1.90
 -11  -7   8    6.30    1.70
  -7  18   8    6.60    1.00
 -18  14  -8   14.90    3.00
   4 -18  -8   14.70    1.80
   4 -18  -8   21.50    5.60
   4 -18  -8   14.50    1.70
   4 -18  -8   17.60    3.00
 -18  14  -8   14.80    3.40
  -4  18   8   17.40    1.40
 -14  -4   8   18.00    2.70
   1 -18  -8   46.10    3.60
   1 -18  -8   42.30    2.70
 -18  17  -8   45.10    4.20
   1 -18  -8   44.70    2.60
  -1  18   8   42.80    2.40
  15 -19  -8   14.80    1.20
   4  15  -8   14.80    1.40
 -19   4  -8   12.70    2.60
  15 -19  -8   14.60    1.40
 -19   4  -8   11.40    2.60
  -4 -15   8   18.80    1.90
 -19   7  -8   17.00    3.40
 -19   7  -8   25.30    3.60
  12 -19  -8   20.10    1.40
   7  12  -8   22.20    2.30
  12 -19  -8   20.70    2.10
  -7 -12   8   19.00    2.60
  -7 -12   8   16.60    2.20
 -12  19   8   16.30    2.30
 -19  10  -8   42.10    4.40
   9 -19  -8   37.70    2.90
  10   9  -8   38.00    3.20
 -19  10  -8   33.30    4.50
 -10  -9   8   38.20    3.80
 -10  -9   8   37.90    3.20
 -19  13  -8   97.09    7.30
   6 -19  -8   97.09    9.80
 -19  13  -8   87.79    6.60
   6 -19  -8   94.59    5.10
   6 -19  -8   89.69    6.00
 -13  -6   8   98.89    6.50
 -13  -6   8   92.59    5.90
  -6  19   8   99.29    4.70
  11 -20  -8   62.89    6.80
 -20   9  -8   64.99    5.10
  11 -20  -8   66.89    4.00
  -9 -11   8   73.99    5.10
  -9 -11   8   80.49    4.60
 -20  12  -8   20.30    3.10
   8 -20  -8   24.10    1.80
  12   8  -8   23.30    2.10
   8 -20  -8   20.70    4.30
 -12  -8   8   23.70    2.70
 -12  -8   8   18.40    2.50
   0   0   9 1282.67   60.19
  -1  -1  -9  962.00   53.79
   1   1   9  962.80   46.60
   1  -2   9 1011.80   47.40
  -2   1   9  968.50   48.10
   1  -2   9  994.50   46.80
  -2   1  -9  128.99   15.10
   2  -1   9  134.89    9.00
  -1  -1   9  137.99   10.50
  -1  -1   9  129.39    9.50
  -1   2   9  141.79   10.20
   4  -2  -9  741.33   33.60
  -2  -2  -9  687.53   43.00
   2  -4   9  683.83   35.80
  -4   2   9  713.43   37.40
   2   2   9  697.13   34.90
   3  -3  -9   81.09    5.60
  -3   0  -9   69.39   11.50
   3   0   9   67.39    6.20
  -3   3   9   84.49    8.20
   0  -3   9   74.69    7.00
  -3   3  -9   76.39   12.70
   0  -3  -9   75.19   11.80
  -3   0   9   87.29    7.50
   3  -3   9   87.79    7.40
   0   3   9   85.39    7.60
  -3   0   9   87.99    9.00
   6  -3  -9  157.28    9.30
   6  -3  -9  143.69   24.00
  -3  -3  -9  126.69   19.10
   3   3   9  154.08   11.30
  -6   3   9  147.29   10.30
  -6   3   9  166.48   13.90
   3  -6   9  146.59   11.50
  -4  -1  -9  413.46   31.50
   5  -4  -9  421.06   36.40
   5  -4  -9  413.46   19.90
   1  -5   9  375.66   22.30
  -5   4   9  395.96   24.00
   4   1   9  349.47   20.40
  -4   2  -9 1803.42   94.19
   2  -4  -9 1773.82   89.99
   2  -4  -9 1871.51   82.89
  -2   4   9 1922.11   85.99
   4  -2   9 1849.61   84.99
  -2  -2   9 1841.12   86.79
  -2  -2   9 1809.42   85.39
  -1  -4  -9   52.59   11.60
   5  -1  -9   48.60    4.10
  -4   5  -9   36.20    9.70
  -5   1   9   38.10    4.90
   1   4   9   36.00    5.50
  -5   1   9   40.00    7.20
   4  -5   9   39.10    5.30
   8  -4  -9    7.60    2.10
  -4  -4  -9    7.80    2.80
  -4  -4  -9    4.90    1.20
  -4  -4  -9    7.30    1.90
  -4  -4  -9    6.50    2.60
  -4  -4  -9   11.30   15.10
  -4  -4  -9    7.40    2.60
   8  -4  -9   13.40   13.70
  -4  -4  -9    8.90    2.30
  -4  -4  -9    7.40    1.60
  -8   4   9   12.30    3.40
   4  -8   9    8.10    2.90
   4   4   9    8.90    3.60
  -8   4   9    8.30    1.00
  -8   4   9    8.80    4.80
  -5  -2  -9  111.79    6.30
  -5  -2  -9  151.88   28.00
  -5  -2  -9  111.39    6.80
  -5  -2  -9  113.59    6.30
  -5  -2  -9  115.19    7.90
  -5  -2  -9  107.49    8.90
   7  -5  -9  136.39   24.80
   7  -5  -9  128.59    7.90
  -5  -2  -9   90.99   10.90
  -5  -2  -9  129.99    7.70
   2  -7   9  109.79    6.00
  -7   5   9  132.39   12.90
  -7   5   9  114.99    5.80
   2  -7   9  110.19    9.90
   5   2   9  108.69    9.60
   2  -7   9  129.59   10.80
   4  -5  -9 1238.38   72.79
  -5   1  -9 1158.58   65.39
   4  -5  -9 1166.78   53.79
  -1  -4   9 1176.48   56.49
  -4   5   9 1168.98   56.79
   5  -1   9 1033.30   51.99
   1  -5  -9  710.53   41.90
  -5   4  -9  697.63   45.00
   1  -5  -9  729.63   33.40
   5  -4   9  685.33   35.80
  -4  -1   9  695.63   35.60
  -4  -1   9  730.13   38.80
  -1   5   9  693.23   36.50
  -5   7  -9  245.88   12.30
  -2  -5  -9  233.78   11.90
  -2  -5  -9  223.48   12.00
  -2  -5  -9  224.78   14.20
  -2  -5  -9  233.68   27.80
   7  -2  -9  263.37   13.70
  -5   7  -9  234.98   23.80
   5  -7   9  254.17   16.50
  -7   2   9  246.78   19.40
  -7   2   9  250.67   14.90
   2   5   9  247.68   16.60
  10  -5  -9   94.59    7.10
  -5  -5  -9   87.89    7.60
  -5  -5  -9  111.09   26.70
  -5  -5  -9   88.19    8.30
  10  -5  -9   97.69   24.50
  -5  -5  -9   84.39    6.10
  -5  -5  -9   87.59    5.50
  -5  -5  -9   88.19    7.50
  -5  -5  -9   83.79   10.70
  -5  -5  -9   95.39    6.90
  -5  -5  -9   85.89    5.40
  -5  10  -9   84.69   18.60
  -5  -5  -9  105.99    8.60
   5 -10   9   78.19   13.30
   5   5   9   81.29   11.00
   5 -10   9   81.69    5.00
 -10   5   9  113.89   14.90
   5 -10   9   91.79    9.70
  -6  -3  -9   70.69   20.50
  -6  -3  -9   65.29    9.30
  -6  -3  -9   67.19    5.00
   9  -6  -9   81.09    6.10
  -3   9  -9   83.79   17.50
  -6  -3  -9   67.89    6.30
  -6  -3  -9   79.89    7.20
   9  -6  -9   72.49   19.50
  -6  -3  -9   76.59    6.10
  -6  -3  -9   69.89    4.60
  -6  -3  -9   73.19    7.50
  -6  -3  -9   69.89    6.60
  -6  -3  -9   73.79    4.60
   6   3   9   77.69    9.70
  -9   6   9   67.49    3.90
   3  -9   9   68.99    4.20
   3  -9   9   75.79    8.80
  -9   6   9   85.89   12.00
   3  -9   9   74.09   12.50
   6  -6  -9   97.69   20.60
  -6   0  -9   87.29   19.10
  -6   0  -9   76.09    5.30
  -6   0  -9   85.59    6.10
  -6   0  -9   76.89    7.50
  -6   0  -9   84.69   12.00
  -6   0  -9   79.09    4.90
  -6   0  -9   82.19    4.90
  -6   0  -9   83.09    6.00
   6  -6  -9   92.69    6.40
   0  -6   9   81.59    8.30
  -6   6   9   89.59    4.50
   0  -6   9   85.99    4.70
   0  -6   9   97.49   10.00
  -6   6   9  103.29   10.70
   6   0   9   79.39    7.20
   3  -6  -9   99.49   19.20
   3  -6  -9  113.89    7.30
  -6   3  -9   94.29   17.20
   3  -6  -9   98.49   14.80
  -3   6   9  116.59   10.40
   6  -3   9  114.59    9.00
  -3  -3   9  117.09    9.60
  -6   6  -9  148.29   22.40
   0  -6  -9  151.18   20.60
   0  -6  -9  154.58    7.90
   0  -6  -9  178.18   13.50
  -6   6  -9  131.99    8.10
   6   0  -9  132.19    9.90
   6  -6   9  155.28   11.40
  -6   0   9  155.38   11.00
  -6   0   9  153.98   14.30
   0   6   9  150.28   12.30
  -3  -6  -9   31.30   19.40
  -6   9  -9   30.00    5.90
  -3  -6  -9   33.80    3.00
  -6   9  -9   31.00   13.40
  -3  -6  -9   40.80    5.30
  -3  -6  -9   38.50    3.00
  -3  -6  -9   36.50    5.20
   9  -3  -9   36.70    4.20
  -3  -6  -9   33.90    7.10
  -3  -6  -9   44.10    5.30
  -3  -6  -9   34.50    3.50
   9  -3  -9   23.80   15.40
  -3  -6  -9   39.40    4.10
   3   6   9   32.20    6.80
   6  -9   9   28.10    9.40
   6  -9   9   41.80    7.20
   6  -9   9   31.40    2.60
  -9   3   9   47.90   10.90
  -6  -6  -9   87.99    7.90
  -6  -6  -9   90.79    8.10
  12  -6  -9  104.29    7.80
  -6  -6  -9   95.69    9.30
  -6  -6  -9  111.29    9.40
  -6  -6  -9   97.79    5.90
  12  -6  -9  105.39   31.30
  -6  -6  -9   93.99    6.60
  -6  -6  -9   98.29    6.00
  -6  -6  -9   99.19    7.50
  -6  -6  -9   87.89   11.60
   6   6   9   70.09   14.10
   6 -12   9  103.59   11.00
   6 -12   9  103.99   18.10
 -12   6   9  117.89   18.30
  -7  -4  -9  234.68   14.70
  -7  -4  -9  237.68   16.20
  -7  -4  -9  247.58   12.50
  -7  -4  -9  274.97   16.20
  11  -7  -9  262.37   14.50
  11  -7  -9  197.18   33.10
  -7  -4  -9  210.68   20.20
  -7  -4  -9  237.38   15.10
  -7  -4  -9  222.18   44.40
  -4  11  -9  238.38   31.60
   7   4   9  241.08   19.90
   4 -11   9  247.28   18.60
 -11   7   9  294.67   24.10
   4 -11   9  199.98   30.70
  -7  -1  -9   91.99    6.90
  -7  -1  -9   97.69    5.60
  -7  -1  -9   94.29   21.90
  -1   8  -9  101.99    6.30
  -7  -1  -9  106.49    8.80
  -7  -1  -9   91.99    6.00
  -7  -1  -9   98.09    7.00
   8  -7  -9  104.09    7.20
  -7  -1  -9   95.89    5.70
  -7  -1  -9  102.99    7.50
  -7  -1  -9   78.79   10.30
  -7  -1  -9  105.99    8.80
  -7  -1  -9  124.29   13.60
   8  -7  -9   93.69   22.60
  -8   7   9  122.49   13.00
   7   1   9   88.39   10.30
  -8   7   9   95.59    5.00
   1  -8   9   99.69    9.90
   1  -8   9   78.69   11.10
   1  -8   9   84.49   12.90
   1  -8   9   90.49    5.20
   5  -7  -9  261.27   13.20
  -7   2  -9  234.08   27.40
  -7   2  -9  238.88   12.40
  -7   2  -9  225.88   17.60
  -7   2  -9  226.98   11.90
  -7   2  -9  226.38   11.30
  -7   2  -9  232.68   14.40
  -7   2  -9  229.18   11.40
   5  -7  -9  252.87   23.70
  -7   2  -9  220.28   12.50
  -7   2  -9  240.08   12.50
   5  -7  -9  254.77   29.50
  -5   7   9  227.38   10.90
   7  -2   9  232.18   16.10
  -2  -5   9  231.38   15.70
  -2  -5   9  230.98   17.50
  -5   7   9  245.88   17.50
  -2  -5   9  220.08   11.10
  -7   5  -9  158.08   13.80
  -7   5  -9  179.58   22.20
   2  -7  -9  177.08   10.00
  -7   5  -9  160.48    9.20
  -7   5  -9  158.38    9.10
   2  -7  -9  170.48    9.70
  -7   5  -9  163.58    8.90
   2  -7  -9  175.48   24.60
   7  -5   9  171.08   12.10
  -5  -2   9  184.08   13.60
  -2   7   9  176.78   13.60
  -1  -7  -9  120.59    7.30
  -7   8  -9  105.79    8.50
   8  -1  -9  112.39    7.90
  -1  -7  -9  137.19    9.70
  -1  -7  -9  130.79    7.10
  -7   8  -9  113.29   10.60
  -7   8  -9  102.19   18.10
  -1  -7  -9  125.49    7.60
  -1  -7  -9  139.69    9.00
  -1  -7  -9  103.39   23.50
   7  -8   9  133.79   16.70
   7  -8   9  118.49   10.50
   7  -8   9  106.69    6.30
   1   7   9  129.69   12.10
  -4  -7  -9   97.19   18.80
  11  -4  -9  121.49    8.60
  -4  -7  -9  136.29    8.50
  -7  11  -9   71.89   24.20
  -4  -7  -9  124.59    8.40
  11  -4  -9   78.09   30.90
  -4  -7  -9  131.49   10.10
  -4  -7  -9  109.59    9.10
  -4  -7  -9  102.99   34.50
  -4  -7  -9  127.89    6.90
   4   7   9  115.09   14.20
   7 -11   9  124.09   12.00
   7 -11   9  121.99   18.10
  -7  -7  -9  132.39    9.50
  -7  -7  -9  148.79    9.30
  -7  -7  -9  143.99   11.50
  -7  -7  -9  144.69    7.50
  -7  -7  -9  140.69    7.60
  -7  -7  -9  122.99   13.90
  14  -7  -9  104.89   42.10
  -7  -7  -9  143.59    8.30
  14  -7  -9  146.39    9.80
 -14   7   9   92.79   20.70
   7 -14   9  131.39   13.60
   7 -14   9  125.29    8.30
   7   7   9   85.19   16.60
   7 -14   9  104.59   25.30
  -8  -5  -9  203.48   12.30
  -8  -5  -9  168.18   44.50
  -8  -5  -9  193.58   10.10
  13  -8  -9  122.29   33.10
  -8  -5  -9  218.48   14.20
  -8  -5  -9  197.48   13.30
  -8  -5  -9  203.28   14.50
  13  -8  -9  211.38   12.60
  -8  -5  -9  219.28   12.20
  -8  -5  -9  168.78   16.50
  -8  -5  -9  207.38   10.40
  -8  -5  -9  196.68   11.00
   5 -13   9  169.28   27.30
 -13   8   9  177.78   23.20
   8   5   9  150.68   20.90
   5 -13   9  174.88   16.20
 -13   8   9  152.08   25.20
  -8  -2  -9   48.90    4.10
  -8  -2  -9   55.29   10.20
  -8  -2  -9   44.50    7.30
  -8  -2  -9   46.10    3.50
  -8  -2  -9   45.50    3.50
  -2  10  -9   49.80    3.60
  -8  -2  -9   23.10   22.90
  10  -8  -9   47.40    4.80
  -8  -2  -9   32.40    7.60
  -8  -2  -9   52.79    6.20
  -8  -2  -9   48.80    5.10
  -8  -2  -9   45.30    5.00
  10  -8  -9   40.10   16.90
  -8  -2  -9   49.30    5.70
   2 -10   9   44.50   11.40
 -10   8   9   28.40    7.90
   2 -10   9   50.49    7.80
   8   2   9   31.40    8.10
 -10   8   9   42.30    2.70
  -8   1  -9  114.49    7.00
  -8   1  -9  131.49   24.50
  -8   1  -9  126.89    9.60
  -8   1  -9  130.59   10.10
  -8   1  -9  115.59    6.50
  -8   1  -9  113.59    7.50
  -8   1  -9  111.49    6.40
  -8   1  -9  121.69    7.90
   7  -8  -9   72.59   17.60
   7  -8  -9  117.89    7.90
  -8   1  -9  118.49   13.10
  -8   1  -9  118.59    8.30
  -1  -7   9  115.19    6.10
  -7   8   9  134.09   13.40
  -7   8   9  123.99    6.00
  -1  -7   9  119.79   13.00
  -1  -7   9  123.49   11.10
  -8   4  -9   13.20    2.50
   4  -8  -9    7.60   10.40
  -8   4  -9   12.50    3.10
  -8   4  -9   11.30    1.80
  -8   4  -9   10.20    2.80
  -8   4  -9   10.40    1.40
   4  -8  -9    9.00    2.10
  -8   4  -9   12.40    1.40
  -8   4  -9   10.30    2.70
  -8   4  -9   10.10   13.20
   4  -8  -9    8.50    4.80
  -8   4  -9   13.80    4.80
   8  -4   9    7.80    2.70
  -4  -4   9   15.40    3.90
  -4   8   9    7.50    4.20
  -4  -4   9   14.60    6.10
  -4   8   9   14.20    1.50
   1  -8  -9  100.79    6.00
  -8   7  -9   94.89   20.60
  -8   7  -9   92.29    5.20
  -8   7  -9   94.29    6.20
  -8   7  -9   99.79    6.00
  -8   7  -9  105.49   10.70
   1  -8  -9   99.39    5.70
  -8   7  -9   96.19    7.80
   1  -8  -9   92.99    6.20
  -8   7  -9   89.89    8.10
   8  -7   9   91.39    9.00
  -7  -1   9   98.59    9.60
   8  -7   9  110.69   15.20
  -1   8   9  106.49   11.10
  -1   8   9   90.09    5.70
  10  -2  -9  102.29    7.80
  -8  10  -9  102.69   22.10
  -8  10  -9   95.39    8.30
  -2  -8  -9    1.30   35.00
  -2  -8  -9  133.99    9.90
  -2  -8  -9  109.69    7.50
  -2  -8  -9  122.89    6.40
  -8  10  -9  112.49   10.80
  -2  -8  -9  123.99    9.40
  -2  -8  -9  122.59    7.30
  -2  -8  -9  118.69    6.70
   8 -10   9   97.19   10.30
   2   8   9  110.89   12.70
   8 -10   9  128.79   19.70
 -10   2   9   96.39   15.80
   8 -10   9   94.59    5.90
  -5  -8  -9  172.58   10.30
  -5  -8  -9  158.08    9.30
  -5  -8  -9  140.19   14.90
  -5  -8  -9  169.48   11.50
  13  -5  -9  141.59   10.30
  -5  -8  -9  142.69   11.70
  -5  -8  -9  153.98    8.40
  -5  -8  -9  155.18    8.60
   8 -13   9  147.69   22.30
   8 -13   9  185.08   15.40
 -13   5   9  154.98   22.30
   5   8   9  167.18   18.70
  -8  -8  -9   65.19    5.50
  -8  -8  -9   82.59   11.20
  -8  -8  -9   61.39    4.60
  -8  -8  -9   58.89    5.40
  -8  -8  -9   48.10    8.70
  -8  -8  -9   62.49    3.80
  -8  -8  -9   58.59    3.90
  16  -8  -9   48.90    6.20
   8 -16   9   50.89   10.20
  -9  -6  -9  125.49    8.50
  15  -9  -9  132.19    9.20
  -9  -6  -9  122.19    8.50
  -9  -6  -9  128.49    7.00
  -9  -6  -9  121.79   10.80
  -9  -6  -9  102.69   12.50
  -9  -6  -9  126.59    9.70
  -9  -6  -9  123.29    7.50
  -9  -6  -9  127.49   10.10
  -9  -6  -9  127.09    6.80
  -9  -6  -9  116.19   13.60
   6 -15   9  114.69   13.60
  12  -9  -9  146.99   32.40
  -9  -3  -9  201.98   10.30
  -9  -3  -9  196.08   10.30
  -9  -3  -9  196.98   11.80
  12  -9  -9  199.98   12.40
  -9  -3  -9  195.58   13.30
  -9  -3  -9  202.98   15.00
  -9  -3  -9  134.39   39.10
  -9  -3  -9  193.08   11.90
  -3  12  -9  201.38   10.00
  -9  -3  -9  194.38   10.90
  -9  -3  -9  189.48   18.30
  -9  -3  -9  209.68   14.10
 -12   9   9  202.28   23.00
   3 -12   9  176.38   16.20
  -9   0  -9    1.80    0.90
  -9   0  -9    3.00    1.00
  -9   0  -9    4.20    1.90
   0   9  -9    1.70    1.20
  -9   0  -9    2.40    2.30
  -9   0  -9    2.80    2.00
  -9   0  -9   -6.60   19.90
  -9   0  -9    2.40    3.80
   9  -9  -9    2.70    1.40
  -9   0  -9    2.40    4.20
  -9   0  -9   -0.60    1.70
  -9   0  -9    2.00    1.20
  -9   0  -9    0.20    2.90
   9  -9  -9    7.90   13.50
  -9   9   9    3.00    0.80
   0  -9   9   -4.70    7.20
  -9   9   9    5.30    5.60
   0  -9   9    2.90    2.80
  -9   3  -9  173.48   10.00
  -9   3  -9  171.18    9.70
  -9   3  -9  175.18    9.20
   6  -9  -9  152.88   26.20
  -9   3  -9  181.98   12.20
   6  -9  -9  191.18   11.00
  -9   3  -9  183.28    9.30
  -9   3  -9  195.88   13.10
  -9   3  -9  181.88   11.00
  -9   3  -9  175.68   31.90
  -9   3  -9  185.08   10.40
  -9   3  -9  167.18   14.60
  -3  -6   9  189.68   17.20
  -6   9   9  211.78   16.70
   9  -3   9  192.58   13.10
  -3  -6   9  174.48   14.00
  -6   9   9  188.58    8.90
  -9   6  -9  128.09    9.70
   3  -9  -9  138.49    8.50
  -9   6  -9  125.09   22.10
   3  -9  -9  115.39    9.70
  -9   6  -9  126.99    6.80
  -9   6  -9  133.19    7.50
  -9   6  -9  126.29    9.80
  -9   6  -9  125.39   12.00
  -9   6  -9  126.29    8.00
   3  -9  -9  129.49   25.50
  -9   6  -9  127.69    6.80
   3  -9  -9  115.39    7.50
   3  -9  -9  120.89    7.50
  -3   9   9  131.89    6.90
  -6  -3   9  141.19   11.10
  -6  -3   9  131.29   15.10
  -3   9   9  137.99   13.20
   9  -6   9  143.69   18.00
   9  -6   9  152.88   11.30
  -9   9  -9  132.99    8.40
   0  -9  -9  132.19    8.40
  -9   9  -9  130.39   10.10
  -9   9  -9  124.69   24.50
  -9   9  -9  134.29   12.60
   0  -9  -9  145.59   11.00
   0  -9  -9  160.98    7.80
   0  -9  -9  152.28    8.20
   9  -9   9  140.69   12.20
   0   9   9  154.08   14.90
   9  -9   9  168.98   20.10
   9  -9   9  138.79    7.50
  -9   0   9  147.49   17.60
   0   9   9  137.99    8.00
  -3  -9  -9   32.90    8.40
  -3  -9  -9   45.60    3.70
  -9  12  -9   45.70    5.60
  12  -3  -9   43.10    5.30
  -3  -9  -9   45.10    4.80
  -3  -9  -9   53.39    6.80
  -3  -9  -9   75.99   13.80
  -9  12  -9   36.60    4.10
  -3  -9  -9   52.89    4.50
  -3  -9  -9   51.49    3.60
 -12   3   9   42.20   13.70
   3   9   9   28.70    8.50
   9 -12   9   28.50   13.10
   9 -12   9   57.29    9.50
  -6  -9  -9   49.20    4.90
  -6  -9  -9   49.90    3.40
  15  -6  -9   42.90    6.00
  -9  15  -9   51.29    4.50
  -6  -9  -9   75.39   12.80
  -6  -9  -9   52.59    5.70
  -6  -9  -9   44.60    4.10
  -9  15  -9   48.70    5.50
  -6  -9  -9   48.50    3.60
  -6  -9  -9   36.30    8.20
   9 -15   9   45.10   10.10
   9 -15   9   46.00    4.50
  -9  18  -9   96.39    5.60
  -9  -9  -9   91.09    4.90
  -9  -9  -9   80.09    5.70
  -9  -9  -9   94.39    6.10
  -9  18  -9   98.69    7.50
  -9  -9  -9   81.09    4.50
  -7  17  -9  167.28    9.90
 -10  -7  -9  144.29    8.30
 -10  -7  -9  155.28    8.50
 -10  -7  -9  152.18    7.80
 -10  -7  -9  150.38    9.00
 -10  -7  -9  140.09    8.70
 -10  -4  -9  290.37   15.80
 -10  -4  -9  288.17   15.00
  14 -10  -9  284.17   50.79
  14 -10  -9  291.37   16.90
 -10  -4  -9  292.17   16.10
 -10  -4  -9  295.97   14.40
 -10  -4  -9  294.17   14.30
 -10  -4  -9  286.27   17.70
 -10  -4  -9  303.77   18.40
 -10  -4  -9  296.57   21.30
 -10  -4  -9  316.37   19.60
 -14  10   9  286.27   33.00
   4 -14   9  251.87   21.40
 -10  -1  -9  173.18   16.30
 -10  -1  -9  117.49   35.20
 -10  -1  -9  177.28    9.30
  11 -10  -9  181.38   11.50
 -10  -1  -9  181.08   10.60
 -10  -1  -9  176.38    9.40
 -10  -1  -9  174.18   10.90
 -10  -1  -9  163.38    9.80
 -10  -1  -9  184.98   14.30
  -1  11  -9  184.48    9.70
 -10  -1  -9  207.48   13.50
  11 -10  -9  146.89   31.40
 -10  -1  -9  177.08   12.50
  10   1   9  178.28   18.20
   1 -11   9  175.58   15.50
 -11  10   9  165.28   19.30
 -11  10   9  167.48    8.50
 -10   2  -9   57.89    3.90
 -10   2  -9   60.99    4.10
 -10   2  -9   54.69    9.90
 -10   2  -9   64.79    5.40
 -10   2  -9   31.60   25.20
 -10   2  -9   59.69    4.80
 -10   2  -9   56.09    4.40
 -10   2  -9   64.39    6.70
   8 -10  -9   66.89   18.10
 -10   2  -9   64.69    7.80
 -10   2  -9   56.49    6.00
   8 -10  -9   59.29    5.40
  10  -2   9   57.69   12.40
  -2  -8   9   68.19    8.60
  -8  10   9   60.09    3.50
  -8  10   9   73.29   12.10
  -2  -8   9   64.19   11.10
  10  -2   9   58.29    7.70
 -10   5  -9  247.48   12.10
 -10   5  -9  251.27   12.90
 -10   5  -9  248.28   12.00
 -10   5  -9  229.58   13.70
   5 -10  -9  248.98   33.70
 -10   5  -9  245.38   13.00
   5 -10  -9  250.07   13.80
 -10   5  -9  262.27   15.70
 -10   5  -9  234.58   12.50
 -10   5  -9  248.68   18.00
   5 -10  -9  226.58   14.90
 -10   5  -9  262.57   16.20
   5 -10  -9  254.57   13.80
  -5  -5   9  238.68   21.20
  -5  10   9  250.97   11.90
  -5  10   9  260.47   19.50
  10  -5   9  250.47   24.30
  10  -5   9  238.28   16.00
  -5  -5   9  240.78   17.30
 -10   8  -9   10.20    1.90
   2 -10  -9    8.30    1.90
 -10   8  -9    3.40    3.30
   2 -10  -9    6.80    1.40
   2 -10  -9    7.20    3.10
   2 -10  -9    6.30    4.70
 -10   8  -9    7.60    2.80
 -10   8  -9    7.10    1.20
   2 -10  -9    6.50    1.80
 -10   8  -9   15.50    2.80
 -10   8  -9    5.30    2.90
  -2  10   9   12.50    5.80
  -8  -2   9   10.50    7.30
  10  -8   9   -4.30    7.40
  10  -8   9    7.60    1.20
  -2  10   9    8.10    1.60
  10  -8   9    5.50    3.80
  -1 -10  -9  148.09    7.20
 -10  11  -9   82.09   34.10
 -10  11  -9  113.59    7.90
  -1 -10  -9  136.89    7.40
  -1 -10  -9  136.29    8.30
 -10  11  -9  114.19    9.50
  10 -11   9  136.69   22.50
 -11   1   9   83.09   16.00
   1  10   9  114.29   15.10
  10 -11   9  128.89   17.30
   1  10   9  118.59    7.60
  -4 -10  -9  198.38   10.30
  14  -4  -9  149.19   12.40
 -10  14  -9  164.38   10.00
 -10  14  -9  177.28   12.30
  -4 -10  -9  166.18    9.30
  -4 -10  -9  177.38    9.10
  -4 -10  -9  186.88   10.70
  10 -14   9  174.38   17.20
 -14   4   9  151.78   25.00
  10 -14   9  148.59   25.50
  10 -14   9  182.18   10.70
   4  10   9  189.28   22.10
  -7 -10  -9   50.89    4.40
  -7 -10  -9   43.20    2.80
 -10  17  -9   49.30    4.00
  -7 -10  -9   48.30    3.30
 -10  17  -9   55.89    6.70
  -7 -10  -9   47.50    3.80
  -7 -10  -9   42.80    4.60
  -8  19  -9   30.90    2.50
 -11  -8  -9   28.60    2.30
 -11  -8  -9   26.60    2.10
 -11  -8  -9   27.40    2.80
 -11  -5  -9   54.89    4.10
 -11  -5  -9   48.10    4.30
  16 -11  -9   52.39    5.50
 -11  -5  -9   52.59    6.30
 -11  -5  -9   53.59    3.50
 -11  -5  -9   56.49    5.00
 -11  -5  -9   55.89    6.10
 -11  -5  -9   54.69    3.50
 -11  -5  -9   59.19    9.90
 -11  -5  -9   46.20    7.00
   5 -16   9   63.69   10.80
 -11  -2  -9  284.47   13.60
 -11  -2  -9  289.17   17.70
 -11  -2  -9  281.97   17.30
  -2  13  -9  287.47   13.60
 -11  -2  -9  269.67   13.50
  13 -11  -9  283.87   47.30
 -11  -2  -9  271.47   15.10
 -11  -2  -9  264.77   20.40
 -11  -2  -9  268.07   14.20
 -11  -2  -9  258.27   14.50
  13 -11  -9  288.57   16.20
 -11  -2  -9  144.19   50.29
 -11  -2  -9  266.07   18.70
 -13  11   9  289.37   29.70
   2 -13   9  235.68   20.40
 -11   1  -9   96.59    8.70
 -11   1  -9   90.49    5.90
 -11   1  -9    9.00   29.70
 -11   1  -9   82.29    6.80
 -11   1  -9   92.29    8.30
  10 -11  -9   91.69    7.20
 -11   1  -9   92.89   12.10
 -11   1  -9   86.09    6.20
 -11   1  -9   84.69    9.80
  10 -11  -9   61.89   23.10
 -11   1  -9   85.99    5.40
 -11   1  -9   87.39    5.30
   1  10  -9   92.29    6.10
 -10  11   9   77.89   13.30
  11  -1   9   70.29   16.80
 -10  11   9   86.89    4.70
  -1 -10   9   81.09   10.60
 -11   4  -9   99.59    6.40
 -11   4  -9  110.29   30.70
   7 -11  -9   99.09    7.40
 -11   4  -9   88.69    7.70
 -11   4  -9   94.89   10.30
   7 -11  -9   92.79   24.90
 -11   4  -9   98.19    6.80
 -11   4  -9  108.89    9.10
 -11   4  -9  118.69    6.80
  11  -4   9   95.19   16.50
  -4  -7   9   90.49   14.30
  -7  11   9   94.89   13.10
  -4  -7   9  100.89   10.90
 -11   7  -9  155.38   31.90
   4 -11  -9  168.28    9.90
   4 -11  -9  165.88    9.50
 -11   7  -9  154.98    8.00
   4 -11  -9  150.98   30.00
   4 -11  -9  129.09   14.10
   4 -11  -9  141.39    8.90
 -11   7  -9  165.18   12.20
 -11   7  -9  166.38   11.70
 -11   7  -9  159.18    8.70
   4 -11  -9  159.98   11.60
  -7  -4   9  149.59   12.80
  11  -7   9  192.38   22.20
  -4  11   9  154.38    8.10
  11  -7   9  135.49   14.90
  -4  11   9  160.28   15.50
  -7  -4   9  173.78   19.10
 -11  10  -9  388.76   22.00
   1 -11  -9  396.06   18.80
   1 -11  -9  368.86   18.90
 -11  10  -9  390.76   24.20
   1 -11  -9  385.16   18.20
 -11  10  -9  373.86   19.50
  -1  11   9  395.06   27.60
  11 -10   9  393.16   24.00
 -10  -1   9  377.96   31.60
  -1  11   9  395.16   18.70
 -10  -1   9  319.57   19.50
  11 -10   9  394.06   34.80
 -11  13  -9  117.19    9.80
 -11  13  -9  117.39    8.10
  -2 -11  -9  146.79    8.50
  -2 -11  -9  153.08    7.60
 -13   2   9   91.79   19.90
  11 -13   9  122.89    8.70
   2  11   9  116.49    7.60
  11 -13   9  107.79   14.30
  11 -13   9  148.69   26.10
   2  11   9  123.99   19.50
  -5 -11  -9   13.10    1.60
  -5 -11  -9   10.60    5.30
  -5 -11  -9   11.70    2.10
 -11  16  -9   16.00    3.40
 -11  16  -9   17.00    2.40
  -5 -11  -9   13.10    1.80
  -5 -11  -9   12.70    2.90
  -5 -11  -9   26.10    6.60
  -5 -11  -9   12.80    2.50
   5  11   9    8.30    2.10
  11 -16   9   12.40    2.50
 -11  19  -9   49.80    3.90
  -8 -11  -9   39.40    3.70
 -11  19  -9   42.50    3.70
  -8 -11  -9   45.50    3.10
  -8 -11  -9   42.20    2.60
  -8 -11  -9   40.10    3.20
 -12  -6  -9   37.40    2.80
 -12  -6  -9   29.80    2.50
 -12  -6  -9   34.80    2.10
 -12  -6  -9   33.10    2.20
 -12  -6  -9   32.70    3.20
   6 -18   9   27.50    2.60
 -12  -3  -9   14.50    4.80
 -12  -3  -9   12.00    1.70
 -12  -3  -9   12.80    4.60
 -12  -3  -9    7.50    3.10
 -12  -3  -9   11.90    2.10
 -12  -3  -9    8.70    4.70
 -12  -3  -9   11.40    2.00
 -12  -3  -9   11.90    3.80
  15 -12  -9    6.90    2.50
 -12  -3  -9    9.10    1.40
 -12  -3  -9   15.40    2.90
   3 -15   9    3.50    5.20
 -12   0  -9   62.69    4.40
 -12   0  -9   66.59    7.60
 -12   0  -9   74.29    7.80
 -12   0  -9   62.59    5.80
  12 -12  -9   69.49    6.30
   0  12  -9   75.79    5.10
 -12   0  -9   61.89    5.10
 -12   0  -9   66.89    4.50
  12 -12  -9   86.09   36.80
 -12   0  -9   65.79    4.90
 -12   0  -9   67.89   10.70
 -12  12   9   54.09   17.70
   0 -12   9   70.99    5.50
   0 -12   9   75.89   10.20
 -12   3  -9  164.78    8.60
 -12   3  -9  163.68    8.50
 -12   3  -9  161.28    9.70
   9 -12  -9  162.58   10.60
 -12   3  -9  164.28   14.50
 -12   3  -9  151.18    9.10
 -12   3  -9  153.48    9.00
 -12   3  -9  146.29   38.50
 -12   3  -9  165.78   11.70
 -12   3  -9  175.68   14.00
 -12   3  -9  175.78   12.40
   9 -12  -9  146.69   33.40
  -9  12   9  165.38   18.50
  -3  -9   9  162.38   15.10
  -3  -9   9  135.89   18.90
  12  -3   9  144.59   22.40
  -9  12   9  162.68    8.00
 -12   6  -9  210.28   14.10
   6 -12  -9  175.28   13.50
 -12   6  -9  170.08   34.70
   6 -12  -9  199.28   11.90
   6 -12  -9  145.09   30.10
 -12   6  -9  198.68   10.00
 -12   6  -9  196.38   14.50
 -12   6  -9  189.58    9.90
 -12   6  -9  206.98   16.70
 -12   6  -9  192.38   12.40
 -12   6  -9  197.78   10.60
  12  -6   9  216.68   24.90
  -6  12   9  214.98   18.10
  -6  12   9  202.18    9.70
  -6  -6   9  173.08   20.00
   3 -12  -9  618.54   30.40
   3 -12  -9  577.24   29.30
 -12   9  -9  649.93   36.00
 -12   9  -9  560.94   65.59
 -12   9  -9  647.44   34.00
 -12   9  -9  633.14   31.40
   3 -12  -9  739.43   34.20
   3 -12  -9  626.94   30.10
 -12   9  -9  658.93   33.80
  12  -9   9  716.23   49.20
  -3  12   9  637.44   38.60
  -9  -3   9  641.74   29.80
  -9  -3   9  601.84   42.90
  -3  12   9  636.04   29.40
   0 -12  -9  186.08   10.20
   0 -12  -9  208.38    9.60
 -12  12  -9  173.78   12.80
   0 -12  -9  200.58   10.00
 -12  12  -9  162.58   10.60
  12 -12   9  179.18   36.80
   0  12   9  188.88   27.90
  12 -12   9  173.88   11.40
 -12   0   9  136.69   24.90
   0  12   9  177.68   10.00
  -3 -12  -9  116.29    6.10
  -3 -12  -9  116.29    6.90
 -12  15  -9   93.89    8.20
 -12  15  -9   89.49    6.60
  -3 -12  -9  115.29    6.70
  -3 -12  -9  104.59    5.50
  12 -15   9  100.89    7.10
   3  12   9   83.99    6.20
 -15   3   9   90.99    6.80
 -12  18  -9    2.50    1.10
  -6 -12  -9    3.60    0.90
  -6 -12  -9    3.40    1.70
 -12  18  -9    3.30    1.70
  -6 -12  -9    3.40    1.30
  -6 -12  -9    2.00    3.10
  -6 -12  -9    3.70    1.10
   6  12   9    2.00    1.40
 -13  -4  -9    7.70    1.10
 -13  -4  -9    6.20    1.80
 -13  -4  -9    5.50    2.50
 -13  -4  -9    8.90    2.10
 -13  -4  -9    2.30    3.30
 -13  -4  -9    7.80    1.20
 -13  -4  -9    6.30    1.40
   4 -17   9    7.30    1.40
 -13  -1  -9   20.50    4.40
 -13  -1  -9   19.90    6.00
 -13  -1  -9   10.40    5.10
 -13  -1  -9   23.60    5.90
 -13  -1  -9   18.30    2.10
 -13  -1  -9   24.00    2.70
 -13  -1  -9   17.90    2.40
  -1  14  -9   20.20    2.20
 -13  -1  -9   16.50    4.50
  14 -13  -9   13.90    3.00
 -13  -1  -9   11.10    2.60
 -13  -1  -9   19.10    2.00
   1 -14   9   12.40    5.30
 -13   2  -9   25.80    6.30
  11 -13  -9   27.30   29.30
 -13   2  -9   30.10    5.50
  11 -13  -9   29.50    4.00
 -13   2  -9   28.00    2.50
 -13   2  -9   21.20   45.20
 -13   2  -9   29.10    5.20
 -13   2  -9   26.60    3.60
 -13   2  -9   24.50    2.80
 -13   2  -9   28.70    3.00
   2  11  -9   27.20    3.20
 -13   2  -9   25.60    2.60
 -13   2  -9   24.90    6.30
 -11  13   9   24.10    1.90
 -11  13   9   14.00   12.30
  -2 -11   9   23.30    3.30
  -2 -11   9   25.50    6.40
 -13   5  -9  311.47   16.00
 -13   5  -9  330.77   20.80
 -13   5  -9  336.87   18.60
 -13   5  -9  346.47   20.00
 -13   5  -9  327.27   15.30
 -13   5  -9  321.17   15.20
   8 -13  -9  316.17   17.40
 -13   5  -9  224.68   44.60
 -13   5  -9  317.47   15.80
   8 -13  -9  280.77   17.50
 -13   5  -9  323.97   22.10
 -13   5  -9  315.07   15.80
   8 -13  -9  335.97   46.00
  -8  13   9  310.87   14.70
  -8  13   9  330.07   25.80
  13  -5   9  302.27   34.40
  -5  -8   9  265.67   25.90
  -5  -8   9  303.67   22.80
   5 -13  -9   88.09    5.60
   5 -13  -9   87.89    6.10
 -13   8  -9  109.49   10.20
   5 -13  -9   94.29    6.40
 -13   8  -9  107.19    9.20
   5 -13  -9  103.59    9.10
   5 -13  -9   83.39    7.10
 -13   8  -9   93.19    5.30
   5 -13  -9   77.69   11.10
 -13   8  -9   88.19   10.60
 -13   8  -9  101.39    7.80
 -13   8  -9   76.19   35.70
  13  -8   9   68.39   16.00
  -8  -5   9   77.99   15.50
  -5  13   9  105.99   14.10
  -8  -5   9   95.79    6.00
  -5  13   9   99.59    5.40
   2 -13  -9   14.40    1.90
   2 -13  -9   14.50    2.50
 -13  11  -9   13.30    3.90
   2 -13  -9   17.10    4.20
   2 -13  -9   12.90    2.10
   2 -13  -9    5.80    4.20
 -13  11  -9   13.30    2.90
   2 -13  -9   23.30    7.20
  13 -11   9    7.50   13.70
  -2  13   9   14.90   10.40
  -2  13   9   17.60    2.30
  13 -11   9   13.30    2.90
 -11  -2   9   18.80   13.30
 -11  -2   9   11.80    2.20
  -1 -13  -9   20.40    4.30
  -1 -13  -9   12.10    2.20
  -1 -13  -9   24.40    8.00
 -13  14  -9   10.50    2.40
  -1 -13  -9    8.30    4.60
  -1 -13  -9   10.60    1.80
 -13  14  -9    9.00    2.90
  -1 -13  -9   15.30    1.70
  -1 -13  -9   15.30    2.40
   1  13   9    7.50    1.80
 -14   1   9   12.10    2.70
  13 -14   9   10.20    2.50
  -4 -13  -9   52.09    3.90
 -13  17  -9   57.29    5.50
  -4 -13  -9   53.89    3.70
  -4 -13  -9   63.79    5.30
 -13  17  -9   52.39    4.20
  -4 -13  -9   57.09    4.00
   4  13   9   47.10    3.50
  -5  19  -9   11.30    1.40
 -14  -5  -9   11.40    1.20
 -14  -5  -9    7.30    1.40
   5 -19   9   13.20    2.50
 -14  -2  -9  264.07   12.90
 -14  -2  -9  230.08   15.30
 -14  -2  -9  258.87   17.10
 -14  -2  -9  266.27   15.60
 -14  -2  -9  269.27   12.30
 -14  -2  -9  273.87   12.40
 -14  -2  -9  251.47   12.90
 -14  -2  -9  260.07   13.40
   2 -16   9  262.67   12.80
 -14   1  -9    7.60    3.30
 -14   1  -9    7.20    3.70
 -14   1  -9    5.30    1.20
   1  13  -9    8.20    1.80
 -14   1  -9    7.50    3.30
 -14   1  -9    6.00    1.50
  13 -14  -9    5.30    2.10
 -14   1  -9    4.10    3.90
[truncated: 297,631 more chars]
