# Supplementary material for: Daphmacropomines A–E: Five Daphniphyllum Alkaloids from Daphniphyllum macropodum Miq
Source: Molecules. 2026 Jun 3;31(11):1943. doi: 10.3390/molecules31111943 (PMC13258748; doi:10.3390/molecules31111943)
Supplement: Supplementary file 1 [file molecules-31-01943-s001.zip › 单晶Cif文件/Daphmacropomine B.cif]

data_global
_audit_creation_method                  'APEX3 v2018.1-0'

_publ_requested_journal                 ?

_publ_contact_author_name               ?
_publ_contact_author_address            
;
;
_publ_contact_author_email              ?
_publ_contact_author_fax                ?
_publ_contact_author_phone              ?

_publ_section_title                     
;
;
_publ_section_abstract                  
;
;
_publ_section_references                
;
;
_publ_section_comment                   
;
;

data_hdms32
_chemical_name_systematic               ?
_chemical_name_common                   ?
_chemical_formula_moiety                'C23 H27 N O7'
_chemical_formula_sum                   'C23 H27 N O7'
_chemical_formula_iupac                 ?
_chemical_formula_weight                429.45
_chemical_absolute_configuration        ad

_chemical_melting_point                 ?

_space_group_crystal_system             orthorhombic
_space_group_name_H-M_alt               'P 21 21 21'
_space_group_name_Hall                  'P 2ac 2ab'
loop_
    _space_group_symop_operation_xyz
    'x, y, z'
    'x+1/2, -y+1/2, -z'
    '-x, y+1/2, -z+1/2'
    '-x+1/2, -y, z+1/2'

_cell_length_a                          9.8294(4)
_cell_length_b                          10.0193(4)
_cell_length_c                          20.7668(8)
_cell_angle_alpha                       90
_cell_angle_beta                        90
_cell_angle_gamma                       90
_cell_volume                            2045.19(14)
_cell_formula_units_Z                   4
_cell_measurement_reflns_used           9811
_cell_measurement_theta_min             4.2579
_cell_measurement_theta_max             72.1929
_cell_measurement_temperature           100.(2)

_exptl_crystal_description              prism
_exptl_crystal_colour                   'clear light colourless'
_exptl_crystal_size_max                 0.700
_exptl_crystal_size_mid                 0.560
_exptl_crystal_size_min                 0.200
_exptl_crystal_density_diffrn           1.395
_exptl_crystal_density_meas             ?
_exptl_crystal_density_method           'not measured'
_exptl_crystal_F_000                    912

_exptl_absorpt_coefficient_mu           0.858
_exptl_absorpt_correction_type          Multi-Scan
_exptl_absorpt_process_details          
;
SADABS-2016/2 - Bruker AXS area detector scaling and absorption correction
;
_exptl_absorpt_correction_T_min         0.62
_exptl_absorpt_correction_T_max         0.85

_exptl_special_details                  
;
; 

_diffrn_ambient_temperature             100.(2)

_diffrn_source                          'Ius Diamond'
_diffrn_source_type                     Microfocus

_diffrn_radiation_type                  'Cu K\a'
_diffrn_radiation_wavelength            1.54178
_diffrn_radiation_monochromator         'Helixos MX multilayer Optic'

_diffrn_measurement_device_type         'Bruker D8 QUEST PHOTON II'
_diffrn_measurement_method              ?

_diffrn_detector_area_resol_mean        7.3910

_diffrn_reflns_number                   34648
_diffrn_reflns_av_R_equivalents         0.0469
_diffrn_reflns_av_unetI/netI            0.0246
_diffrn_reflns_theta_min                4.26
_diffrn_reflns_theta_max                72.20
_diffrn_reflns_theta_full               72.20
_diffrn_measured_fraction_theta_max     0.999
_diffrn_measured_fraction_theta_full    0.999
_diffrn_reflns_limit_h_min              -12
_diffrn_reflns_limit_h_max              12
_diffrn_reflns_limit_k_min              -12
_diffrn_reflns_limit_k_max              12
_diffrn_reflns_limit_l_min              -25
_diffrn_reflns_limit_l_max              25

_refine_special_details                 
;
;

_reflns_number_total                    4035
_reflns_number_gt                       4014
_reflns_threshold_expression            'I > 2\s(I)'

_refine_ls_structure_factor_coef        Fsqd
_refine_ls_matrix_type                  full
_refine_ls_R_factor_all                 0.0278
_refine_ls_R_factor_gt                  0.0276
_refine_ls_wR_factor_gt                 0.0727
_refine_ls_wR_factor_ref                0.0729
_refine_ls_goodness_of_fit_ref          1.036
_refine_ls_restrained_S_all             1.036
_refine_ls_number_reflns                4035
_refine_ls_number_parameters            285
_refine_ls_number_restraints            0
_refine_ls_number_constraints           ?
_refine_ls_hydrogen_treatment           constr
_refine_ls_weighting_scheme             calc
_refine_ls_weighting_details            
    'w=1/[\s^2^(Fo^2^)+(0.0435P)^2^+0.4510P] where P=(Fo^2^+2Fc^2^)/3'

_atom_sites_solution_hydrogens          geom
_atom_sites_solution_primary            ?
_atom_sites_solution_secondary          ?

_refine_ls_shift/su_max                 0.000
_refine_ls_shift/su_mean                0.000
_refine_diff_density_max                0.241
_refine_diff_density_min                -0.163
_refine_ls_extinction_method            none
_refine_ls_extinction_coef              ?
_refine_ls_abs_structure_details        
;

Flack x determined using 1700 quotients [(I+)-(I-)]/[(I+)+(I-)]
(Parsons, Flack and Wagner, Acta Cryst. B69 (2013) 249-259).
;
_refine_ls_abs_structure_Flack          0.09(4)

loop_
    _atom_type_symbol
    _atom_type_description
    _atom_type_scat_dispersion_real
    _atom_type_scat_dispersion_imag
    _atom_type_scat_source
    C C 0.0181 0.0091 'International Tables Vol C Tables 4.2.6.8 and 6.1.1.4'
    H H 0.0000 0.0000 'International Tables Vol C Tables 4.2.6.8 and 6.1.1.4'
    N N 0.0311 0.0180 'International Tables Vol C Tables 4.2.6.8 and 6.1.1.4'
    O O 0.0492 0.0322 'International Tables Vol C Tables 4.2.6.8 and 6.1.1.4'

_computing_data_collection              'Bruker Instrument Service vV6.2.9'
_computing_cell_refinement              'SAINT V8.38A (Bruker AXS Inc., 2017)'
_computing_data_reduction               'SAINT V8.38A (Bruker AXS Inc., 2017)'
_computing_structure_solution           'SHELXT 2014/5 (Sheldrick, 2014)'
_computing_structure_refinement         'SHELXL-2017/1 (Sheldrick, 2017)'
_computing_molecular_graphics           'shelXle (C.B. Huebschle, rev 882)'
_computing_publication_material         ?

loop_
    _atom_site_type_symbol
    _atom_site_label
    _atom_site_fract_x
    _atom_site_fract_y
    _atom_site_fract_z
    _atom_site_U_iso_or_equiv
    _atom_site_adp_type
    _atom_site_calc_flag
    _atom_site_refinement_flags_adp
    _atom_site_refinement_flags_occupancy
    _atom_site_refinement_flags_posn
    _atom_site_occupancy
    _atom_site_disorder_assembly
    _atom_site_disorder_group
    O O1 0.17141(14) 0.38857(13) 0.65795(7) 0.0242(3) Uani d . . . 1 . .
    O O2 0.36868(13) 0.28975(12) 0.63184(6) 0.0230(3) Uani d . . . 1 . .
    O O3 0.55452(12) 0.68838(12) 0.72697(5) 0.0155(2) Uani d . . . 1 . .
    H H26 0.512526 0.750657 0.745362 0.023 Uiso calc U . R 1 . .
    O O4 0.66496(14) 0.22394(12) 0.66349(6) 0.0231(3) Uani d . . . 1 . .
    O O5 0.57335(13) 0.42679(12) 0.73028(5) 0.0177(2) Uani d . . . 1 . .
    H H27 0.553025 0.497813 0.7495 0.027 Uiso calc U . R 1 . .
    O O6 0.86529(13) 0.66070(12) 0.58528(6) 0.0200(3) Uani d . . . 1 . .
    O O7 0.21730(13) 0.90534(13) 0.62403(7) 0.0246(3) Uani d . . . 1 . .
    N N1 0.56496(14) 0.55415(13) 0.56475(6) 0.0138(3) Uani d . . . 1 . .
    C C1 0.7745(2) 0.3169(2) 0.53379(9) 0.0263(4) Uani d . . . 1 . .
    H H6 0.814413 0.405738 0.539473 0.039 Uiso calc U . R 1 . .
    H H5 0.774249 0.293707 0.487941 0.039 Uiso calc U . R 1 . .
    H H1 0.828434 0.251129 0.557646 0.039 Uiso calc U . R 1 . .
    C C2 0.62760(19) 0.31698(16) 0.55939(8) 0.0193(3) Uani d . . . 1 . .
    H H7 0.584631 0.23043 0.546688 0.023 Uiso calc U . R 1 . .
    C C3 0.54292(19) 0.42974(16) 0.52988(8) 0.0184(3) Uani d . . . 1 . .
    H H4 0.56869 0.441758 0.484158 0.022 Uiso calc U . R 1 . .
    H H24 0.445266 0.405785 0.531516 0.022 Uiso calc U . R 1 . .
    C C4 0.51544(16) 0.55026(16) 0.63232(7) 0.0137(3) Uani d . . . 1 . .
    C C5 0.36377(17) 0.52505(17) 0.64282(7) 0.0159(3) Uani d . . . 1 . .
    C C6 0.30523(18) 0.39060(17) 0.64316(7) 0.0170(3) Uani d . . . 1 . .
    C C7 0.1113(2) 0.2573(2) 0.66000(11) 0.0306(4) Uani d . . . 1 . .
    H H2 0.107982 0.220056 0.61639 0.046 Uiso calc U . R 1 . .
    H H25 0.018833 0.263432 0.677382 0.046 Uiso calc U . R 1 . .
    H H3 0.166298 0.199154 0.687629 0.046 Uiso calc U . R 1 . .
    C C8 0.29756(17) 0.64232(17) 0.65023(7) 0.0171(3) Uani d . . . 1 . .
    C C9 0.39237(16) 0.75228(17) 0.64681(8) 0.0159(3) Uani d . . . 1 . .
    C C10 0.53242(17) 0.69643(16) 0.65840(7) 0.0135(3) Uani d . . . 1 . .
    C C11 0.63345(17) 0.32142(16) 0.63265(8) 0.0172(3) Uani d . . . 1 . .
    C C12 0.61581(17) 0.45674(16) 0.66674(7) 0.0150(3) Uani d . . . 1 . .
    C C13 0.75709(17) 0.52830(16) 0.66598(8) 0.0164(3) Uani d . . . 1 . .
    H H23 0.777338 0.560954 0.709939 0.02 Uiso calc U . R 1 . .
    H H8 0.827933 0.462275 0.654427 0.02 Uiso calc U . R 1 . .
    C C14 0.76579(16) 0.64557(16) 0.61923(7) 0.0148(3) Uani d . . . 1 . .
    C C15 0.65671(16) 0.75623(16) 0.62436(8) 0.0143(3) Uani d . . . 1 . .
    C C16 0.61359(18) 0.79382(16) 0.55528(7) 0.0160(3) Uani d . . . 1 . .
    H H9 0.699063 0.79733 0.529218 0.019 Uiso calc U . R 1 . .
    C C17 0.54466(19) 0.93114(16) 0.54753(8) 0.0195(4) Uani d . . . 1 . .
    H H10 0.49674 0.931032 0.505599 0.023 Uiso calc U . R 1 . .
    H H11 0.617688 0.998924 0.544604 0.023 Uiso calc U . R 1 . .
    C C18 0.44215(19) 0.97942(17) 0.59918(8) 0.0206(4) Uani d . . . 1 . .
    H H13 0.493694 1.020369 0.635058 0.025 Uiso calc U . R 1 . .
    H H12 0.384319 1.049883 0.580005 0.025 Uiso calc U . R 1 . .
    C C19 0.35213(18) 0.87340(17) 0.62602(8) 0.0179(3) Uani d . . . 1 . .
    C C20 0.13508(19) 0.82438(19) 0.66667(10) 0.0274(4) Uani d . . . 1 . .
    H H15 0.03846 0.850564 0.662035 0.033 Uiso calc U . R 1 . .
    H H14 0.162535 0.841799 0.711757 0.033 Uiso calc U . R 1 . .
    C C21 0.14915(18) 0.67585(19) 0.65271(10) 0.0249(4) Uani d . . . 1 . .
    H H17 0.103926 0.623287 0.686933 0.03 Uiso calc U . R 1 . .
    H H16 0.105503 0.654064 0.611051 0.03 Uiso calc U . R 1 . .
    C C22 0.52921(18) 0.67534(16) 0.52840(7) 0.0162(3) Uani d . . . 1 . .
    H H18 0.430814 0.694209 0.532967 0.019 Uiso calc U . R 1 . .
    H H19 0.549502 0.662406 0.482124 0.019 Uiso calc U . R 1 . .
    C C23 0.72653(18) 0.87087(17) 0.66115(8) 0.0185(3) Uani d . . . 1 . .
    H H22 0.659036 0.939295 0.671945 0.028 Uiso calc U . R 1 . .
    H H21 0.797711 0.910189 0.63409 0.028 Uiso calc U . R 1 . .
    H H20 0.767265 0.836054 0.70081 0.028 Uiso calc U . R 1 . .

loop_
    _atom_site_aniso_label
    _atom_site_aniso_U_11
    _atom_site_aniso_U_22
    _atom_site_aniso_U_33
    _atom_site_aniso_U_12
    _atom_site_aniso_U_13
    _atom_site_aniso_U_23
    O1 0.0195(6) 0.0192(6) 0.0341(7) -0.0052(5) 0.0022(5) -0.0010(5)
    O2 0.0259(6) 0.0150(6) 0.0280(6) -0.0034(5) 0.0038(5) -0.0032(5)
    O3 0.0201(6) 0.0162(5) 0.0103(5) 0.0033(5) -0.0006(4) -0.0030(4)
    O4 0.0300(7) 0.0152(6) 0.0242(6) 0.0046(5) 0.0034(5) 0.0043(5)
    O5 0.0253(6) 0.0156(5) 0.0121(5) 0.0009(5) 0.0026(5) 0.0022(4)
    O6 0.0170(6) 0.0204(6) 0.0226(6) -0.0005(5) 0.0031(5) 0.0012(5)
    O7 0.0187(6) 0.0202(6) 0.0349(7) 0.0054(5) -0.0059(5) -0.0021(5)
    N1 0.0199(7) 0.0117(6) 0.0097(6) 0.0004(5) 0.0006(5) 0.0003(5)
    C1 0.0333(10) 0.0229(9) 0.0227(9) 0.0052(8) 0.0101(8) -0.0012(7)
    C2 0.0269(9) 0.0126(7) 0.0185(8) 0.0010(7) 0.0049(7) -0.0025(6)
    C3 0.0281(9) 0.0144(8) 0.0126(7) -0.0015(7) 0.0021(6) -0.0028(6)
    C4 0.0170(7) 0.0131(7) 0.0110(7) 0.0007(6) 0.0009(6) -0.0012(6)
    C5 0.0161(8) 0.0183(8) 0.0133(7) -0.0010(6) 0.0003(6) -0.0017(6)
    C6 0.0188(8) 0.0180(8) 0.0143(7) -0.0039(7) -0.0001(6) -0.0008(6)
    C7 0.0266(9) 0.0247(9) 0.0404(11) -0.0111(8) 0.0037(8) -0.0012(8)
    C8 0.0183(8) 0.0182(8) 0.0149(7) -0.0011(6) -0.0009(6) -0.0020(6)
    C9 0.0167(7) 0.0179(8) 0.0130(7) 0.0013(7) -0.0006(6) -0.0044(6)
    C10 0.0173(7) 0.0125(7) 0.0109(7) 0.0003(6) -0.0014(6) -0.0010(6)
    C11 0.0183(8) 0.0144(8) 0.0190(8) -0.0006(6) 0.0033(6) 0.0005(6)
    C12 0.0180(8) 0.0145(8) 0.0126(7) 0.0023(6) 0.0020(6) 0.0016(6)
    C13 0.0174(8) 0.0155(8) 0.0163(7) 0.0037(6) -0.0013(6) 0.0008(6)
    C14 0.0152(7) 0.0143(7) 0.0149(7) -0.0017(6) -0.0015(6) -0.0024(6)
    C15 0.0161(7) 0.0135(7) 0.0133(7) 0.0003(6) -0.0010(6) 0.0000(6)
    C16 0.0214(8) 0.0134(7) 0.0132(7) -0.0002(6) -0.0008(6) 0.0013(6)
    C17 0.0286(9) 0.0133(7) 0.0166(7) 0.0001(7) -0.0031(7) 0.0022(6)
    C18 0.0263(9) 0.0133(8) 0.0223(8) 0.0035(7) -0.0050(7) -0.0009(6)
    C19 0.0191(8) 0.0161(8) 0.0186(7) 0.0027(7) -0.0048(6) -0.0058(6)
    C20 0.0162(8) 0.0260(9) 0.0399(11) 0.0041(7) 0.0003(7) -0.0069(8)
    C21 0.0161(8) 0.0235(9) 0.0351(10) 0.0007(7) -0.0020(7) -0.0043(7)
    C22 0.0233(8) 0.0135(7) 0.0118(7) 0.0002(6) -0.0019(6) 0.0002(6)
    C23 0.0195(8) 0.0154(8) 0.0208(7) -0.0011(6) -0.0024(7) -0.0015(6)

_geom_special_details                   
;

All esds (except the esd in the dihedral angle between two l.s. planes)
are estimated using the full covariance matrix.  The cell esds are taken
into account individually in the estimation of esds in distances, angles
and torsion angles; correlations between esds in cell parameters are only
used when they are defined by crystal symmetry.  An approximate (isotropic)
treatment of cell esds is used for estimating esds involving l.s. planes.
;

loop_
    _geom_bond_atom_site_label_1
    _geom_bond_atom_site_label_2
    _geom_bond_site_symmetry_2
    _geom_bond_distance
    _geom_bond_publ_flag
    O1 C6 . 1.351(2) ?
    O1 C7 . 1.443(2) ?
    O2 C6 . 1.211(2) ?
    O3 C10 . 1.4427(18) ?
    O3 H26 . 0.84 ?
    O4 C11 . 1.208(2) ?
    O5 C12 . 1.4161(18) ?
    O5 H27 . 0.84 ?
    O6 C14 . 1.215(2) ?
    O7 C19 . 1.364(2) ?
    O7 C20 . 1.447(3) ?
    N1 C3 . 1.458(2) ?
    N1 C22 . 1.472(2) ?
    N1 C4 . 1.4858(19) ?
    C1 C2 . 1.539(3) ?
    C1 H6 . 0.98 ?
    C1 H5 . 0.98 ?
    C1 H1 . 0.98 ?
    C2 C11 . 1.523(2) ?
    C2 C3 . 1.531(2) ?
    C2 H7 . 1.0 ?
    C3 H4 . 0.99 ?
    C3 H24 . 0.99 ?
    C4 C5 . 1.528(2) ?
    C4 C12 . 1.537(2) ?
    C4 C10 . 1.570(2) ?
    C5 C8 . 1.352(2) ?
    C5 C6 . 1.465(2) ?
    C7 H2 . 0.98 ?
    C7 H25 . 0.98 ?
    C7 H3 . 0.98 ?
    C8 C9 . 1.445(2) ?
    C8 C21 . 1.498(2) ?
    C9 C19 . 1.347(2) ?
    C9 C10 . 1.505(2) ?
    C10 C15 . 1.533(2) ?
    C11 C12 . 1.539(2) ?
    C12 C13 . 1.563(2) ?
    C13 C14 . 1.527(2) ?
    C13 H23 . 0.99 ?
    C13 H8 . 0.99 ?
    C14 C15 . 1.546(2) ?
    C15 C23 . 1.541(2) ?
    C15 C16 . 1.542(2) ?
    C16 C17 . 1.542(2) ?
    C16 C22 . 1.552(2) ?
    C16 H9 . 1.0 ?
    C17 C18 . 1.549(3) ?
    C17 H10 . 0.99 ?
    C17 H11 . 0.99 ?
    C18 C19 . 1.491(3) ?
    C18 H13 . 0.99 ?
    C18 H12 . 0.99 ?
    C20 C21 . 1.522(3) ?
    C20 H15 . 0.99 ?
    C20 H14 . 0.99 ?
    C21 H17 . 0.99 ?
    C21 H16 . 0.99 ?
    C22 H18 . 0.99 ?
    C22 H19 . 0.99 ?
    C23 H22 . 0.98 ?
    C23 H21 . 0.98 ?
    C23 H20 . 0.98 ?

loop_
    _geom_angle_atom_site_label_1
    _geom_angle_atom_site_label_2
    _geom_angle_atom_site_label_3
    _geom_angle_site_symmetry_1
    _geom_angle_site_symmetry_3
    _geom_angle
    _geom_angle_publ_flag
    C6 O1 C7 . . 114.78(15) ?
    C10 O3 H26 . . 109.5 ?
    C12 O5 H27 . . 109.5 ?
    C19 O7 C20 . . 113.10(14) ?
    C3 N1 C22 . . 114.52(12) ?
    C3 N1 C4 . . 113.45(12) ?
    C22 N1 C4 . . 115.32(12) ?
    C2 C1 H6 . . 109.5 ?
    C2 C1 H5 . . 109.5 ?
    H6 C1 H5 . . 109.5 ?
    C2 C1 H1 . . 109.5 ?
    H6 C1 H1 . . 109.5 ?
    H5 C1 H1 . . 109.5 ?
    C11 C2 C3 . . 113.50(13) ?
    C11 C2 C1 . . 108.04(15) ?
    C3 C2 C1 . . 111.86(14) ?
    C11 C2 H7 . . 107.7 ?
    C3 C2 H7 . . 107.7 ?
    C1 C2 H7 . . 107.7 ?
    N1 C3 C2 . . 110.56(13) ?
    N1 C3 H4 . . 109.5 ?
    C2 C3 H4 . . 109.5 ?
    N1 C3 H24 . . 109.5 ?
    C2 C3 H24 . . 109.5 ?
    H4 C3 H24 . . 108.1 ?
    N1 C4 C5 . . 117.31(13) ?
    N1 C4 C12 . . 104.18(12) ?
    C5 C4 C12 . . 117.34(14) ?
    N1 C4 C10 . . 105.45(12) ?
    C5 C4 C10 . . 102.04(12) ?
    C12 C4 C10 . . 109.87(12) ?
    C8 C5 C6 . . 127.56(15) ?
    C8 C5 C4 . . 110.02(14) ?
    C6 C5 C4 . . 122.41(15) ?
    O2 C6 O1 . . 122.23(16) ?
    O2 C6 C5 . . 124.36(16) ?
    O1 C6 C5 . . 113.42(15) ?
    O1 C7 H2 . . 109.5 ?
    O1 C7 H25 . . 109.5 ?
    H2 C7 H25 . . 109.5 ?
    O1 C7 H3 . . 109.5 ?
    H2 C7 H3 . . 109.5 ?
    H25 C7 H3 . . 109.5 ?
    C5 C8 C9 . . 110.29(15) ?
    C5 C8 C21 . . 131.89(16) ?
    C9 C8 C21 . . 117.31(15) ?
    C19 C9 C8 . . 120.88(15) ?
    C19 C9 C10 . . 130.88(15) ?
    C8 C9 C10 . . 107.37(14) ?
    O3 C10 C9 . . 108.44(12) ?
    O3 C10 C15 . . 110.91(13) ?
    C9 C10 C15 . . 120.64(13) ?
    O3 C10 C4 . . 107.71(12) ?
    C9 C10 C4 . . 101.21(12) ?
    C15 C10 C4 . . 106.86(12) ?
    O4 C11 C2 . . 121.02(15) ?
    O4 C11 C12 . . 119.82(15) ?
    C2 C11 C12 . . 118.74(14) ?
    O5 C12 C4 . . 111.92(13) ?
    O5 C12 C11 . . 105.96(13) ?
    C4 C12 C11 . . 113.29(13) ?
    O5 C12 C13 . . 111.62(13) ?
    C4 C12 C13 . . 106.62(13) ?
    C11 C12 C13 . . 107.42(13) ?
    C14 C13 C12 . . 114.16(13) ?
    C14 C13 H23 . . 108.7 ?
    C12 C13 H23 . . 108.7 ?
    C14 C13 H8 . . 108.7 ?
    C12 C13 H8 . . 108.7 ?
    H23 C13 H8 . . 107.6 ?
    O6 C14 C13 . . 120.67(14) ?
    O6 C14 C15 . . 120.58(14) ?
    C13 C14 C15 . . 117.99(13) ?
    C10 C15 C23 . . 114.68(13) ?
    C10 C15 C16 . . 107.78(13) ?
    C23 C15 C16 . . 113.67(13) ?
    C10 C15 C14 . . 107.71(13) ?
    C23 C15 C14 . . 105.06(13) ?
    C16 C15 C14 . . 107.55(13) ?
    C17 C16 C15 . . 115.83(13) ?
    C17 C16 C22 . . 114.21(14) ?
    C15 C16 C22 . . 107.13(13) ?
    C17 C16 H9 . . 106.3 ?
    C15 C16 H9 . . 106.3 ?
    C22 C16 H9 . . 106.3 ?
    C16 C17 C18 . . 119.48(14) ?
    C16 C17 H10 . . 107.5 ?
    C18 C17 H10 . . 107.5 ?
    C16 C17 H11 . . 107.5 ?
    C18 C17 H11 . . 107.5 ?
    H10 C17 H11 . . 107.0 ?
    C19 C18 C17 . . 114.99(14) ?
    C19 C18 H13 . . 108.5 ?
    C17 C18 H13 . . 108.5 ?
    C19 C18 H12 . . 108.5 ?
    C17 C18 H12 . . 108.5 ?
    H13 C18 H12 . . 107.5 ?
    C9 C19 O7 . . 120.41(16) ?
    C9 C19 C18 . . 125.97(16) ?
    O7 C19 C18 . . 113.47(14) ?
    O7 C20 C21 . . 112.37(15) ?
    O7 C20 H15 . . 109.1 ?
    C21 C20 H15 . . 109.1 ?
    O7 C20 H14 . . 109.1 ?
    C21 C20 H14 . . 109.1 ?
    H15 C20 H14 . . 107.9 ?
    C8 C21 C20 . . 108.32(15) ?
    C8 C21 H17 . . 110.0 ?
    C20 C21 H17 . . 110.0 ?
    C8 C21 H16 . . 110.0 ?
    C20 C21 H16 . . 110.0 ?
    H17 C21 H16 . . 108.4 ?
    N1 C22 C16 . . 108.59(13) ?
    N1 C22 H18 . . 110.0 ?
    C16 C22 H18 . . 110.0 ?
    N1 C22 H19 . . 110.0 ?
    C16 C22 H19 . . 110.0 ?
    H18 C22 H19 . . 108.4 ?
    C15 C23 H22 . . 109.5 ?
    C15 C23 H21 . . 109.5 ?
    H22 C23 H21 . . 109.5 ?
    C15 C23 H20 . . 109.5 ?
    H22 C23 H20 . . 109.5 ?
    H21 C23 H20 . . 109.5 ?

loop_
    _geom_torsion_atom_site_label_1
    _geom_torsion_atom_site_label_2
    _geom_torsion_atom_site_label_3
    _geom_torsion_atom_site_label_4
    _geom_torsion_site_symmetry_1
    _geom_torsion_site_symmetry_2
    _geom_torsion_site_symmetry_3
    _geom_torsion_site_symmetry_4
    _geom_torsion
    _geom_torsion_publ_flag
    C22 N1 C3 C2 . . . . 159.45(14) ?
    C4 N1 C3 C2 . . . . -65.29(18) ?
    C11 C2 C3 N1 . . . . 39.0(2) ?
    C1 C2 C3 N1 . . . . -83.52(17) ?
    C3 N1 C4 C5 . . . . -60.76(19) ?
    C22 N1 C4 C5 . . . . 74.13(18) ?
    C3 N1 C4 C12 . . . . 70.82(16) ?
    C22 N1 C4 C12 . . . . -154.30(14) ?
    C3 N1 C4 C10 . . . . -173.49(13) ?
    C22 N1 C4 C10 . . . . -38.60(17) ?
    N1 C4 C5 C8 . . . . -95.87(17) ?
    C12 C4 C5 C8 . . . . 138.87(14) ?
    C10 C4 C5 C8 . . . . 18.76(16) ?
    N1 C4 C5 C6 . . . . 83.22(19) ?
    C12 C4 C5 C6 . . . . -42.0(2) ?
    C10 C4 C5 C6 . . . . -162.14(14) ?
    C7 O1 C6 O2 . . . . 0.8(2) ?
    C7 O1 C6 C5 . . . . -178.78(15) ?
    C8 C5 C6 O2 . . . . 174.67(17) ?
    C4 C5 C6 O2 . . . . -4.3(3) ?
    C8 C5 C6 O1 . . . . -5.7(2) ?
    C4 C5 C6 O1 . . . . 175.34(14) ?
    C6 C5 C8 C9 . . . . -179.96(15) ?
    C4 C5 C8 C9 . . . . -0.92(18) ?
    C6 C5 C8 C21 . . . . -8.7(3) ?
    C4 C5 C8 C21 . . . . 170.39(18) ?
    C5 C8 C9 C19 . . . . 151.82(16) ?
    C21 C8 C9 C19 . . . . -20.9(2) ?
    C5 C8 C9 C10 . . . . -18.58(18) ?
    C21 C8 C9 C10 . . . . 168.69(15) ?
    C19 C9 C10 O3 . . . . 106.52(19) ?
    C8 C9 C10 O3 . . . . -84.39(15) ?
    C19 C9 C10 C15 . . . . -22.9(3) ?
    C8 C9 C10 C15 . . . . 146.20(14) ?
    C19 C9 C10 C4 . . . . -140.34(17) ?
    C8 C9 C10 C4 . . . . 28.75(15) ?
    N1 C4 C10 O3 . . . . -151.03(12) ?
    C5 C4 C10 O3 . . . . 85.90(14) ?
    C12 C4 C10 O3 . . . . -39.31(16) ?
    N1 C4 C10 C9 . . . . 95.29(14) ?
    C5 C4 C10 C9 . . . . -27.79(14) ?
    C12 C4 C10 C9 . . . . -152.99(13) ?
    N1 C4 C10 C15 . . . . -31.80(15) ?
    C5 C4 C10 C15 . . . . -154.87(13) ?
    C12 C4 C10 C15 . . . . 79.93(15) ?
    C3 C2 C11 O4 . . . . 160.83(16) ?
    C1 C2 C11 O4 . . . . -74.5(2) ?
    C3 C2 C11 C12 . . . . -26.6(2) ?
    C1 C2 C11 C12 . . . . 98.02(17) ?
    N1 C4 C12 O5 . . . . -172.01(13) ?
    C5 C4 C12 O5 . . . . -40.45(19) ?
    C10 C4 C12 O5 . . . . 75.44(16) ?
    N1 C4 C12 C11 . . . . -52.27(16) ?
    C5 C4 C12 C11 . . . . 79.29(17) ?
    C10 C4 C12 C11 . . . . -164.82(13) ?
    N1 C4 C12 C13 . . . . 65.67(15) ?
    C5 C4 C12 C13 . . . . -162.77(13) ?
    C10 C4 C12 C13 . . . . -46.88(15) ?
    O4 C11 C12 O5 . . . . -29.5(2) ?
    C2 C11 C12 O5 . . . . 157.92(14) ?
    O4 C11 C12 C4 . . . . -152.55(16) ?
    C2 C11 C12 C4 . . . . 34.8(2) ?
    O4 C11 C12 C13 . . . . 89.98(18) ?
    C2 C11 C12 C13 . . . . -82.65(17) ?
    O5 C12 C13 C14 . . . . -137.10(14) ?
    C4 C12 C13 C14 . . . . -14.59(17) ?
    C11 C12 C13 C14 . . . . 107.15(15) ?
    C12 C13 C14 O6 . . . . -136.52(15) ?
    C12 C13 C14 C15 . . . . 53.43(19) ?
    O3 C10 C15 C23 . . . . -38.55(18) ?
    C9 C10 C15 C23 . . . . 89.76(18) ?
    C4 C10 C15 C23 . . . . -155.69(13) ?
    O3 C10 C15 C16 . . . . -166.23(12) ?
    C9 C10 C15 C16 . . . . -37.93(18) ?
    C4 C10 C15 C16 . . . . 76.63(15) ?
    O3 C10 C15 C14 . . . . 78.00(15) ?
    C9 C10 C15 C14 . . . . -153.70(13) ?
    C4 C10 C15 C14 . . . . -39.14(15) ?
    O6 C14 C15 C10 . . . . 168.19(14) ?
    C13 C14 C15 C10 . . . . -21.76(18) ?
    O6 C14 C15 C23 . . . . -69.14(18) ?
    C13 C14 C15 C23 . . . . 100.92(15) ?
    O6 C14 C15 C16 . . . . 52.27(19) ?
    C13 C14 C15 C16 . . . . -137.67(14) ?
    C10 C15 C16 C17 . . . . 84.22(17) ?
    C23 C15 C16 C17 . . . . -44.0(2) ?
    C14 C15 C16 C17 . . . . -159.91(14) ?
    C10 C15 C16 C22 . . . . -44.53(17) ?
    C23 C15 C16 C22 . . . . -172.79(14) ?
    C14 C15 C16 C22 . . . . 71.34(16) ?
    C15 C16 C17 C18 . . . . -39.6(2) ?
    C22 C16 C17 C18 . . . . 85.56(19) ?
    C16 C17 C18 C19 . . . . -38.0(2) ?
    C8 C9 C19 O7 . . . . 17.5(2) ?
    C10 C9 C19 O7 . . . . -174.70(15) ?
    C8 C9 C19 C18 . . . . -157.83(16) ?
    C10 C9 C19 C18 . . . . 10.0(3) ?
    C20 O7 C19 C9 . . . . 22.0(2) ?
    C20 O7 C19 C18 . . . . -162.18(14) ?
    C17 C18 C19 C9 . . . . 47.2(2) ?
    C17 C18 C19 O7 . . . . -128.36(16) ?
    C19 O7 C20 C21 . . . . -57.2(2) ?
    C5 C8 C21 C20 . . . . 176.11(18) ?
    C9 C8 C21 C20 . . . . -13.1(2) ?
    O7 C20 C21 C8 . . . . 50.5(2) ?
    C3 N1 C22 C16 . . . . -154.73(14) ?
    C4 N1 C22 C16 . . . . 70.86(18) ?
    C17 C16 C22 N1 . . . . -152.04(13) ?
    C15 C16 C22 N1 . . . . -22.36(18) ?

loop_
    _geom_hbond_atom_site_label_D
    _geom_hbond_atom_site_label_H
    _geom_hbond_atom_site_label_A
    _geom_hbond_site_symmetry_A
    _geom_hbond_distance_DH
    _geom_hbond_distance_HA
    _geom_hbond_distance_DA
    _geom_hbond_angle_DHA
    _geom_hbond_publ_flag
    O3 H26 O4 3_656 0.84 2.59 3.1553(17) 125.9 ?
    O3 H26 O5 3_656 0.84 2.02 2.8414(16) 165.4 ?
    O5 H27 O3 . 0.84 1.97 2.6284(16) 135.1 ?
    C3 H24 O2 . 0.99 2.50 3.063(2) 115.7 ?
    C18 H12 O2 1_565 0.99 2.64 3.263(2) 121.3 ?
    C21 H16 O6 1_455 0.99 2.42 3.126(2) 127.6 ?

_shelx_res_file                         
;

TITL hdms32_0m_a.res in P2(1)2(1)2(1)
    hdms32_0m.res
    created by SHELXL-2017/1 at 14:20:01 on 14-Apr-2022
CELL 1.54178 9.8294 10.0193 20.7668 90.000 90.000 90.000
ZERR 4.00 0.0004 0.0004 0.0008 0.000 0.000 0.000
LATT -1
SYMM x+1/2, -y+1/2, -z
SYMM -x, y+1/2, -z+1/2
SYMM -x+1/2, -y, z+1/2
SFAC C H N O
UNIT 92 108 4 28
LIST 4 ! automatically inserted. Change 6 to 4 for CHECKCIF!!
TEMP -173.160
SIZE 0.200 0.560 0.700
ACTA
EQIV $1 -x+1, y+1/2, -z+3/2
HTAB O3 O4_$1
HTAB O3 O5_$1
HTAB O5 O3
HTAB C3 O2
EQIV $2 x, y+1, z
HTAB C18 O2_$2
EQIV $3 x-1, y, z
HTAB C21 O6_$3
L.S. 4
FMAP 2
PLAN -5 0 0.00
HTAB
BOND $H
CONF
WGHT    0.043500    0.451000
FVAR       0.55135
O1    4    0.171414    0.388575    0.657947    11.00000    0.01945    0.01916 =
         0.03412   -0.00101    0.00219   -0.00521
O2    4    0.368684    0.289750    0.631839    11.00000    0.02591    0.01500 =
         0.02804   -0.00320    0.00380   -0.00338
O3    4    0.554520    0.688384    0.726967    11.00000    0.02009    0.01625 =
         0.01028   -0.00296   -0.00059    0.00329
AFIX 147
H26   2    0.512526    0.750657    0.745362    11.00000   -1.50000
AFIX   0
O4    4    0.664955    0.223937    0.663486    11.00000    0.03002    0.01520 =
         0.02422    0.00426    0.00341    0.00464
O5    4    0.573347    0.426791    0.730279    11.00000    0.02534    0.01564 =
         0.01211    0.00218    0.00257    0.00089
AFIX 147
H27   2    0.553025    0.497813    0.749500    11.00000   -1.50000
AFIX   0
O6    4    0.865287    0.660700    0.585283    11.00000    0.01703    0.02037 =
         0.02256    0.00122    0.00306   -0.00052
O7    4    0.217295    0.905342    0.624028    11.00000    0.01866    0.02015 =
         0.03486   -0.00206   -0.00594    0.00537
N1    3    0.564963    0.554147    0.564746    11.00000    0.01994    0.01166 =
         0.00968    0.00027    0.00055    0.00040
C1    1    0.774511    0.316880    0.533788    11.00000    0.03326    0.02293 =
         0.02273   -0.00121    0.01012    0.00525
AFIX 137
H6    2    0.814413    0.405738    0.539473    11.00000   -1.50000
H5    2    0.774249    0.293707    0.487941    11.00000   -1.50000
H1    2    0.828434    0.251129    0.557646    11.00000   -1.50000
AFIX   0
C2    1    0.627602    0.316984    0.559387    11.00000    0.02692    0.01262 =
         0.01849   -0.00251    0.00489    0.00096
AFIX  13
H7    2    0.584631    0.230430    0.546688    11.00000   -1.20000
AFIX   0
C3    1    0.542917    0.429744    0.529877    11.00000    0.02811    0.01437 =
         0.01263   -0.00278    0.00208   -0.00154
AFIX  23
H4    2    0.568690    0.441758    0.484158    11.00000   -1.20000
H24   2    0.445266    0.405785    0.531516    11.00000   -1.20000
AFIX   0
C4    1    0.515439    0.550258    0.632319    11.00000    0.01697    0.01306 =
         0.01100   -0.00119    0.00091    0.00068
C5    1    0.363767    0.525051    0.642818    11.00000    0.01606    0.01834 =
         0.01331   -0.00166    0.00026   -0.00099
C6    1    0.305234    0.390602    0.643165    11.00000    0.01878    0.01798 =
         0.01430   -0.00080   -0.00012   -0.00388
C7    1    0.111313    0.257277    0.660002    11.00000    0.02665    0.02468 =
         0.04045   -0.00119    0.00370   -0.01113
AFIX 137
H2    2    0.107982    0.220056    0.616390    11.00000   -1.50000
H25   2    0.018833    0.263432    0.677382    11.00000   -1.50000
H3    2    0.166298    0.199154    0.687629    11.00000   -1.50000
AFIX   0
C8    1    0.297564    0.642316    0.650233    11.00000    0.01826    0.01817 =
         0.01489   -0.00204   -0.00086   -0.00109
C9    1    0.392366    0.752280    0.646814    11.00000    0.01669    0.01789 =
         0.01302   -0.00444   -0.00063    0.00133
C10   1    0.532419    0.696434    0.658400    11.00000    0.01729    0.01247 =
         0.01088   -0.00104   -0.00142    0.00032
C11   1    0.633452    0.321425    0.632654    11.00000    0.01828    0.01442 =
         0.01904    0.00052    0.00333   -0.00064
C12   1    0.615810    0.456745    0.666739    11.00000    0.01805    0.01447 =
         0.01256    0.00160    0.00197    0.00231
C13   1    0.757090    0.528304    0.665977    11.00000    0.01742    0.01551 =
         0.01628    0.00083   -0.00127    0.00371
AFIX  23
H23   2    0.777338    0.560954    0.709939    11.00000   -1.20000
H8    2    0.827933    0.462275    0.654427    11.00000   -1.20000
AFIX   0
C14   1    0.765789    0.645575    0.619229    11.00000    0.01519    0.01426 =
         0.01490   -0.00243   -0.00153   -0.00167
C15   1    0.656705    0.756231    0.624358    11.00000    0.01613    0.01350 =
         0.01330    0.00000   -0.00099    0.00026
C16   1    0.613595    0.793818    0.555283    11.00000    0.02141    0.01339 =
         0.01322    0.00132   -0.00079   -0.00018
AFIX  13
H9    2    0.699063    0.797330    0.529218    11.00000   -1.20000
AFIX   0
C17   1    0.544663    0.931145    0.547529    11.00000    0.02863    0.01325 =
         0.01662    0.00217   -0.00306    0.00012
AFIX  23
H10   2    0.496740    0.931032    0.505599    11.00000   -1.20000
H11   2    0.617688    0.998924    0.544604    11.00000   -1.20000
AFIX   0
C18   1    0.442154    0.979425    0.599179    11.00000    0.02625    0.01329 =
         0.02227   -0.00085   -0.00500    0.00349
AFIX  23
H13   2    0.493694    1.020369    0.635058    11.00000   -1.20000
H12   2    0.384319    1.049883    0.580005    11.00000   -1.20000
AFIX   0
C19   1    0.352128    0.873398    0.626018    11.00000    0.01911    0.01611 =
         0.01857   -0.00578   -0.00480    0.00265
C20   1    0.135083    0.824380    0.666666    11.00000    0.01624    0.02598 =
         0.03985   -0.00689    0.00026    0.00410
AFIX  23
H15   2    0.038460    0.850564    0.662035    11.00000   -1.20000
H14   2    0.162535    0.841799    0.711757    11.00000   -1.20000
AFIX   0
C21   1    0.149148    0.675853    0.652709    11.00000    0.01614    0.02346 =
         0.03510   -0.00429   -0.00200    0.00075
AFIX  23
H17   2    0.103926    0.623287    0.686933    11.00000   -1.20000
H16   2    0.105503    0.654064    0.611051    11.00000   -1.20000
AFIX   0
C22   1    0.529207    0.675339    0.528400    11.00000    0.02332    0.01352 =
         0.01182    0.00022   -0.00185    0.00023
AFIX  23
H18   2    0.430814    0.694209    0.532967    11.00000   -1.20000
H19   2    0.549502    0.662406    0.482124    11.00000   -1.20000
AFIX   0
C23   1    0.726533    0.870874    0.661149    11.00000    0.01948    0.01538 =
         0.02077   -0.00151   -0.00236   -0.00109
AFIX 137
H22   2    0.659036    0.939295    0.671945    11.00000   -1.50000
H21   2    0.797711    0.910189    0.634090    11.00000   -1.50000
H20   2    0.767265    0.836054    0.700810    11.00000   -1.50000

AFIX   0
HKLF 4 1 1 0 0 0 1 0 0 0 1


REM  hdms32_0m_a.res in P2(1)2(1)2(1)
REM R1 =  0.0276 for    4014 Fo > 4sig(Fo)  and  0.0278 for all    4035 data
REM    285 parameters refined using      0 restraints

END

WGHT      0.0435      0.4510

REM Instructions for potential hydrogen bonds
HTAB O3 O4_$1
HTAB O3 O5_$1
HTAB O5 O3
HTAB C3 O2
HTAB C18 O2_$2
HTAB C21 O6_$3

REM Highest difference peak  0.241,  deepest hole -0.163,  1-sigma level  0.038
Q1    1   0.5224  0.6232  0.6455  11.00000  0.05    0.24
Q2    1   0.5879  0.7315  0.6409  11.00000  0.05    0.22
Q3    1   0.5585  0.5002  0.6507  11.00000  0.05    0.21
Q4    1   0.6204  0.3901  0.6458  11.00000  0.05    0.21
Q5    1   0.4340  0.5333  0.6372  11.00000  0.05    0.20
;
_shelx_res_checksum                     76094

_shelx_hkl_file                         
;
   2   0   0   94.49    4.30
   2   0   0  102.79    4.20
   2   0   0  103.79    6.80
   3   0   0    0.10    0.20
  -4   0   0 2502.65  102.09
   4   0   0 2226.08   93.59
   4   0   0 2491.75   93.39
   6   0   0   33.20    2.70
   6   0   0   26.90    2.90
   7   0   0    0.60    0.40
  -7   0   0    1.20    0.40
   7   0   0   -0.60    1.50
   7   0   0    3.40    1.30
   8   0   0  162.18    7.60
   8   0   0  156.78    7.20
   8   0   0  177.18    9.20
   8   0   0  169.48   11.50
  -8   0   0  164.08    7.40
   8   0   0  170.38    8.20
   9   0   0    3.60    2.80
 -10   0   0  428.56   17.40
  10   0   0  397.56   19.40
  10   0   0  425.56   17.70
  10   0   0  434.76   18.30
 -11   0   0    0.30    0.30
  11   0   0   -0.40    0.70
  11   0   0    1.30    0.60
  11   0   0   -0.50    0.70
  11   0   0    0.10    0.40
 -12   0   0  220.58    8.30
  12   0   0  187.28   10.20
   0  -1   0    0.20    0.20
   0  -1   0    0.10    0.10
   0  -1   0    0.00    0.30
   0   1   0    0.00    0.40
   1  -1   0 1374.66   52.19
  -1  -1   0 1204.48   49.00
  -1  -1   0 1233.88   49.20
   1   1   0 1241.88   49.20
   1   1   0 1246.68   49.20
   1   1   0 1315.27   49.00
   2  -1   0   91.19    3.90
   2  -1   0   92.79    6.70
   2   1   0   79.59    3.80
   2   1   0   78.29    3.80
  -3  -1   0 1118.09   64.99
   3  -1   0 1320.97   49.90
   3  -1   0 1449.85   56.29
   3   1   0 1332.77   50.19
   3   1   0 1178.28   50.09
   4  -1   0  232.68   15.30
   4  -1   0  227.68    9.50
  -4  -1   0  231.18   16.50
   4  -1   0  217.08    9.70
   4   1   0  210.68    9.90
   4   1   0  235.08    9.90
   5  -1   0 1665.43   66.09
   5  -1   0 1610.54   65.59
   5   1   0 1699.43   66.29
   5   1   0 1742.73   66.39
   6  -1   0  833.22   32.00
   6  -1   0  719.53   31.40
   6  -1   0  802.12   31.50
   6   1   0  851.91   32.50
   6   1   0  683.53   32.00
   7  -1   0   60.89    4.10
   7  -1   0   55.99    4.10
   7  -1   0   56.39    2.90
  -7  -1   0   55.89    2.90
   7  -1   0   54.29    3.10
   7  -1   0   45.40    2.70
   7   1   0   61.69    4.80
   7   1   0   59.09    4.20
  -7   1   0   57.69    2.90
   7   1   0   52.89    2.90
   7   1   0   52.49    3.10
   8  -1   0   31.70    2.10
   8  -1   0   41.80    4.00
   8  -1   0   29.00    2.30
   8  -1   0   32.30    2.20
  -8  -1   0   34.30    2.20
   8  -1   0   40.50    3.60
   8  -1   0   31.10    2.60
  -8   1   0   32.90    2.10
   8   1   0   34.40    2.80
   8   1   0   34.00    2.40
   8   1   0   35.80    2.20
   9  -1   0  113.49    5.60
   9  -1   0  117.09    8.20
   9  -1   0  116.49    7.70
   9  -1   0  109.69    5.20
  -9  -1   0  117.59    5.60
   9   1   0  110.79    5.70
   9   1   0  113.09    6.30
  -9   1   0  113.69    5.40
   9   1   0  118.59    6.20
   9   1   0  111.29    5.30
   9   1   0  111.09    7.40
   9   1   0   93.29    8.70
 -10  -1   0   43.60    2.70
  10  -1   0   40.70    3.80
  10  -1   0   43.60    3.10
  10  -1   0   43.10    2.80
  10   1   0   47.40    3.00
  10   1   0   41.80    2.40
  10   1   0   35.20    3.50
  10   1   0   45.20    3.20
  10   1   0   45.20    2.90
 -10   1   0   41.10    2.50
  11  -1   0    6.40    1.10
  11  -1   0    4.30    1.10
 -11  -1   0    6.90    0.90
  11  -1   0    9.10    1.30
  11   1   0    6.30    1.10
  11   1   0    7.40    0.90
  11   1   0    5.40    2.00
  12  -1   0   14.10    1.20
 -12  -1   0   11.80    0.90
  12  -1   0   12.50    0.90
  12   1   0   15.10    1.40
  12   1   0    9.60    1.60
   0  -2   0 2290.87   99.09
   0  -2   0 2738.73   95.69
   0   2   0 2362.16   99.19
  -1  -2   0  242.38   11.20
   1  -2   0  293.77   11.70
   1  -2   0  268.87   14.90
   1   2   0  272.17   11.30
   1   2   0  277.97   11.20
   1   2   0  287.87   14.10
   1   2   0  269.77   10.80
   2  -2   0  515.45   24.70
   2  -2   0  557.84   20.10
   2   2   0  445.76   19.60
   2   2   0  475.75   19.10
   2   2   0  441.16   19.50
   3  -2   0  670.73   26.10
   3   2   0  655.43   26.30
   3   2   0  621.84   26.10
   4  -2   0 2480.35   93.99
   4   2   0 1947.71   84.49
   4   2   0 2053.39   84.49
   5  -2   0 1256.07   56.49
   5  -2   0 1105.59   45.20
   5  -2   0 1135.29   45.70
   5   2   0 1095.49   46.10
   5   2   0 1149.19   46.30
   6  -2   0  304.87   12.90
   6  -2   0  300.87   12.90
   6  -2   0  342.07   14.30
   6  -2   0  328.67   13.80
   6   2   0  348.77   15.00
  -6   2   0  320.07   13.00
   6   2   0  305.27   14.10
   6   2   0  301.87   13.40
   7  -2   0  147.49    6.70
   7  -2   0  135.99    6.50
   7  -2   0  151.78    7.80
  -7  -2   0  157.28    6.90
   7  -2   0  152.18    6.70
   7   2   0  160.28    7.80
   7   2   0  154.78    7.20
  -7   2   0  154.98    6.70
   7   2   0  153.78    9.70
   7   2   0  166.28    9.20
   7   2   0  152.18    7.80
   7   2   0  148.39    6.80
   8  -2   0  258.77   11.00
   8  -2   0  267.37   12.70
  -8  -2   0  257.77   11.10
   8  -2   0  251.57   11.00
  -8   2   0  258.67   11.00
   8   2   0  257.67   12.10
   8   2   0  265.87   13.60
   8   2   0  244.48   11.00
   8   2   0  273.17   13.80
   8   2   0  253.47   11.40
   8   2   0  261.97   12.10
  -9  -2   0   44.10    2.80
   9  -2   0   43.60    2.80
   9  -2   0   46.10    4.50
   9  -2   0   47.90    4.50
   9   2   0   42.60    4.10
   9   2   0   44.30    3.40
  -9   2   0   45.10    2.60
   9   2   0   48.00    5.20
   9   2   0   44.10    3.30
   9   2   0   41.90    2.90
   9   2   0   41.60    2.60
  10  -2   0    1.20    0.70
  10  -2   0    1.20    0.50
  10  -2   0    1.30    0.80
 -10  -2   0    2.60    0.70
  10   2   0    1.50    1.30
  10   2   0    0.30    0.80
 -10   2   0    1.10    0.40
  10   2   0    0.50    0.50
  10   2   0    1.10    0.70
 -10   2   0    1.90    1.20
  10   2   0    0.70    0.40
  10   2   0    0.70    0.70
  11  -2   0   87.99    4.60
  11  -2   0   87.89    4.40
 -11  -2   0   89.19    4.30
  11   2   0   91.29    4.80
  11   2   0   89.09    4.30
  11   2   0   70.59    6.20
  11   2   0   86.39    4.00
 -11   2   0   76.79    3.80
   0  -3   0   -0.10    0.30
   0   3   0    0.80    1.00
   0   3   0    0.20    0.20
   1  -3   0    6.30    1.10
   1  -3   0    6.80    2.20
   1   3   0    6.10    0.60
   1   3   0    8.10    2.00
   2  -3   0  349.17   20.30
   2  -3   0  364.06   15.00
   2   3   0  309.67   14.20
   2   3   0  318.17   13.60
   2   3   0  328.87   14.50
   2   3   0  398.46   18.60
   3  -3   0  190.18   13.80
   3  -3   0  169.68    7.90
   3   3   0  144.49    7.50
   3   3   0  166.78    8.00
   4  -3   0   14.20    3.70
   4  -3   0   16.40    1.50
   4   3   0   11.10    2.20
   4   3   0   12.70    1.70
   5  -3   0   18.20    5.10
   5  -3   0   13.70    1.50
   6  -3   0   94.09    5.10
   6  -3   0   84.19    4.60
   6  -3   0  101.79    5.50
   6  -3   0   92.09    4.20
   6  -3   0   90.09   12.00
  -6   3   0   93.89    4.30
   6   3   0  107.39    6.50
   6   3   0   85.69    5.10
   6   3   0   90.39    6.40
   6   3   0   94.19    5.30
   7  -3   0    3.20    0.60
   7  -3   0    2.30    0.50
  -7  -3   0    1.80    0.50
   7  -3   0    2.70    1.10
   7  -3   0    2.50    1.00
   7   3   0    3.50    1.80
   7   3   0    0.80    0.70
   7   3   0    2.60    0.70
  -7   3   0    3.30    0.60
   8  -3   0  135.69    6.20
   8  -3   0  115.39    7.70
   8  -3   0  134.59    7.70
  -8  -3   0  131.19    6.30
   8  -3   0  128.99    6.00
  -8   3   0  135.59    6.00
   8   3   0  142.39   10.40
   8   3   0  134.29    7.30
   8   3   0  131.49    6.60
   8   3   0  127.49    7.10
   8   3   0  143.59    8.90
   8   3   0  127.59    6.20
   8   3   0  136.79    8.40
  -9  -3   0  332.07   15.70
   9  -3   0  345.27   14.70
   9  -3   0  346.37   14.60
   9   3   0  381.16   16.70
  -9   3   0  342.17   14.40
   9   3   0  351.66   15.80
   9   3   0  325.97   19.20
   9   3   0  330.77   16.60
   9   3   0  368.56   15.40
  10  -3   0    3.70    1.20
 -10  -3   0    5.60    1.00
  10  -3   0    5.20    0.80
  10   3   0    2.90    1.50
  10   3   0    6.10    0.90
  10   3   0    4.60    1.30
 -10   3   0    4.40    1.20
  10   3   0    5.80    1.10
 -10   3   0    5.60    0.80
  10   3   0    5.40    0.90
  10   3   0    4.30    1.00
  11  -3   0    9.80    1.00
  11  -3   0   10.60    1.20
 -11  -3   0    7.90    1.00
  11   3   0    9.60    1.20
  11   3   0    9.80    1.10
  11   3   0    8.50    1.90
   0  -4   0   23.80    2.20
   0   4   0   18.50    1.30
   0   4   0   17.60    4.00
   1  -4   0  336.77   14.20
  -1  -4   0  317.17   13.80
   1  -4   0  281.77   19.60
   1   4   0  304.87   18.60
   1   4   0  311.37   13.50
   1   4   0  308.37   12.60
   2  -4   0 1316.57   60.19
   2  -4   0 1228.98   51.39
   2   4   0 1431.16   56.99
   2   4   0 1193.58   49.70
   2   4   0 1228.58   50.99
   3  -4   0 1915.41   80.79
   3  -4   0 2266.57   92.09
   3   4   0 1966.00   80.89
   4  -4   0  574.84   24.90
   4  -4   0  646.34   35.80
   4   4   0  582.24   25.70
   5  -4   0  102.39    4.90
   5  -4   0  111.29    5.70
   5  -4   0  130.69   14.00
   5   4   0   90.89    5.60
   5   4   0  101.39    5.80
   5   4   0  100.19    5.20
   5   4   0  106.89    6.80
  -5   4   0  112.39    4.80
   5   4   0  124.19    8.70
  -6  -4   0   20.30    2.00
   6  -4   0   27.70    1.60
   6  -4   0   24.20    1.60
   6  -4   0   25.60    2.30
   6  -4   0   20.00    7.30
   6  -4   0   24.50    2.60
  -6   4   0   27.30    1.60
   6   4   0   24.10    2.10
   6   4   0   26.20    2.40
   6   4   0   27.30    2.50
   6   4   0   33.90    4.60
   6   4   0   24.80    1.90
   6   4   0   31.20    3.40
   6   4   0   30.30    3.40
   7  -4   0  636.94   26.00
   7  -4   0  653.13   27.40
  -7  -4   0  632.34   26.40
   7  -4   0  643.44   26.10
   7  -4   0  684.03   28.10
   7   4   0  675.03   29.40
   7   4   0  638.24   26.50
   7   4   0  609.04   27.50
   7   4   0  691.93   29.80
  -7   4   0  650.23   26.00
   7   4   0  697.23   32.50
   7   4   0  655.93   27.60
   8  -4   0   94.49    4.50
   8  -4   0   96.89    4.70
  -8  -4   0   90.39    4.90
   8  -4   0   83.59    6.20
   8  -4   0  105.99    6.60
   8   4   0   92.59    6.60
   8   4   0   91.59    4.80
   8   4   0   93.89    5.70
   8   4   0   94.89    7.70
   8   4   0   93.19    5.60
  -8   4   0   94.39    4.50
   8   4   0  107.79    9.10
   8   4   0   94.59    5.10
  -9  -4   0  163.78    7.40
   9  -4   0  154.68    6.90
   9  -4   0  152.48    7.10
   9   4   0  154.68   11.30
  -9   4   0  150.38    6.70
   9   4   0  156.38    8.00
   9   4   0  161.68    8.10
   9   4   0  149.49    7.00
   9   4   0  147.69    8.50
   9   4   0  154.88    7.10
  10  -4   0    1.10    0.40
  10  -4   0    1.70    0.80
 -10  -4   0    2.80    0.70
  10   4   0    1.00    0.70
  10   4   0    2.60    0.60
  10   4   0    1.00    0.90
  11  -4   0    0.90    0.40
 -11  -4   0    0.70    0.40
  11  -4   0    0.90    0.30
  11   4   0    0.60    0.70
   0   5   0    1.60    2.70
  -1  -5   0   41.50    3.50
   1  -5   0   39.50    6.90
   1  -5   0   39.40    3.40
  -1   5   0   41.60    2.50
   1   5   0   35.00    6.40
   1   5   0   41.10    2.20
   2  -5   0   52.09    4.10
  -2  -5   0   54.99    4.10
   2  -5   0   49.80    8.30
   2   5   0   53.49    2.70
   2   5   0   54.79    3.90
   2   5   0   63.09    7.30
   3  -5   0    9.30    4.50
   3  -5   0    6.90    1.60
   3   5   0    6.10    2.60
   3   5   0   10.60    1.80
   4  -5   0  321.67   24.00
   4  -5   0  267.07   12.80
  -4   5   0  289.27   11.50
   4   5   0  248.08   12.20
   4   5   0  280.47   13.70
   4   5   0  234.68   11.60
   4   5   0  287.07   15.50
   5  -5   0  283.37   11.70
   5  -5   0  281.07   12.70
   5   5   0  312.37   16.80
   5   5   0  268.67   15.10
   5   5   0  276.37   12.10
   5   5   0  298.37   14.60
   5   5   0  260.97   12.60
   5   5   0  272.87   12.80
   5   5   0  268.27   12.10
  -5   5   0  273.07   11.50
  -6  -5   0    0.30    0.70
   6  -5   0    1.40    0.40
   6  -5   0    6.50    5.60
   6  -5   0    0.90    0.40
   6  -5   0    0.60    0.70
   6   5   0    4.10    1.80
   6   5   0    1.30    0.70
   6   5   0    1.90    0.70
  -6   5   0    2.50    0.50
   6   5   0    0.40    0.90
   6   5   0    0.50    0.80
   6   5   0    1.60    1.50
   7  -5   0  145.89    7.80
   7  -5   0  124.79    7.00
  -7  -5   0  127.49    6.30
   7  -5   0  124.39    5.70
   7  -5   0  128.19    5.80
   7   5   0  124.39    9.00
  -7   5   0  128.79    5.60
   7   5   0  122.39    7.10
   7   5   0  131.29    8.30
   7   5   0  129.19    7.20
   7   5   0  121.39    6.20
   7   5   0  131.49   10.70
   7   5   0  123.79    6.30
   8  -5   0   51.49    2.70
  -8  -5   0   43.10    3.40
   8  -5   0   50.29    2.90
   8   5   0   53.49    3.20
   8   5   0   47.00    6.00
   8   5   0   49.10    3.70
   8   5   0   54.59    6.50
   8   5   0   55.49    3.90
   9  -5   0   11.40    1.10
  -9  -5   0   11.30    1.40
   9  -5   0   11.20    1.20
   9   5   0    7.60    2.20
   9   5   0   10.60    1.50
   9   5   0   11.70    1.60
   9   5   0   10.00    1.20
   9   5   0   12.80    2.80
 -10  -5   0    0.50    0.90
  10  -5   0    0.60    0.50
  10  -5   0    1.00    0.40
 -10  -5   0    1.70    0.60
  10  -5   0    0.30    0.70
  10   5   0    0.60    0.40
  10   5   0    1.40    0.50
  10   5   0    0.50    0.50
  10   5   0    1.30    1.30
  11  -5   0    7.20    0.90
 -11  -5   0    6.90    1.00
  11  -5   0    5.70    1.20
  11   5   0    8.10    0.80
  11   5   0    8.00    0.80
  11   5   0    4.60    1.50
   0  -6   0   10.30    2.20
   0   6   0    9.80    1.10
   1  -6   0    9.90    3.30
  -1  -6   0   13.70    2.50
  -1   6   0   11.50    1.40
   1   6   0   12.10    1.20
  -2  -6   0   33.60    5.40
   2  -6   0   36.80    3.60
   2   6   0   30.20    2.20
  -2   6   0   35.00    2.50
  -2   6   0   30.60    2.00
   2   6   0   30.90    4.00
   2   6   0   31.00    1.90
   3  -6   0  192.88   10.40
  -3  -6   0  207.28   11.00
   3  -6   0  173.98    9.30
   3   6   0  183.38   14.70
  -3   6   0  218.58   10.30
   3   6   0  176.58    9.10
   3   6   0  178.28    8.60
   3   6   0  189.48   10.20
   3   6   0  197.28   10.70
   3   6   0  217.98   10.80
   3   6   0  204.28    9.00
  -3   6   0  210.68    8.50
  -4  -6   0    4.10    2.00
   4  -6   0    3.30    0.80
   4  -6   0    2.80    0.60
   4  -6   0    4.60    1.40
   4   6   0    4.70    1.40
   4   6   0    4.20    0.90
   4   6   0    5.70    2.10
   4   6   0    3.40    0.80
   4   6   0    4.10    1.10
   4   6   0    2.60    1.50
   5  -6   0  124.79    7.00
  -5  -6   0  114.89    6.40
   5  -6   0  127.89    5.80
   5  -6   0  126.79    5.90
   5   6   0  147.59   10.50
   5   6   0  124.49    6.40
   5   6   0  122.69    6.80
   5   6   0  133.09    8.80
   5   6   0  130.89    7.10
   5   6   0  128.09    6.20
   5   6   0  124.19    8.10
   6  -6   0   10.40    1.00
   6  -6   0    5.70    1.40
  -6  -6   0   10.70    1.80
   6  -6   0    7.60    0.90
   6   6   0    8.20    1.50
   6   6   0    5.20    2.70
   6   6   0    7.50    1.30
   6   6   0    7.20    1.80
   6   6   0    9.70    2.70
   6   6   0    8.00    1.70
   6   6   0    9.40    1.30
  -7  -6   0    7.90    1.40
   7  -6   0    5.50    0.80
   7  -6   0    5.90    0.80
   7  -6   0    7.60    1.70
   7  -6   0    4.60    1.90
   7   6   0    5.60    1.30
   7   6   0    3.70    3.10
   7   6   0    7.70    1.10
   7   6   0    4.10    2.20
   7   6   0    5.80    1.70
   7   6   0    6.60    1.10
   7   6   0    4.90    1.20
  -8  -6   0  216.48   10.10
   8  -6   0  228.88    9.70
  -8  -6   0  231.78   11.30
   8  -6   0  215.78    9.40
   8   6   0  226.88   10.80
   8   6   0  216.98   14.70
   8   6   0  232.48   10.80
   8   6   0  222.58   11.30
   8   6   0  220.98    9.90
   9  -6   0   13.00    1.10
  -9  -6   0   12.20    1.50
   9  -6   0   12.60    1.20
  -9  -6   0   13.80    2.20
   9   6   0   15.40    1.60
   9   6   0   11.30    2.40
   9   6   0   11.90    1.20
   9   6   0   12.40    1.50
  10  -6   0  123.49    5.40
 -10  -6   0  119.99    6.60
  10  -6   0  128.69    6.00
  10   6   0  124.89    5.80
 -10   6   0  117.09    5.40
  10   6   0  125.79    5.70
  10   6   0  121.19    5.50
  10   6   0  103.49    7.70
   0  -7   0    0.30    0.80
   0  -7   0    2.50    1.30
   0  -7   0    1.00    1.00
   0   7   0    0.20    0.40
   0   7   0    0.50    0.40
   0   7   0   -0.60    0.70
   0   7   0    1.10    0.90
   1  -7   0   14.10    2.70
  -1  -7   0   10.50    2.50
   1   7   0   15.50    1.50
  -1   7   0   12.60    2.20
   1   7   0   17.40    1.50
   1   7   0   11.20    1.50
   1   7   0   12.90    2.70
   1   7   0   13.50    1.60
  -1   7   0   15.00    1.30
  -1   7   0   12.00    1.70
   1   7   0   13.20    1.30
  -1   7   0   14.80    1.40
   2  -7   0   45.70    4.50
  -2  -7   0   43.50    3.60
  -2  -7   0   46.50    3.20
  -2  -7   0   47.10    4.80
   2  -7   0   40.50    3.20
   2   7   0   51.39    5.10
  -2   7   0   43.00    3.20
  -2   7   0   49.20    2.70
  -2   7   0   48.10    4.10
   2   7   0   48.20    3.00
   2   7   0   43.80    2.70
   2   7   0   47.40    2.70
   2   7   0   39.50    3.00
   3  -7   0    2.70    0.70
  -3  -7   0    4.10    1.30
   3  -7   0    5.30    1.60
  -3  -7   0    3.00    2.50
   3   7   0    3.90    1.00
   3   7   0    5.00    0.80
  -3   7   0    3.40    1.30
   3   7   0    4.20    0.90
  -3   7   0    3.40    0.70
   3   7   0    5.40    0.90
  -3   7   0    3.50    1.20
   3   7   0    3.00    0.90
   4  -7   0  177.58    8.70
  -4  -7   0  159.88    8.20
  -4  -7   0  173.08   11.20
  -4  -7   0  164.38    9.20
   4  -7   0  164.68    7.60
   4  -7   0  194.78    9.80
   4   7   0  190.38   12.70
   4   7   0  169.78   10.00
   4   7   0  171.58    8.50
   4   7   0  168.08    8.30
  -4   7   0  178.28    9.30
   4   7   0  170.88    7.80
  -5  -7   0  413.86   18.90
   5  -7   0  412.86   18.50
   5  -7   0  432.86   17.10
  -5  -7   0  361.16   20.80
  -5  -7   0  407.56   17.70
   5  -7   0  422.36   16.90
   5   7   0  476.45   23.70
   5   7   0  421.06   18.50
   5   7   0  419.46   16.90
   5   7   0  417.56   20.90
   5   7   0  408.86   17.70
   5   7   0  402.46   19.70
   5   7   0  397.96   18.10
   6  -7   0   47.80    3.90
   6  -7   0   47.10    2.60
  -6  -7   0   38.00    4.60
  -6  -7   0   44.00    3.40
   6  -7   0   48.60    2.60
   6   7   0   45.90    3.70
   6   7   0   52.39    6.30
   6   7   0   46.30    3.50
   6   7   0   47.50    3.20
   6   7   0   44.90    4.10
   6   7   0   54.59    6.20
  -7  -7   0   17.50    3.40
  -7  -7   0   20.80    2.20
   7  -7   0   23.40    1.60
   7  -7   0   20.00    1.40
   7   7   0   22.20    1.90
   7   7   0   19.90    2.20
   7   7   0   24.90    2.40
   7   7   0   21.50    4.10
   7   7   0   16.10    2.20
  -8  -7   0   95.29    5.20
   8  -7   0   99.29    4.60
   8  -7   0  104.89    4.90
   8   7   0  101.29    5.10
  -8   7   0  101.59    4.90
   8   7   0  103.69    5.80
   8   7   0  102.59    5.50
   9  -7   0   96.69    4.40
  -9  -7   0   96.59    4.80
   9  -7   0   98.39    4.60
   9   7   0   95.79    4.60
   9   7   0   91.19    7.10
   9   7   0  100.39    5.10
   9   7   0  102.09    5.10
 -10  -7   0   10.50    1.10
  10  -7   0   13.60    1.00
  10   7   0   14.90    1.10
 -10   7   0   12.90    1.00
 -10   7   0   13.30    0.90
   0  -8   0  400.36   21.10
   0  -8   0  404.16   18.80
   0  -8   0  421.76   18.10
   0   8   0  435.66   17.70
   0   8   0  446.36   18.20
   0   8   0  482.25   21.50
  -1  -8   0   11.00    1.70
  -1  -8   0   10.60    2.70
   1  -8   0   10.00    1.70
   1  -8   0   11.00    4.00
  -1  -8   0    8.10    1.70
  -1   8   0   10.50    2.10
  -1   8   0   11.40    1.30
   1   8   0   11.10    1.20
   1   8   0   11.20    1.50
   1   8   0   12.20    2.70
  -2  -8   0  832.62   33.90
   2  -8   0  861.81   36.80
   2  -8   0  778.02   34.40
  -2  -8   0  783.82   34.60
  -2  -8   0  761.72   37.10
   2   8   0  913.81   38.50
   2   8   0  814.22   34.50
  -2   8   0  864.61   33.30
   2   8   0  827.62   33.80
  -2   8   0  934.51   36.20
  -2   8   0  829.02   33.50
   2   8   0  855.91   34.00
  -3  -8   0  104.19    6.50
   3  -8   0  113.09    6.10
   3  -8   0  109.19    7.40
  -3  -8   0   93.29    5.80
  -3  -8   0   89.69    8.20
  -3   8   0  117.19    6.70
  -3   8   0  110.39    5.60
   3   8   0  121.09    9.10
   3   8   0  115.79    5.20
   3   8   0  120.89    5.30
   3   8   0  108.99    5.80
   3   8   0  110.99    6.10
   3   8   0  126.59    6.10
   4  -8   0    0.40    1.00
  -4  -8   0    0.10    1.00
  -4  -8   0   -0.80    1.70
  -4  -8   0    1.80    3.00
   4  -8   0    3.10    0.80
   4   8   0    3.00    1.00
   4   8   0    2.80    0.90
  -4   8   0    3.10    2.10
   4   8   0    2.20    0.50
   4   8   0    2.20    0.90
   4   8   0    1.40    1.20
  -5  -8   0    9.20    1.80
   5  -8   0    8.60    1.00
   5  -8   0    5.60    1.70
   5  -8   0    9.80    1.50
   5   8   0    9.60    1.70
   5   8   0    7.50    1.40
   5   8   0    8.60    1.30
   5   8   0    8.40    2.50
   6  -8   0   23.90    1.60
   6  -8   0   24.00    1.90
  -6  -8   0   16.60    2.20
   6   8   0   24.10    2.10
   6   8   0   24.40    4.10
  -6   8   0   23.60    2.00
   6   8   0   23.60    2.40
   6   8   0   20.80    2.10
   7  -8   0    1.50    0.60
   7  -8   0    1.20    0.40
  -7  -8   0    1.20    0.90
   7   8   0    2.10    0.80
  -7   8   0    0.70    0.40
   7   8   0    1.80    0.60
   7   8   0    1.70    0.60
   7   8   0    1.40    1.30
   8  -8   0    8.10    1.10
   8  -8   0    6.30    0.70
  -8  -8   0    5.80    1.00
   8   8   0    7.10    0.90
   8   8   0    7.60    1.00
  -8   8   0    5.50    0.70
   8   8   0    5.80    1.20
   8   8   0    4.50    1.50
   9  -8   0    0.60    0.30
   9  -8   0    0.90    0.40
  -9  -8   0    1.50    0.50
   9   8   0    0.80    0.40
   9   8   0    0.50    0.50
  -9   8   0    0.60    0.30
   0  -9   0    2.30    0.90
   0  -9   0    0.70    2.00
   0   9   0    3.80    0.70
   0   9   0    2.70    0.80
  -1  -9   0  686.23   28.40
  -1  -9   0  650.03   29.00
   1  -9   0  707.13   31.50
  -1  -9   0  642.64   31.70
   1  -9   0  669.73   29.10
  -1   9   0  706.63   28.40
   1   9   0  703.03   27.50
   1   9   0  748.83   32.00
  -1   9   0  711.03   27.60
   1   9   0  690.03   28.10
   1   9   0  716.93   28.00
  -2  -9   0  347.07   24.20
  -2  -9   0  362.66   16.10
  -2  -9   0  368.66   16.90
   2  -9   0  371.96   16.80
   2  -9   0  384.16   19.80
   2   9   0  381.96   15.60
   2   9   0  375.16   16.30
   2   9   0  392.16   19.90
  -2   9   0  395.56   16.40
  -2   9   0  391.26   17.70
   2   9   0  380.66   15.20
  -3  -9   0  244.28   11.40
   3  -9   0  270.47   11.60
   3  -9   0  263.67   13.50
   3   9   0  273.47   15.40
  -3   9   0  246.08   11.20
  -3   9   0  228.98   11.40
   3   9   0  243.48   11.50
   4  -9   0    0.50    0.40
  -4  -9   0   -2.00    1.50
  -4  -9   0   -0.90    0.90
   4   9   0    1.20    0.80
   4   9   0    2.30    1.30
  -4   9   0   -0.50    0.40
   4   9   0    1.70    0.90
  -4   9   0    1.00    0.60
  -5  -9   0   27.60    3.90
   5  -9   0   38.70    2.20
  -5  -9   0   33.80    2.80
  -5   9   0   35.90    2.60
   5   9   0   36.40    4.80
   5   9   0   35.90    2.60
  -5   9   0   40.60    2.50
   5   9   0   36.00    2.70
   5   9   0   37.40    2.90
   6  -9   0    9.10    0.80
   6  -9   0    7.60    1.20
   6   9   0    8.00    1.20
  -6   9   0   10.00    1.10
   6   9   0    9.40    1.40
   6   9   0    7.40    2.50
  -6   9   0    8.40    1.00
   7  -9   0    0.20    0.20
   7  -9   0    0.30    0.50
  -7  -9   0    0.20    0.60
  -7   9   0   -0.30    0.30
   7   9   0   -0.60    0.60
  -7   9   0    0.10    0.30
   8  -9   0    9.40    0.80
  -8  -9   0   10.50    1.10
  -8   9   0    9.30    0.80
   8   9   0    8.80    1.00
   0 -10   0   15.80    2.10
   0  10   0   20.40    2.60
   0  10   0   21.00    1.60
   1 -10   0   12.30    1.70
  -1 -10   0    8.70    1.70
   1  10   0   10.30    2.10
  -1  10   0   10.00    1.70
   1  10   0   10.50    1.10
  -1  10   0   13.60    1.40
   2 -10   0   10.10    1.40
  -2 -10   0    7.30    1.60
   2  10   0    9.00    0.90
   2  10   0   10.30    2.10
   2  10   0    9.30    1.30
  -2  10   0    9.20    1.20
  -3 -10   0   20.30    2.60
  -3 -10   0   27.70    2.30
   3 -10   0   30.60    2.10
  -3  10   0   27.40    2.10
   3  10   0   25.80    2.20
   3  10   0   29.20    3.70
  -4 -10   0    0.20    0.60
   4 -10   0    1.10    0.40
   4  10   0    0.20    0.70
   4  10   0    0.70    0.90
  -4  10   0    1.10    0.50
  -4  10   0    0.70    0.50
  -5 -10   0   21.50    1.90
   5 -10   0   22.90    1.40
  -5  10   0   20.30    1.80
  -5  10   0   21.00    1.60
   5  10   0   23.30    1.90
  -6 -10   0    9.90    1.30
   6 -10   0   12.40    0.90
  -6  10   0   11.50    1.00
  -6  10   0   12.10    0.90
   6  10   0    8.90    1.80
   6  10   0   10.90    1.20
   7 -10   0   50.89    2.60
  -7 -10   0   49.20    2.60
   7  10   0   49.00    2.60
  -7  10   0   49.30    2.30
   0 -11   0   -0.30    0.60
   0  11   0    0.60    0.70
   0  11   0    0.70    0.40
   1 -11   0  161.58    7.30
  -1 -11   0  154.58    7.50
  -1  11   0  148.99    6.90
   1  11   0  153.68    6.70
  -2 -11   0   17.70    2.30
   2 -11   0   26.00    1.70
  -2  11   0   23.30    1.70
   2  11   0   24.00    1.40
   2  11   0   21.20    2.50
  -3 -11   0    4.90    1.20
   3 -11   0    4.40    0.60
  -3  11   0    4.20    0.60
   4 -11   0   12.00    0.90
  -4  11   0   10.30    1.00
   5 -11   0    0.20    0.20
  -5  11   0    0.40    0.20
   5  11   0   -0.40    0.40
   0 -12   0    1.00    0.40
   0  12   0    1.80    0.40
   1 -12   0   29.40    1.50
  -1  12   0   28.30    1.80
   2 -12   0   11.50    0.80
  -2  12   0    9.00    0.90
  12   0  -1    9.40    1.60
  12   0  -1   16.40    1.60
 -12   0   1   13.10    1.00
  11   0  -1   10.20    2.30
  11   0  -1   10.40    1.30
  11   0  -1    9.70    1.30
 -11   0   1    9.50    1.00
 -10   0   1    4.20    0.80
  10   0  -1    5.10    1.50
  10   0  -1    5.30    0.80
  10   0  -1    3.10    0.70
   9   0  -1   56.79    7.10
  -9   0   1   63.69    3.40
   9   0  -1   59.29    3.50
   9   0  -1   56.29    3.80
   9   0  -1   59.29    4.10
   9   0  -1   58.79    3.20
   9   0  -1   67.49    5.40
   8   0  -1  193.48    9.20
   8   0  -1  203.68   10.20
   8   0  -1  185.78    8.40
   8   0  -1  187.68    8.20
   8   0  -1  174.08   12.10
  -8   0   1  193.58    8.30
   7   0  -1    5.40    1.20
   7   0  -1    6.00    0.80
   7   0  -1    4.70    1.50
  -7   0   1    7.40    0.80
   6   0  -1  148.89    7.50
   6   0  -1  138.09    7.10
   5   0  -1  159.08    7.40
   5   0  -1  154.38    7.10
  -5   0   1  150.88   14.80
   4   0  -1  844.82   35.40
   4   0  -1  939.51   35.10
   3   0  -1  109.99    4.60
   3   0  -1  100.89    4.90
   3   0  -1  107.19    7.80
   2   0  -1 1802.42   69.79
   0   0  -1    1.00    0.30
   0   0   1    1.00    0.20
   2   0   1 2258.27   79.59
   2   0   1 1861.81   79.59
  -3   0  -1  119.99    9.10
   3   0   1  117.39    4.90
   3   0   1  100.09    5.00
   4   0   1  852.31   37.20
   4   0   1  969.80   37.20
  -4   0  -1 1008.30   45.70
   5   0   1  157.48    7.60
  -5   0  -1  177.78   15.30
   5   0   1  161.68    7.60
   6   0   1  141.59    7.50
   6   0   1  155.08    7.40
  -7   0  -1    6.10    0.80
   7   0   1    6.00    0.90
   7   0   1    5.10    0.80
   7   0   1    5.60    1.30
   8   0   1  187.38    8.60
   8   0   1  168.98    8.50
   8   0   1  178.78    8.10
   8   0   1  202.78   10.90
   8   0   1  199.88   10.10
  -8   0  -1  193.88    8.30
   9   0   1   60.99    5.00
  -9   0  -1   60.59    3.40
   9   0   1   64.79    3.90
   9   0   1   60.29    3.70
   9   0   1   63.59    7.30
   9   0   1   55.79    3.20
  10   0   1    4.50    1.20
 -10   0  -1    3.20    0.70
  10   0   1    2.90    0.80
  10   0   1    2.60    0.80
  10   0   1    2.80    1.20
  11   0   1    9.70    1.20
 -11   0  -1    9.00    1.00
  11   0   1    6.90    1.60
  11   0   1    9.30    1.20
  12   0   1   15.20    1.30
  12   0   1   11.40    1.80
  12   0   1   13.90    0.90
  12  -1  -1    7.30    1.40
 -12  -1   1    9.90    1.00
  12   1  -1    7.90    1.50
  11  -1  -1    1.40    0.70
  11  -1  -1    0.30    0.70
  11  -1  -1    0.00    0.60
 -11  -1   1    0.90    0.50
  11   1  -1    1.20    0.40
 -11   1   1    0.30    0.40
  11   1  -1    0.20    0.80
  11   1  -1    0.80    0.40
  11   1  -1    0.50    0.80
 -10  -1   1  104.19    5.10
  10  -1  -1  103.29    5.30
  10  -1  -1   95.19    6.70
  10  -1  -1  109.09    5.90
  10   1  -1  113.89    5.60
  10   1  -1  105.89    5.30
 -10   1   1  104.29    5.00
  10   1  -1  107.09    5.90
  10   1  -1   89.89    6.50
  10   1  -1  112.39    5.00
   9  -1  -1   25.40    2.00
  -9  -1   1   27.30    2.00
   9  -1  -1   30.90    3.50
   9  -1  -1   25.10    4.20
   9  -1  -1   26.40    1.80
   9   1  -1   22.00    4.20
   9   1  -1   28.20    2.50
   9   1  -1   25.30    1.90
   9   1  -1   27.20    3.20
   9   1  -1   26.60    2.60
  -9   1   1   28.00    1.90
   9   1  -1   29.40    2.20
   8  -1  -1  112.59    5.40
   8  -1  -1  117.49    7.00
   8  -1  -1  105.49    5.10
  -8  -1   1  112.39    5.40
   8  -1  -1  122.19    7.80
  -8   1   1  109.39    5.30
   8   1  -1  121.19    7.40
   8   1  -1  112.79    5.60
   8   1  -1  114.59    7.70
   8   1  -1  127.19    7.80
   8   1  -1  104.99    6.20
  -7  -1   1   47.20    2.50
   7  -1  -1   44.00    2.50
   7  -1  -1   46.20    3.50
   7  -1  -1   37.90    2.70
   7  -1  -1   43.80    2.40
   7   1  -1   44.60    2.60
   7   1  -1   42.60    2.40
  -7   1   1   43.70    2.40
   7   1  -1   48.60    4.30
   7   1  -1   42.40    3.70
   7   1  -1   40.80    3.00
   6  -1  -1    9.20    1.40
   6  -1  -1   11.70    1.50
   6  -1  -1    8.50    0.90
   6   1  -1   12.40    1.70
   5  -1  -1  448.16   18.60
   5  -1  -1  464.35   19.20
   5  -1  -1  478.35   26.90
   5   1  -1  451.05   19.20
   5   1  -1  456.55   19.30
   4  -1  -1 1742.13   74.19
   4  -1  -1 1677.93   66.79
   4   1  -1 1659.53   67.29
   4   1  -1 1790.22   67.19
   3  -1  -1  157.48    6.40
   3   1  -1  148.59    6.50
   3   1  -1  138.79    6.60
   2  -1  -1  615.64   21.60
   2  -1  -1  574.64   25.40
  -2  -1   1  488.95   21.10
   2   1  -1  517.95   21.40
   2   1  -1  498.35   21.20
   2   1  -1  546.55   21.10
  -1  -1   1  410.46   17.30
   1  -1  -1  420.16   20.40
   1  -1  -1  509.85   18.00
   1   1  -1  433.66   17.50
   1   1  -1  448.86   17.40
   0  -1  -1 1734.93   67.59
   0  -1  -1 1693.43   67.79
   0  -1   1 1711.63   67.49
   0   1   1 1855.61   67.79
   1  -1   1  514.65   21.20
  -1  -1  -1  445.96   21.20
   1  -1   1  530.75   18.60
  -1  -1  -1  452.65   18.20
   1   1   1  428.16   18.40
   1   1   1  443.76   18.60
   2  -1   1  545.15   21.60
   2  -1   1  597.84   25.80
  -2  -1  -1  581.24   26.30
   2   1   1  531.55   21.90
   2   1   1  492.05   21.70
  -3  -1  -1  164.98   11.80
   3  -1   1  171.28   11.20
   3  -1   1  160.58    6.70
   3   1   1  139.49    6.90
   3   1   1  157.98    7.10
  -4  -1  -1 1746.73   79.29
   4  -1   1 1690.83   67.89
   4  -1   1 1794.82   67.69
   4   1   1 1646.34   67.99
   4   1   1 1808.42   68.29
   5  -1   1  453.05   19.50
   5  -1   1  462.05   19.80
  -5  -1  -1  485.15   30.60
   5   1   1  467.05   20.00
  -5   1  -1  537.35   30.30
   5   1   1  484.25   20.40
   6  -1   1    8.00    1.40
   6  -1   1   10.10    2.00
  -6   1  -1    8.20    4.20
   6   1   1    7.00    1.90
   6   1   1    7.50    1.80
   7  -1   1   43.50    2.50
   7  -1   1   42.60    2.50
   7  -1   1   42.70    3.40
   7  -1   1   45.30    4.30
  -7  -1  -1   44.20    2.50
   7   1   1   44.70    4.00
   7   1   1   44.80    2.70
   7   1   1   48.10    3.80
  -7   1  -1   43.30    2.50
   8  -1   1  122.89    7.00
  -8  -1  -1  116.69    5.50
   8  -1   1  106.59    5.50
   8  -1   1  110.99    7.80
   8  -1   1  109.79    5.50
   8   1   1  111.59    5.70
   8   1   1  121.89    7.30
  -8   1  -1  113.49    5.40
   8   1   1  108.99    5.30
   8   1   1  114.29    6.60
   8   1   1  117.19    7.70
   9  -1   1   24.20    3.80
   9  -1   1   28.20    2.10
   9  -1   1   27.10    3.20
  -9  -1  -1   28.10    2.00
   9   1   1   26.00    3.00
   9   1   1   22.30    1.70
   9   1   1   28.70    2.20
  -9   1  -1   26.30    1.90
  -9   1  -1   25.60    2.50
   9   1   1   24.50    2.40
   9   1   1   26.30    2.40
   9   1   1   29.50    4.50
  10  -1   1  103.89    5.70
  10  -1   1  101.89    5.30
 -10  -1  -1  104.09    5.20
  10  -1   1  100.39    6.50
  10   1   1  102.99    5.80
 -10   1  -1   99.79    5.00
  10   1   1  108.59    5.60
  10   1   1   99.99    6.50
  10   1   1  110.69    5.50
 -11  -1  -1    0.30    0.40
  11  -1   1    0.10    0.30
  11  -1   1    0.10    0.70
  11  -1   1    0.90    0.50
  11   1   1   -0.20    0.40
 -11   1  -1    0.60    0.40
  11   1   1    0.70    0.40
  11   1   1   -0.30    0.60
  12  -1   1   10.50    1.30
 -12  -1  -1   12.30    0.90
  12  -1   1   12.30    0.90
  12  -1   1    9.30    1.60
  12   1   1   14.70    1.50
  12   1   1   10.20    1.70
  11  -2  -1    9.40    1.20
 -11  -2   1    8.20    1.00
  11  -2  -1    9.00    1.00
  11   2  -1    7.20    1.20
 -11   2   1    7.90    0.90
  11   2  -1    7.00    1.80
  11   2  -1   10.00    1.30
 -10  -2   1   16.20    1.50
  10  -2  -1   13.40    1.60
  10  -2  -1    9.80    1.90
  10  -2  -1   13.60    1.30
  10   2  -1   13.10    1.20
  10   2  -1   13.30    1.60
  10   2  -1   14.30    2.80
 -10   2   1   11.50    1.20
  10   2  -1   11.00    1.30
  10   2  -1   14.20    2.10
  10   2  -1   14.50    1.60
   9  -2  -1   22.20    3.60
   9  -2  -1   22.10    1.60
   9  -2  -1   20.40    3.10
   9  -2  -1   21.20    1.70
  -9  -2   1   19.40    1.70
   9   2  -1   23.30    4.10
   9   2  -1   20.40    1.70
   9   2  -1   22.00    2.20
   9   2  -1   22.60    2.30
   9   2  -1   21.20    2.80
   9   2  -1   18.10    1.80
  -9   2   1   21.40    1.60
   8  -2  -1   70.39    5.00
   8  -2  -1   66.59    3.60
  -8  -2   1   67.19    3.60
   8  -2  -1   66.89    3.50
   8   2  -1   67.19    4.50
  -8   2   1   68.69    3.50
   8   2  -1   69.89    4.40
   8   2  -1   66.39    3.60
   8   2  -1   67.29    5.60
   8   2  -1   66.39    3.90
   8   2  -1   72.59    5.70
   7  -2  -1   58.49    3.00
   7  -2  -1   57.89    3.00
   7  -2  -1   53.79    2.90
   7  -2  -1   62.49    4.50
  -7  -2   1   60.49    3.10
   7  -2  -1   57.69    4.00
   7   2  -1   60.69    3.20
  -7   2   1   57.59    3.00
   7   2  -1   63.39    4.00
   7   2  -1   60.09    3.40
   7   2  -1   58.89    3.90
   7   2  -1   65.29    5.10
   7   2  -1   62.19    5.70
   6  -2  -1  113.69    5.90
   6  -2  -1  106.49    5.40
   6  -2  -1  100.99    4.70
   6   2  -1  102.39    5.10
   6   2  -1  102.69    5.70
  -6   2   1  102.89    4.70
   6   2  -1  102.99    5.00
   6   2  -1  114.79    6.50
   6   2  -1   97.19    5.50
   5  -2  -1  122.99   11.90
   5  -2  -1  120.69    5.70
   5  -2  -1  120.69    6.10
   5   2  -1  111.79    6.30
   5   2  -1  125.49    6.60
   4  -2  -1  410.96   16.00
   4   2  -1  373.26   16.20
   4   2  -1  380.76   16.60
   3  -2  -1  244.88   15.10
   3  -2  -1  233.08    9.70
   3   2  -1  214.28    9.70
   3   2  -1  191.98    9.20
   2  -2  -1  801.72   35.70
  -2  -2   1  736.73   29.70
   2   2  -1  731.73   30.10
   2   2  -1  762.52   29.60
  -1  -2   1  187.68    9.10
   1  -2  -1  228.18    9.60
   1  -2  -1  211.38   12.90
   1   2  -1  215.18    8.70
   1   2  -1  217.88    9.10
   1   2  -1  235.68   10.90
   0  -2  -1 1166.88   44.30
   0  -2  -1 1016.40   48.10
   0  -2   1 1203.28   44.10
   0   2  -1 1036.10   46.70
   0   2  -1 1170.48   44.00
   0   2  -1 1152.28   43.70
   1  -2   1  226.88   12.20
  -1  -2  -1  182.78   12.10
  -1  -2  -1  190.88    8.20
   1   2   1  212.98    8.70
   1   2   1  210.28   12.40
   1   2   1  207.68    8.10
   2  -2   1  810.82   37.30
   2  -2   1  846.42   32.60
   2   2   1  756.42   32.50
   2   2   1  932.21   37.20
   2   2   1  760.42   32.40
   3  -2   1  245.68   14.80
   3  -2   1  210.98    9.10
   3   2   1  206.48    9.40
   3   2   1  181.58   10.30
   4  -2   1  415.26   16.50
   4  -2   1  451.45   24.50
   4   2   1  384.56   17.20
   4   2   1  363.06   16.90
   5  -2   1  121.49    5.70
   5   2   1  120.29    6.80
   5   2   1  118.49    6.40
   6  -2   1   98.29    4.70
   6  -2   1  111.39    5.50
   6  -2   1   97.49    4.70
   6  -2   1  109.99    5.80
   6   2   1  113.29    6.40
  -6   2  -1  127.59   14.70
  -6   2  -1  104.99    4.80
   6   2   1  100.19    5.20
   7  -2   1   58.49    3.00
   7  -2   1   56.09    4.10
  -7  -2  -1   60.19    3.20
   7  -2   1   56.89    5.20
   7  -2   1   58.19    3.10
   7   2   1   56.89    3.10
   7   2   1   58.49    3.90
  -7   2  -1   60.29    3.10
   7   2   1   61.49    4.80
   7   2   1   59.59    4.70
   7   2   1   56.29    3.40
   8  -2   1   74.69    5.00
   8  -2   1   56.59    5.50
  -8  -2  -1   66.39    3.70
   8  -2   1   69.89    3.60
   8  -2   1   68.29    3.70
   8   2   1   64.29    3.90
   8   2   1   68.39    4.40
   8   2   1   74.99    5.70
   8   2   1   66.99    3.60
  -8   2  -1   70.19    3.60
   8   2   1   73.89    5.50
   8   2   1   67.89    4.40
   9  -2   1   18.80    3.60
   9  -2   1   21.30    1.90
   9  -2   1   23.10    3.00
  -9  -2  -1   23.40    1.90
   9  -2   1   21.20    1.80
   9   2   1   23.70    1.80
   9   2   1   23.00    2.20
   9   2   1   23.90    2.10
   9   2   1   22.40    2.90
   9   2   1   16.20    3.10
  -9   2  -1   22.80    1.70
   9   2   1   24.00    2.30
  10  -2   1   11.90    2.00
  10  -2   1   14.70    1.50
 -10  -2  -1   14.50    1.50
  10   2   1   12.50    1.70
 -10   2  -1   14.40    1.80
  10   2   1   15.60    1.50
  10   2   1   14.30    1.60
  10   2   1   10.80    2.10
  10   2   1   16.70    1.40
 -10   2  -1   14.00    1.30
  10   2   1   11.80    2.70
  11  -2   1    8.60    1.10
 -11  -2  -1    8.70    1.10
  11  -2   1    9.00    1.10
  11   2   1    6.40    1.80
 -11   2  -1    6.40    0.80
  11   2   1    7.10    0.90
  11   2   1    7.70    1.10
  11   2   1    8.10    1.10
  11  -3  -1    4.00    0.80
  11  -3  -1    3.30    0.60
 -11  -3   1    4.00    0.70
  11   3  -1    3.40    0.70
  11   3  -1    3.60    0.70
  10  -3  -1   24.10    1.80
  10  -3  -1   21.20    2.80
 -10  -3   1   22.40    1.90
  10  -3  -1   25.00    2.10
  10   3  -1   24.80    2.20
  10   3  -1   21.50    1.60
  10   3  -1   23.30    2.80
 -10   3   1   22.80    1.60
  10   3  -1   22.70    1.60
  10   3  -1   29.20    2.20
  10   3  -1   23.80    3.60
 -10   3   1   26.10    2.10
   9  -3  -1   13.30    1.30
   9  -3  -1   12.50    1.30
  -9   3   1   11.00    1.30
   9   3  -1   13.70    1.90
   9   3  -1   10.90    2.20
   9   3  -1   10.80    2.80
   9   3  -1   13.80    1.90
   8  -3  -1  150.88    6.90
   8  -3  -1  147.19    6.60
   8  -3  -1  158.58    8.60
   8  -3  -1  150.18    6.90
  -8  -3   1  156.88    7.20
   8   3  -1  157.78    8.10
  -8   3   1  157.38    6.90
   8   3  -1  157.38    7.20
   8   3  -1  165.88    9.90
   8   3  -1  160.88    8.30
   8   3  -1  154.78    9.50
   8   3  -1  152.98    7.40
   7  -3  -1   44.70    2.40
   7  -3  -1   44.80    2.40
   7  -3  -1   42.40    3.30
  -7  -3   1   41.10    2.60
   7  -3  -1   53.19    3.80
   7  -3  -1   37.60    2.20
   7   3  -1   40.10    3.30
   7   3  -1   40.80    4.20
   7   3  -1   48.80    4.50
   7   3  -1   44.40    3.40
  -7   3   1   45.60    2.40
   7   3  -1   44.10    2.70
   7   3  -1   45.30    2.90
   6  -3  -1   34.20    2.90
   6  -3  -1   29.10    6.50
   6  -3  -1   34.00    2.60
   6  -3  -1   31.30    1.90
   6  -3  -1   33.20    1.90
   6   3  -1   34.30    2.70
   6   3  -1   30.80    2.60
   6   3  -1   33.20    2.30
   6   3  -1   34.10    3.60
   6   3  -1   32.90    2.20
  -6   3   1   35.00    1.90
   6   3  -1   39.90    3.70
   5  -3  -1   37.90    6.70
   5  -3  -1   29.40    2.30
   5   3  -1   33.10    3.00
   4  -3  -1  279.57   18.80
   4  -3  -1  230.98   10.90
   4   3  -1  230.18   11.40
   3  -3  -1 1504.75   62.89
   3  -3  -1 1371.06   54.09
   3   3  -1 1258.87   52.79
   3   3  -1 1306.77   53.89
   2  -3  -1  171.48    8.00
   2  -3  -1  159.58   12.40
   2   3  -1  153.38    7.40
   2   3  -1  158.68    6.70
   1  -3  -1   31.40    2.40
   1  -3  -1   26.70    4.30
   1   3  -1   32.20    2.10
   1   3  -1   28.90    3.60
   1   3  -1   28.50    1.60
   0  -3  -1  996.80   38.60
   0  -3   1 1019.20   38.30
   0  -3  -1  900.81   44.20
   0   3   1  982.70   54.69
   0   3   1  983.80   37.40
   0   3  -1  848.02   42.30
   0   3  -1 1002.00   37.70
   1  -3   1   33.00    2.30
   1  -3   1   28.60    4.10
   1   3   1   29.80    2.20
   1   3   1   28.70    1.50
   1   3   1   27.90    4.10
   1   3   1   30.50    2.10
   2  -3   1  167.48    7.90
   2  -3   1  173.38   12.40
   2   3   1  151.88    7.60
   2   3   1  188.78   12.00
   2   3   1  156.68    6.70
   3  -3   1 1349.36   54.09
   3  -3   1 1599.24   63.69
   3   3   1 1304.17   54.29
   3   3   1 1234.58   54.19
   4  -3   1  215.08    9.50
   4   3   1  221.08   10.30
   4   3   1  213.28   10.30
   5  -3   1   29.40    2.20
   5   3   1   28.00    2.80
   6  -3   1   36.10    2.90
   6  -3   1   32.60    2.60
   6  -3   1   32.30    1.90
  -6   3  -1   36.30    2.00
   6   3   1   35.30    3.50
   6   3   1   35.90    2.60
   6   3   1   36.60    2.30
   6   3   1   32.80    2.80
   7  -3   1   43.30    2.50
  -7  -3  -1   44.70    2.70
   7  -3   1   47.90    3.70
   7  -3   1   39.00    4.50
   7  -3   1   41.40    2.40
   7   3   1   45.00    4.10
   7   3   1   41.90    2.60
  -7   3  -1   59.49   11.80
   7   3   1   44.20    3.30
   7   3   1   46.20    3.40
   7   3   1   46.70    4.30
   7   3   1   44.60    3.10
  -7   3  -1   43.30    2.40
   8  -3   1  161.28    8.70
   8  -3   1  139.39    8.70
   8  -3   1  154.58    7.00
  -8  -3  -1  154.58    7.20
   8  -3   1  149.49    7.00
   8   3   1  156.08    9.20
   8   3   1  155.78    7.20
   8   3   1  164.68    9.80
   8   3   1  158.18    7.60
  -8   3  -1  155.48    6.90
   8   3   1  152.78    8.00
   8   3   1  158.28    8.10
   9  -3   1   13.10    1.40
  -9  -3  -1   12.20    1.60
   9  -3   1   10.30    1.50
   9   3   1   11.70    2.90
   9   3   1   11.10    2.20
   9   3   1   15.20    2.20
  -9   3  -1    9.60    1.40
   9   3   1   13.60    1.40
   9   3   1   14.30    2.10
  10  -3   1   24.40    1.90
  10  -3   1   20.90    2.70
 -10  -3  -1   22.30    1.90
  10   3   1   26.30    2.20
 -10   3  -1   23.30    2.20
  10   3   1   23.30    1.80
  10   3   1   22.10    3.60
 -10   3  -1   22.20    1.50
  10   3   1   24.70    2.20
 -11  -3  -1    3.10    0.70
  11  -3   1    3.10    0.70
  11  -3   1    2.80    0.60
  11   3   1    2.20    0.60
 -11   3  -1    2.20    0.80
  11   3   1    1.90    1.10
  11   3   1    2.60    0.70
  11  -4  -1    7.30    0.80
  11  -4  -1    6.80    1.20
  11   4  -1    6.80    0.90
  11   4  -1    9.10    1.10
  10  -4  -1   12.20    1.40
  10  -4  -1   10.40    1.10
  10  -4  -1    9.10    1.80
 -10  -4   1    9.90    1.30
  10   4  -1   10.90    1.40
  10   4  -1   11.60    1.40
  10   4  -1   11.00    2.30
 -10   4   1    7.80    0.90
   9  -4  -1   89.39    4.30
   9  -4  -1   88.99    4.50
  -9  -4   1   91.09    4.70
   9   4  -1   97.09    5.50
   9   4  -1   86.39    4.30
   9   4  -1   87.89    6.10
  -9   4   1   85.39    4.20
   9   4  -1   92.49    5.40
   9   4  -1   92.99    4.70
   9   4  -1   94.49    8.20
   8  -4  -1  347.97   14.50
   8  -4  -1  361.76   16.60
   8  -4  -1  322.77   16.10
   8  -4  -1  346.07   14.30
  -8  -4   1  346.87   14.80
   8   4  -1  357.36   16.00
   8   4  -1  343.17   14.80
   8   4  -1  350.36   15.90
   8   4  -1  347.07   17.30
   8   4  -1  354.76   18.20
   8   4  -1  344.27   14.80
  -8   4   1  341.37   14.30
   8   4  -1  394.36   20.70
   7  -4  -1  203.78   10.20
  -7  -4   1  191.98    8.70
   7  -4  -1  192.08    8.30
   7  -4  -1  190.38    9.60
   7  -4  -1  196.18    8.40
   7  -4  -1  177.78    8.20
   7   4  -1  197.98    9.80
   7   4  -1  188.48    9.70
   7   4  -1  215.28   13.90
   7   4  -1  190.18   10.00
   7   4  -1  212.98   11.70
  -7   4   1  199.88    8.40
   7   4  -1  196.38    8.90
   7   4  -1  209.88   11.90
   6  -4  -1   32.40    1.90
   6  -4  -1   34.60    2.80
   6  -4  -1   34.70    8.00
   6  -4  -1   34.50    3.40
   6  -4  -1   31.30    1.90
   6   4  -1   32.80    3.70
   6   4  -1   35.80    4.70
   6   4  -1   31.70    3.60
   6   4  -1   29.20    2.70
   6   4  -1   28.90    2.60
   6   4  -1   30.60    2.30
   6   4  -1   34.40    2.30
  -6   4   1   37.20    1.90
   5  -4  -1    8.80    1.40
   5  -4  -1   15.70    5.20
   5  -4  -1    8.80    0.90
   5  -4  -1   10.40    1.10
   5   4  -1    8.50    2.40
   5   4  -1    8.20    1.30
   5   4  -1    7.20    1.90
   5   4  -1    8.50    1.20
   5   4  -1   11.20    1.20
   5   4  -1    9.80    1.40
  -5   4   1   10.30    0.80
   4  -4  -1  125.39   12.90
   4  -4  -1  111.29    6.20
   4   4  -1  107.79    6.60
   3  -4  -1  764.02   39.50
   3  -4  -1  695.73   30.00
   3   4  -1  717.53   29.90
   3   4  -1  705.63   28.30
   2  -4  -1  117.39    6.80
   2  -4  -1  113.39   11.50
   2   4  -1  114.39    5.30
   2   4  -1  124.49    6.40
   2   4  -1  141.79    9.30
  -1  -4   1  845.42   33.70
   1  -4  -1  778.32   41.60
   1  -4  -1  875.01   34.40
   1   4  -1  817.42   32.70
   1   4  -1  814.62   38.40
   1   4  -1  848.82   33.60
   0  -4   1  888.11   34.30
   0  -4  -1  884.71   34.70
   0  -4  -1  745.93   41.70
   0   4  -1  886.81   33.30
   0   4  -1  765.12   40.00
   0   4   1  874.51   33.00
   1  -4   1  816.42   33.40
  -1  -4  -1  817.62   33.50
   1  -4   1  957.20   54.39
   1   4   1  831.22   33.00
   1   4   1  798.72   40.10
   1   4   1  801.82   31.80
  -1   4  -1  705.23   40.60
   2  -4   1  113.49    6.30
   2  -4   1  118.69   11.20
   2   4   1  111.09    4.90
   2   4   1  125.39   10.50
   2   4   1  116.59    6.10
   3  -4   1  803.72   39.10
   3  -4   1  656.43   28.80
   3   4   1  646.64   28.70
   3   4   1  712.53   29.20
   4  -4   1  119.69   12.60
   4  -4   1  103.09    5.60
   4   4   1  102.19    6.30
   5  -4   1   10.50    0.90
   5  -4   1    9.40    1.40
   5  -4   1   10.40    4.50
   5   4   1    9.70    2.00
   5   4   1   11.30    2.50
   5   4   1    9.00    1.20
   5   4   1   12.30    2.10
   5   4   1    7.20    1.30
   5   4   1    6.40    1.20
   6  -4   1   33.40    3.00
   6  -4   1   32.40    1.90
   6  -4   1   36.10    2.70
   6  -4   1   31.70    1.90
  -6  -4  -1   34.40    2.70
   6   4   1   27.60    2.50
   6   4   1   34.10    4.60
   6   4   1   32.30    2.20
   6   4   1   33.20    2.80
   6   4   1   27.30    4.90
  -6   4  -1   34.00    1.90
   6   4   1   28.40    2.40
   6   4   1   37.20    3.90
   7  -4   1  205.58   10.20
   7  -4   1  199.18    8.60
   7  -4   1  193.58    8.40
  -7  -4  -1  199.18    9.00
   7  -4   1  178.88   10.80
   7   4   1  212.28   11.70
   7   4   1  181.18    9.60
  -7   4  -1  227.38   23.90
   7   4   1  197.28    9.40
  -7   4  -1  197.18    8.60
   7   4   1  200.48   11.00
   7   4   1  198.18    9.00
   7   4   1  195.08    9.80
  -8  -4  -1  333.47   14.60
   8  -4   1  347.67   14.40
   8  -4   1  339.57   14.20
   8  -4   1  344.77   16.20
   8  -4   1  306.97   15.90
   8   4   1  346.97   16.70
  -8   4  -1  337.57   14.00
   8   4   1  344.77   14.90
   8   4   1  342.57   17.70
   8   4   1  352.26   15.60
   8   4   1  376.26   20.60
   8   4   1  348.27   14.60
   8   4   1  347.57   15.60
   9  -4   1   88.59    4.60
  -9  -4  -1   88.19    4.80
   9  -4   1   94.09    4.50
   9   4   1   93.09    4.80
   9   4   1   96.89    5.40
   9   4   1   85.89    5.80
   9   4   1   89.69    4.60
   9   4   1   97.59    8.30
   9   4   1   95.29    5.50
  -9   4  -1   84.19    4.10
  10  -4   1    7.10    1.60
 -10  -4  -1   11.50    1.20
  10  -4   1   10.50    1.10
  10   4   1   13.40    1.50
  10   4   1   12.40    1.40
  10   4   1    9.50    1.00
  10   4   1    9.90    1.00
  10   4   1   10.30    2.40
 -10   4  -1   10.50    1.20
 -11  -4  -1    8.60    1.00
  11  -4   1    8.90    0.90
  11  -4   1    5.70    0.80
  11   4   1    5.00    1.40
 -11   4  -1    6.30    1.10
  11   4   1    7.20    1.10
  11   4   1    8.30    1.00
 -11  -5   1   12.00    1.10
  11  -5  -1   10.20    1.20
  11   5  -1    8.60    1.90
  11   5  -1   13.60    1.10
  11   5  -1   13.90    1.10
  10  -5  -1   26.20    1.80
  10  -5  -1   19.80    2.50
 -10  -5   1   23.00    1.90
  10  -5  -1   27.10    1.80
  10   5  -1   26.60    4.10
  10   5  -1   28.70    2.20
  10   5  -1   25.80    2.10
  10   5  -1   28.30    1.70
   9  -5  -1   37.80    2.40
   9  -5  -1   38.40    2.20
  -9  -5   1   39.40    2.60
   9   5  -1   42.70    3.20
   9   5  -1   39.00    3.00
   9   5  -1   36.40    2.40
   9   5  -1   34.20    3.30
   9   5  -1   37.10    4.90
   8  -5  -1   53.49    2.90
  -8  -5   1   44.60    4.20
   8  -5  -1   52.39    2.80
   8   5  -1   52.09    3.90
   8   5  -1   57.39    6.60
   8   5  -1   55.19    4.00
   8   5  -1   56.99    3.30
   7  -5  -1  207.88   10.30
   7  -5  -1  212.38   10.90
   7  -5  -1  204.88    8.80
  -7  -5   1  198.48    9.40
   7  -5  -1  213.48    9.00
   7   5  -1  209.98   12.60
   7   5  -1  203.18   10.40
   7   5  -1  211.18   11.80
   7   5  -1  202.88    9.20
   7   5  -1  213.18    9.60
  -7   5   1  213.78    8.80
   7   5  -1  229.88   14.60
   7   5  -1  216.58   10.60
   6  -5  -1  420.96   17.20
   6  -5  -1  426.96   18.50
   6  -5  -1  412.86   17.20
  -6  -5   1  401.56   18.10
   6   5  -1  410.06   17.60
   6   5  -1  430.96   20.90
   6   5  -1  433.56   18.90
  -6   5   1  442.06   17.10
   6   5  -1  431.16   20.60
   6   5  -1  434.16   17.90
   6   5  -1  408.56   18.70
   6   5  -1  463.65   23.60
   5  -5  -1   90.09    4.30
   5  -5  -1  115.99   14.60
   5  -5  -1   89.09    5.30
   5  -5  -1   87.89    4.40
   5   5  -1   92.59    5.30
  -5   5   1   92.89    4.10
   5   5  -1   87.99    6.60
   5   5  -1  105.39    8.30
   5   5  -1   86.69    4.70
   5   5  -1   89.69    6.60
   5   5  -1   85.99    5.00
   5   5  -1   86.79    5.30
   4  -5  -1  165.48   16.60
   4  -5  -1  134.99    7.50
   4  -5  -1  129.59    6.50
  -4   5   1  140.19    6.10
   4   5  -1  115.49    6.30
   4   5  -1  145.99    8.20
   4   5  -1  129.39    6.90
   4   5  -1  117.29    7.00
   4   5  -1  155.68    9.80
   3  -5  -1    9.40    4.40
   3  -5  -1   13.60    2.10
   3   5  -1   17.90    2.20
   3   5  -1   13.60    1.10
   2  -5  -1  187.08   10.10
  -2  -5   1  186.78    9.60
   2  -5  -1  188.88   17.10
   2   5  -1  226.28   13.70
   2   5  -1  183.18    8.20
   2   5  -1  189.38    9.60
  -1  -5   1   47.00    3.60
   1  -5  -1   45.80    3.90
   1  -5  -1   42.80    8.00
   1   5  -1   46.60    2.60
   1   5  -1   42.00    6.10
  -1   5   1   45.90    2.60
   0  -5  -1   55.09    4.20
   0  -5   1   54.99    4.00
   0   5   1   55.19    2.80
   0   5   1   48.10    8.50
   0   5  -1   48.20    7.20
   0   5  -1   57.99    3.00
   1  -5   1   43.00    3.50
  -1  -5  -1   47.20    3.80
   1   5   1   40.00    6.80
  -1   5  -1   34.30    7.60
   1   5   1   44.80    2.20
  -1   5  -1   43.40    2.70
   2  -5   1  195.78   17.00
   2  -5   1  187.68    9.80
  -2  -5  -1  181.58    9.90
   2   5   1  221.08   15.90
   2   5   1  189.48    9.50
   2   5   1  186.68    7.90
   3  -5   1   15.50    5.10
   3  -5   1   14.80    1.90
   3   5   1   12.60    2.00
   3   5   1   13.90    3.80
   4  -5   1  140.29    7.20
   4  -5   1  162.58   16.30
   4  -5   1  128.19    6.30
   4   5   1  145.39    8.20
   4   5   1  122.49    6.40
   4   5   1  145.39    9.60
   4   5   1  121.79    6.80
  -5  -5  -1   89.09    5.50
   5  -5   1   97.69   13.80
   5  -5   1   92.79    5.20
   5   5   1   99.79    8.00
   5   5   1   86.69    4.80
   5   5   1   84.09    6.20
   5   5   1   86.09    5.20
   5   5   1   88.29    6.40
   5   5   1   78.89    4.90
  -5   5  -1   88.59    4.00
   5   5   1   84.89    4.60
   6  -5   1  478.85   37.50
   6  -5   1  421.16   17.20
  -6  -5  -1  416.56   17.80
   6  -5   1  424.96   18.40
   6  -5   1  431.46   17.30
   6   5   1  425.36   18.80
   6   5   1  421.76   20.20
   6   5   1  447.46   23.20
   6   5   1  444.66   20.80
  -6   5  -1  432.36   17.10
   6   5   1  408.96   18.10
   6   5   1  427.66   17.90
   6   5   1  383.76   18.50
   7  -5   1  215.28   10.80
   7  -5   1  205.98    8.90
   7  -5   1  207.58    9.00
   7  -5   1  198.78   10.20
  -7  -5  -1  206.58    9.50
   7   5   1  223.78   14.50
   7   5   1  205.98   10.40
   7   5   1  197.08   10.20
   7   5   1  209.08    9.50
  -7   5  -1  203.48    8.70
   7   5   1  214.98   11.40
   7   5   1  208.68    9.70
  -7   5  -1  212.78   23.40
   7   5   1  225.98   12.70
   8  -5   1   53.39    3.10
   8  -5   1   54.39    3.00
  -8  -5  -1   54.99    3.50
   8   5   1   58.49    3.90
   8   5   1   56.09    3.30
   8   5   1   58.69    4.10
   8   5   1   50.79    4.30
   8   5   1   58.59    4.00
   8   5   1   56.69    6.60
  -9  -5  -1   37.20    2.60
   9  -5   1   38.70    2.40
   9  -5   1   36.70    2.20
   9   5   1   40.00    3.00
   9   5   1   37.10    2.90
   9   5   1   34.50    2.00
   9   5   1   37.00    2.40
   9   5   1   37.80    4.80
  10  -5   1   27.50    1.80
 -10  -5  -1   23.20    1.90
 -10  -5  -1   22.60    2.30
  10  -5   1   20.70    1.90
  10  -5   1   20.70    2.30
  10   5   1   26.20    2.10
 -10   5  -1   24.20    1.80
  10   5   1   27.00    2.10
  10   5   1   25.10    1.90
  11  -5   1   12.20    1.20
 -11  -5  -1   11.00    1.50
  11  -5   1   14.00    1.10
  11   5   1   11.80    2.30
  11   5   1   14.10    1.10
  11   5   1   13.50    1.10
  10  -6  -1   46.90    3.10
  10  -6  -1   54.89    2.80
 -10  -6   1   47.60    2.80
  10   6  -1   53.69    3.00
  10   6  -1   47.10    4.40
  10   6  -1   50.69    2.60
  10   6  -1   50.99    3.00
   9  -6  -1    7.70    1.30
   9  -6  -1    8.40    0.90
   9   6  -1    7.90    2.20
   9   6  -1    9.90    1.10
   9   6  -1   12.10    1.50
   9   6  -1    9.10    1.30
   8  -6  -1   52.99    2.70
   8  -6  -1   52.09    2.90
  -8  -6   1   46.40    3.20
  -8  -6   1   54.39    4.50
   8   6  -1   51.59    3.20
   8   6  -1   54.09    3.80
   8   6  -1   52.89    4.30
   8   6  -1   57.29    6.40
   8   6  -1   52.29    3.80
   7  -6  -1   37.00    2.20
   7  -6  -1   36.30    3.90
   7  -6  -1   35.40    3.50
   7  -6  -1   37.00    2.10
  -7  -6   1   35.70    2.80
   7   6  -1   34.60    3.70
   7   6  -1   40.00    5.70
   7   6  -1   38.80    5.40
   7   6  -1   36.80    3.20
   7   6  -1   39.80    3.30
   7   6  -1   41.50    2.70
   6  -6  -1  211.08    9.10
   6  -6  -1  210.08    9.00
  -6  -6   1  206.58    9.70
   6  -6  -1  215.08   10.50
   6   6  -1  232.18   15.00
   6   6  -1  213.68   10.60
   6   6  -1  202.68   10.40
   6   6  -1  215.38    9.80
   6   6  -1  213.58   12.00
   6   6  -1  211.68   12.80
   6   6  -1  204.68    9.00
   5  -6  -1  182.78    8.00
   5  -6  -1  175.98    9.10
   5  -6  -1  183.68    7.80
   5   6  -1  172.18    8.30
   5   6  -1  166.88    7.80
   5   6  -1  173.58   10.80
   5   6  -1  200.38   12.90
   5   6  -1  171.98    8.90
   5   6  -1  176.68    9.00
   5   6  -1  175.98   10.50
  -4  -6   1  230.68   12.10
   4  -6  -1  196.08    9.50
   4  -6  -1  212.28   11.10
   4  -6  -1  213.78    9.90
   4   6  -1  203.88    9.80
   4   6  -1  249.28   14.20
  -4   6   1  225.38    9.40
   4   6  -1  210.98   10.30
   4   6  -1  222.28   12.00
   4   6  -1  207.08   10.20
   4   6  -1  226.58   12.10
   3  -6  -1   52.39    4.50
  -3  -6   1   53.49    4.80
  -3   6   1   60.29    4.20
   3   6  -1   51.49    3.80
   3   6  -1   55.59    2.90
   3   6  -1   63.49    5.80
   3   6  -1   57.09    4.60
   3   6  -1   59.69    4.70
   3   6  -1   55.49    3.50
   3   6  -1   56.29    3.30
  -3   6   1   56.19    3.00
  -2  -6   1  133.99    8.00
   2  -6  -1  129.79    8.20
   2   6  -1  154.38   14.80
   2   6  -1  120.89    6.30
   2   6  -1  136.09    6.10
  -2   6   1  133.69    6.20
   2   6  -1  140.39    9.20
  -2   6   1  136.09    6.60
  -1  -6   1  175.28    9.50
   1  -6  -1  160.38   10.80
  -1   6   1  179.28    7.80
   1   6  -1  161.98   14.30
   1   6  -1  180.78    7.70
   0  -6  -1  310.87   15.60
   0  -6   1  315.87   15.30
   0   6  -1  323.67   13.50
   0   6   1  325.07   13.20
   1  -6   1  177.78   10.60
  -1  -6  -1  178.78   10.20
   1   6   1  179.48    7.60
  -1   6  -1  182.78    8.30
   2  -6   1  130.69    7.80
  -2  -6  -1  135.39    8.30
  -2   6  -1  141.69   11.00
   2   6   1  121.19    6.20
  -2   6  -1  138.99    6.70
  -2   6  -1  131.99    5.90
   3  -6   1   56.79    4.30
   3  -6   1   49.60    3.40
  -3  -6  -1   55.69    5.00
   3   6   1   55.29    3.30
   3   6   1   53.99    4.50
   3   6   1   46.60    6.90
   3   6   1   45.80    3.00
  -3   6  -1   59.99    4.30
   3   6   1   45.70    3.30
  -3   6  -1   54.99    2.80
  -4  -6  -1  204.68   10.50
  -4  -6  -1  225.88   12.40
   4  -6   1  199.18    9.10
   4  -6   1  217.78   10.60
   4  -6   1  205.78    9.50
  -4  -6  -1  192.28    9.50
   4   6   1  202.78    9.90
   4   6   1  242.28   13.90
   4   6   1  228.68   11.90
   4   6   1  212.28    9.50
   4   6   1  207.08   10.10
   4   6   1  209.48    9.70
   5  -6   1  176.58    7.60
  -5  -6  -1  156.08    9.00
   5  -6   1  172.48    8.70
  -5  -6  -1  164.48    8.10
   5  -6   1  170.68    7.50
   5   6   1  178.18   10.60
   5   6   1  176.28    8.10
   5   6   1  169.18    8.80
   5   6   1  167.78    9.90
   5   6   1  172.38    8.60
   5   6   1  172.48    8.20
   5   6   1  192.18   12.60
  -6  -6  -1  214.48    9.70
   6  -6   1  219.08    9.10
   6  -6   1  207.78   10.20
   6  -6   1  210.08    8.90
   6   6   1  215.28   11.50
   6   6   1  206.18    9.50
   6   6   1  202.28   12.40
   6   6   1  215.58   10.60
   6   6   1  185.78   10.10
   6   6   1  217.48    9.70
   6   6   1  216.98   14.40
   7  -6   1   36.30    3.40
   7  -6   1   37.80    2.10
  -7  -6  -1   33.30    2.70
   7  -6   1   35.40    3.90
   7  -6   1   38.60    2.30
   7   6   1   39.30    5.30
   7   6   1   31.20    5.40
   7   6   1   36.10    2.60
   7   6   1   36.10    3.10
   7   6   1   37.60    3.20
   7   6   1   33.60    3.50
  -7   6  -1   30.50    9.10
   7   6   1   37.70    2.50
  -8  -6  -1   54.59    4.40
  -8  -6  -1   53.59    3.40
   8  -6   1   52.79    2.80
   8  -6   1   53.29    3.00
   8   6   1   54.19    3.70
  -8   6  -1   51.79    3.00
   8   6   1   51.49    3.80
   8   6   1   50.59    3.10
   8   6   1   45.60    5.80
  -9  -6  -1    7.90    1.30
   9  -6   1    9.40    1.00
  -9  -6  -1    7.40    1.60
   9  -6   1    8.80    0.90
   9   6   1    9.40    1.10
   9   6   1   10.60    1.40
   9   6   1    5.50    1.80
   9   6   1    8.80    1.40
 -10  -6  -1   47.90    2.80
  10  -6   1   47.70    2.60
  10  -6   1   53.39    2.90
  10   6   1   50.79    3.00
  10   6   1   50.89    2.80
  10   6   1   41.10    4.20
 -10   6  -1   46.30    2.60
  10  -7  -1   15.00    1.60
   9  -7  -1    0.80    0.40
   9  -7  -1    0.30    0.40
   9   7  -1    0.70    0.90
  -9   7   1    0.90    0.50
   9   7  -1    0.80    0.50
   9   7  -1    1.40    0.50
   9   7  -1    1.00    0.40
  -8  -7   1   81.49    4.50
   8  -7  -1   80.59    3.80
   8  -7  -1   84.09    4.00
   8   7  -1   81.99    4.70
  -8   7   1   76.49    4.00
   8   7  -1   76.59    4.20
   8   7  -1   84.99    7.40
   8   7  -1   83.29    4.90
   8   7  -1   75.19    4.80
   7  -7  -1    9.10    1.00
  -7  -7   1    9.30    1.60
   7  -7  -1    7.90    0.80
   7   7  -1    8.80    1.50
   7   7  -1   10.00    2.70
   7   7  -1    8.10    1.50
   7   7  -1   10.50    1.30
   7   7  -1    7.00    1.60
   6  -7  -1  103.89    4.90
  -6  -7   1  102.19    5.70
   6  -7  -1  110.39    5.00
   6  -7  -1  101.29    6.30
   6   7  -1   97.49    6.00
   6   7  -1  106.19    8.50
   6   7  -1  110.49    9.60
   6   7  -1  106.99    7.10
   6   7  -1  104.79    6.30
   6   7  -1  110.09    5.70
   5  -7  -1  449.86   17.50
  -5  -7   1  363.66   20.90
   5  -7  -1  433.46   19.00
  -5  -7   1  410.26   18.00
   5  -7  -1  446.16   17.20
   5   7  -1  417.06   20.20
   5   7  -1  423.56   18.70
   5   7  -1  417.66   21.10
   5   7  -1  421.66   18.00
   5   7  -1  424.16   18.50
  -4  -7   1  139.79    9.50
   4  -7  -1  148.79    7.30
   4  -7  -1  139.49    6.50
   4  -7  -1  142.29    8.40
   4   7  -1  141.29    6.30
   4   7  -1  129.09    8.70
   4   7  -1  137.79    7.30
   4   7  -1  159.58   11.10
   4   7  -1  132.89    7.00
   4   7  -1  147.79    6.40
   4   7  -1  143.59    9.00
  -4   7   1  148.29    8.00
   3  -7  -1    6.80    1.40
   3  -7  -1    4.80    1.80
  -3  -7   1    4.90    2.30
   3   7  -1    7.30    0.90
  -3   7   1    5.40    1.40
  -3   7   1    6.50    0.90
   3   7  -1    4.50    1.50
   3   7  -1    6.70    1.20
  -3   7   1    6.30    1.40
   3   7  -1    5.50    1.10
   3   7  -1    6.80    2.30
   3   7  -1    5.20    0.90
   3   7  -1    7.50    1.40
   2  -7  -1  171.08    9.40
   2  -7  -1  205.68   11.80
  -2  -7   1  186.68   11.00
  -2   7   1  210.08    8.70
   2   7  -1  187.08    9.10
  -2   7   1  210.48   10.80
   2   7  -1  186.18    9.20
   2   7  -1  198.18    8.70
   2   7  -1  200.88    8.60
  -2   7   1  199.28    9.30
   2   7  -1  201.68    9.10
   2   7  -1  197.58   10.70
   2   7  -1  207.48   12.40
  -1  -7   1  166.88   10.20
   1  -7  -1  169.88   10.60
   1  -7  -1  168.18    8.70
   1   7  -1  152.88    8.10
   1   7  -1  186.08    8.10
  -1   7   1  186.58    8.00
   1   7  -1  178.38    7.80
  -1   7   1  192.28   10.40
   1   7  -1  179.88    8.10
   1   7  -1  165.58    8.10
   1   7  -1  198.48   11.40
   0  -7   1  183.58   10.90
   0  -7  -1  190.48   11.40
   0  -7  -1  178.28    9.40
   0  -7   1  206.18   11.20
   0   7  -1  196.38    8.50
   0   7  -1  197.58    9.00
   0   7   1  198.88    8.80
   0   7  -1  196.78    9.00
   0   7  -1  212.58   11.80
   0   7   1  213.08   11.70
  -1  -7  -1  153.88    8.60
   1  -7   1  151.58    8.40
  -1  -7  -1  170.88   10.50
  -1  -7  -1  164.18    8.00
   1  -7   1  176.68   10.10
   1   7   1  173.68    8.00
  -1   7  -1  193.98   10.50
   1   7   1  202.88   11.30
  -1   7  -1  164.68    7.70
   1   7   1  180.48    7.90
   1   7   1  150.28    8.20
   1   7   1  177.78    7.90
  -1   7  -1  176.78    8.20
  -1   7  -1  180.68    7.60
   2  -7   1  172.38    9.20
  -2  -7  -1  192.68    9.80
  -2  -7  -1  199.48   11.60
  -2  -7  -1  174.48    9.00
   2  -7   1  195.58   10.80
   2   7   1  196.88    8.70
  -2   7  -1  206.38    8.40
  -2   7  -1  204.78    9.40
   2   7   1  191.08    8.50
  -2   7  -1  212.18   10.90
   2   7   1  209.18   12.20
  -2   7  -1  197.48    8.70
   2   7   1  174.28    8.80
   2   7   1  202.18    9.00
   2   7   1  169.38    8.90
  -3  -7  -1   10.40    1.80
   3  -7   1    6.70    1.70
   3  -7   1    4.90    1.00
  -3  -7  -1    8.80    2.50
   3   7   1    8.30    1.10
  -3   7  -1    8.30    1.70
   3   7   1    5.90    1.10
  -3   7  -1    6.40    0.80
   3   7   1    8.00    2.20
   3   7   1    7.00    1.20
   3   7   1    6.40    1.20
   3   7   1    5.00    1.00
  -3   7  -1    6.60    1.50
   4  -7   1  141.99    7.90
   4  -7   1  145.49    7.30
  -4  -7  -1  136.59    7.90
  -4  -7  -1  146.19   10.70
  -4  -7  -1  128.89    7.00
   4   7   1  137.09    8.40
   4   7   1  139.89    6.70
   4   7   1  139.89    7.00
  -4   7  -1  142.49    8.00
   4   7   1  135.99    7.10
   4   7   1  152.48   11.10
  -5  -7  -1  458.85   19.90
   5  -7   1  435.76   17.70
  -5  -7  -1  434.36   18.50
   5  -7   1  446.86   19.30
  -5  -7  -1  394.56   22.20
   5  -7   1  445.66   17.80
   5   7   1  419.06   19.10
   5   7   1  436.86   18.00
   5   7   1  412.06   18.70
   5   7   1  434.66   20.20
   5   7   1  426.56   18.40
   5   7   1  482.55   24.30
  -5   7  -1  419.76   20.00
  -6  -7  -1  102.49    5.60
   6  -7   1  104.49    4.80
  -6  -7  -1  106.99    6.70
   6  -7   1  101.19    6.10
   6  -7   1  108.89    4.90
  -6  -7  -1   81.29   10.00
   6   7   1  100.29    6.50
   6   7   1   88.49    8.10
   6   7   1  107.09    5.50
   6   7   1  108.29    6.20
   6   7   1   98.19    5.80
   6   7   1  101.19    4.90
  -6   7  -1  103.09    7.10
   6   7   1  103.29    9.20
   7  -7   1    7.30    1.00
   7  -7   1    8.80    0.90
  -7  -7  -1    7.70    1.40
   7   7   1    7.20    2.40
  -7   7  -1    7.90    1.00
   7   7   1    8.00    1.50
   7   7   1    8.30    1.20
   7   7   1    9.60    1.60
  -8  -7  -1   71.69    5.10
   8  -7   1   80.19    3.80
   8  -7   1   82.09    4.10
  -8  -7  -1   80.69    4.40
   8   7   1   78.79    7.20
   8   7   1   78.49    4.20
   8   7   1   80.29    4.50
   8   7   1   82.89    4.80
  -9  -7  -1    1.90    0.60
  -9  -7  -1   -1.20    1.00
   9  -7   1    0.40    0.30
   9  -7   1    0.80    0.30
   9   7   1    1.10    0.40
   9   7   1    0.80    0.50
   9   7   1    0.80    0.60
  10  -7   1   15.40    1.50
   9  -8  -1   29.00    1.60
  -9  -8   1   24.70    1.70
   9   8  -1   24.60    2.80
   9   8  -1   31.00    1.90
  -9   8   1   26.50    2.00
   8  -8  -1   73.69    3.50
   8  -8  -1   73.59    3.20
  -8  -8   1   69.29    3.80
   8   8  -1   66.89    3.60
   8   8  -1   74.99    4.20
  -8   8   1   66.29    3.30
   8   8  -1   66.29    3.70
   8   8  -1   58.29    5.60
   7  -8  -1   13.60    1.00
  -7  -8   1   14.00    1.90
   7  -8  -1   15.10    1.20
   7   8  -1   13.30    2.90
   7   8  -1   14.80    1.70
   7   8  -1   14.40    1.40
   7   8  -1   13.20    1.60
  -7   8   1   11.50    1.20
  -6  -8   1   24.40    2.40
   6  -8  -1   23.30    1.60
   6  -8  -1   22.40    1.50
   6   8  -1   22.70    2.30
   6   8  -1   21.10    2.30
   6   8  -1   22.30    2.00
   6   8  -1   21.80    4.00
   5  -8  -1  147.99    8.30
   5  -8  -1  146.89    6.60
   5  -8  -1  135.29    6.70
  -5  -8   1  142.99    7.70
   5   8  -1  139.19    7.40
   5   8  -1  137.49    7.60
   5   8  -1  142.29    7.20
   5   8  -1  156.18   11.40
   4  -8  -1  232.68   10.50
  -4  -8   1  216.38   10.50
   4  -8  -1  231.68   12.10
   4  -8  -1  225.58    9.80
  -4   8   1  227.18   13.00
   4   8  -1  225.48   11.00
   4   8  -1  229.68   10.60
   4   8  -1  228.28   10.70
   4   8  -1  247.88   15.10
   3  -8  -1  222.98   12.00
  -3  -8   1  201.98    9.80
   3  -8  -1  208.48   10.20
  -3   8   1  208.68    9.50
   3   8  -1  223.08   10.00
   3   8  -1  210.68    8.80
   3   8  -1  205.08    9.90
   3   8  -1  204.28   10.20
   3   8  -1  213.88    9.20
   3   8  -1  227.38   13.80
  -3   8   1  210.78    9.20
  -2  -8   1  304.47   14.50
  -2  -8   1  308.17   15.20
   2  -8  -1  342.57   17.40
  -2  -8   1  297.17   17.10
   2  -8  -1  309.47   15.10
  -2   8   1  367.06   16.40
  -2   8   1  331.87   14.10
   2   8  -1  339.27   14.00
   2   8  -1  373.46   18.80
  -2   8   1  347.17   14.10
   2   8  -1  351.36   14.40
   2   8  -1  352.86   15.00
   2   8  -1  350.66   14.60
   1  -8  -1  227.28   13.60
  -1  -8   1  196.48   10.70
   1  -8  -1  212.78   10.80
  -1  -8   1  226.38   10.20
  -1  -8   1  210.58   12.80
   1   8  -1  182.78   19.30
  -1   8   1  236.48   11.40
  -1   8   1  216.08   10.70
   1   8  -1  232.48   10.40
   1   8  -1  238.78    9.60
   1   8  -1  259.87   10.70
  -1   8   1  258.77   12.70
   1   8  -1  230.98   10.10
   0  -8  -1  364.46   16.50
   0  -8   1  325.17   16.20
   0  -8   1  348.97   15.60
   0  -8  -1  372.06   20.40
   0  -8   1  348.57   18.30
   0   8  -1  361.26   15.20
   0   8  -1  379.16   15.10
   0   8   1  380.86   15.50
   0   8  -1  406.26   19.00
   0   8  -1  334.77   15.50
   0   8  -1  379.36   16.60
   0   8   1  393.06   15.80
   0   8   1  397.66   18.80
   1  -8   1  205.28   11.00
   1  -8   1  234.78   15.80
  -1  -8  -1  237.78   11.40
  -1  -8  -1  230.18   10.60
  -1   8  -1  232.28   10.20
  -1   8  -1  252.17   10.70
   1   8   1  252.67   14.00
   1   8   1  208.38   10.50
   1   8   1  241.18   10.40
  -1   8  -1  238.98   10.80
   1   8   1  241.88   11.20
  -1   8  -1  255.17   16.00
   2  -8   1  351.56   17.10
  -2  -8  -1  368.96   16.40
  -2  -8  -1  320.47   18.10
   2  -8   1  320.97   15.40
  -2  -8  -1  346.97   15.80
  -2   8  -1  347.17   14.20
  -2   8  -1  333.37   15.10
  -2   8  -1  330.87   15.40
   2   8   1  331.57   15.20
  -2   8  -1  362.16   16.90
   2   8   1  347.07   14.60
   2   8   1  325.37   14.70
   2   8   1  386.16   19.00
   2   8   1  365.16   16.00
  -3  -8  -1  200.08   10.50
  -3  -8  -1  175.38   12.60
  -3  -8  -1  211.88    9.80
   3  -8   1  218.28   11.30
   3  -8   1  220.28   10.10
  -3   8  -1  206.98   10.50
   3   8   1  214.88    9.30
   3   8   1  205.38   10.00
   3   8   1  202.48    9.60
  -3   8  -1  233.88   11.20
  -3   8  -1  198.08    9.90
   3   8   1  229.18   13.80
   3   8   1  217.38    9.90
   3   8   1  212.78    9.00
  -3   8  -1  210.28    9.50
  -4  -8  -1  225.18   10.60
   4  -8   1  231.88   11.50
  -4  -8  -1  238.78   11.60
   4  -8   1  246.88   10.30
   4   8   1  229.88    9.90
   4   8   1  225.48   10.60
  -4   8  -1  222.28   11.70
   4   8   1  251.97   15.10
  -4   8  -1  213.78   10.60
   4   8   1  225.18   10.60
   4   8   1  224.08   11.00
  -5  -8  -1  138.19    7.20
  -5  -8  -1  146.79    9.70
   5  -8   1  142.09    6.50
   5  -8   1  150.48    8.20
  -5   8  -1  141.59    7.20
   5   8   1  154.08   11.40
   5   8   1  139.79    7.70
   5   8   1  150.88    7.30
   5   8   1  139.99    7.60
  -6  -8  -1   19.70    2.20
   6  -8   1   25.50    1.70
   6  -8   1   24.00    1.60
  -6  -8  -1   20.70    3.40
  -6   8  -1   23.70    2.00
   6   8   1   23.60    4.10
   6   8   1   25.90    2.10
   6   8   1   21.90    2.10
   6   8   1   22.30    2.40
   7  -8   1   12.80    1.00
   7  -8   1   12.80    1.20
  -7  -8  -1   11.80    1.70
  -7  -8  -1   15.20    2.90
   7   8   1   12.20    1.60
   7   8   1   11.20    2.60
  -7   8  -1   12.40    1.20
   7   8   1   14.50    1.40
  -8  -8  -1   68.09    3.80
   8  -8   1   69.19    3.20
   8  -8   1   71.09    3.50
   8   8   1   65.39    5.90
  -8   8  -1   66.19    3.50
   8   8   1   69.49    3.50
  -8   8  -1   61.29    3.20
   8   8   1   72.39    4.10
   9  -8   1   28.50    1.90
  -9  -8  -1   30.70    1.80
   9  -8   1   28.30    1.50
   9   8   1   26.30    2.80
  -9   8  -1   30.10    1.70
   9   8   1   32.90    2.00
   8  -9  -1   16.30    1.10
  -8  -9   1   15.90    1.30
   8  -9  -1   15.70    1.30
   8   9  -1   12.80    2.00
  -8   9   1   14.70    0.90
  -8   9   1   16.90    1.10
   8   9  -1   16.80    1.30
   7  -9  -1   70.29    3.10
   7  -9  -1   72.39    3.30
  -7  -9   1   64.99    3.90
   7   9  -1   61.09    3.70
  -7   9   1   69.99    3.40
   7   9  -1   57.89    5.50
   7   9  -1   64.99    3.90
  -7   9   1   68.69    3.40
   6  -9  -1    4.40    0.80
   6  -9  -1    3.90    0.60
  -6  -9   1    2.00    1.00
   6   9  -1    2.20    1.50
  -6   9   1    5.40    0.80
   6   9  -1    3.30    0.80
   6   9  -1    2.30    0.90
  -6   9   1    3.90    0.70
   6   9  -1    2.20    0.80
   5  -9  -1   12.00    1.10
   5  -9  -1    9.00    1.30
  -5  -9   1   12.40    1.90
  -5   9   1   10.60    1.30
  -5   9   1    9.80    1.10
   5   9  -1    8.90    1.40
   5   9  -1   10.00    2.60
   5   9  -1   12.30    1.40
   5   9  -1    9.20    1.60
  -4  -9   1    6.90    1.60
   4  -9  -1   10.60    1.20
   4   9  -1    9.40    2.50
  -4   9   1    9.10    1.10
   4   9  -1    9.80    1.40
   4   9  -1    9.40    1.40
  -4   9   1   10.50    1.40
   4   9  -1    9.50    1.40
   3  -9  -1  174.38   10.70
  -3  -9   1  126.69    7.50
   3  -9  -1  151.68    7.50
   3   9  -1  137.69    7.80
   3   9  -1  154.98   10.70
   3   9  -1  146.69    7.50
   3   9  -1  150.18    7.50
  -3   9   1  143.59    7.40
  -2  -9   1  151.28    8.60
   2  -9  -1  165.88    8.60
   2  -9  -1  171.28   11.00
  -2  -9   1  136.49   12.20
  -2  -9   1  154.68    7.90
  -2   9   1  172.98    7.40
   2   9  -1  174.78    7.50
   2   9  -1  163.88    8.00
  -2   9   1  176.88    8.20
   2   9  -1  182.28   11.30
  -2   9   1  177.28    9.30
   1  -9  -1  175.88   11.40
  -1  -9   1  156.88   10.90
  -1  -9   1  157.68    9.00
   1  -9  -1  164.98    9.10
   1   9  -1  189.18    7.70
  -1   9   1  194.18   10.40
  -1   9   1  199.28    8.70
   1   9  -1  196.78   11.50
   1   9  -1  190.38    8.30
   1   9  -1  180.18    8.40
  -1   9   1  189.68    8.00
   0  -9   1  183.78   10.20
   0  -9   1  200.08   12.20
   0  -9  -1  208.18   12.90
   0  -9  -1  200.98   10.50
   0   9   1  216.38    9.20
   0   9  -1  234.78   12.50
   0   9  -1  211.18    9.00
   0   9   1  229.68    9.70
   0   9   1  228.68   12.20
   0   9  -1  222.78    9.70
   1  -9   1  194.48   11.10
  -1  -9  -1  182.68    8.60
   1  -9   1  172.38    9.10
  -1  -9  -1  186.18    9.40
  -1  -9  -1  155.68   11.60
   1   9   1  186.58   11.20
   1   9   1  184.88    8.30
  -1   9  -1  192.68    8.70
   1   9   1  185.38    8.10
  -1   9  -1  187.88   10.50
  -2  -9  -1  147.29   12.50
  -2  -9  -1  166.98    8.20
  -2  -9  -1  171.58    8.90
   2  -9   1  179.08   10.70
   2  -9   1  177.18    8.60
   2   9   1  181.88   11.30
   2   9   1  168.68    7.40
  -2   9  -1  165.08    9.40
  -2   9  -1  164.78    8.10
  -2   9  -1  170.68    7.70
   2   9   1  175.18    7.60
   2   9   1  162.68    8.00
  -3  -9  -1  142.99    7.30
  -3  -9  -1  170.28    9.30
   3  -9   1  153.68    7.30
   3  -9   1  174.68   10.00
   3   9   1  140.99    7.40
   3   9   1  149.99   10.50
  -3   9  -1  139.29    7.30
   3   9   1  140.39    6.50
  -3   9  -1  139.49    7.00
  -4  -9  -1    7.90    1.90
   4  -9   1    9.40    1.10
  -4  -9  -1   10.20    1.70
   4   9   1    6.50    2.10
  -4   9  -1    9.80    1.10
   4   9   1    7.60    1.40
   4   9   1    9.80    1.50
  -4   9  -1    9.30    1.20
   5  -9   1   11.20    1.00
  -5  -9  -1   10.20    2.00
  -5  -9  -1   12.00    1.70
  -5   9  -1   11.60    1.30
   5   9   1    9.20    1.50
   5   9   1    9.40    1.60
  -5   9  -1   11.00    1.20
   5   9   1    9.10    2.70
  -6  -9  -1    2.50    1.30
  -6  -9  -1    4.00    1.00
   6  -9   1    3.60    0.60
  -6   9  -1    4.00    0.80
   6   9   1    4.00    1.00
  -6   9  -1    3.60    0.60
   6   9   1    1.50    1.30
  -7  -9  -1   75.39    4.00
   7  -9   1   71.69    3.30
   7  -9   1   79.59    4.10
  -7   9  -1   69.49    3.40
   7   9   1   62.99    5.70
  -7   9  -1   70.89    3.60
   7   9   1   71.49    4.10
   8  -9   1   16.40    1.10
  -8   9  -1   16.80    1.10
   8   9   1   17.50    1.50
  -7 -10   1    8.80    1.10
   7 -10  -1    7.20    0.60
  -7  10   1    8.20    0.60
   7  10  -1    7.90    0.80
   6 -10  -1   18.90    1.10
  -6  10   1   19.00    1.30
   6  10  -1   15.30    2.40
  -6  10   1   18.80    1.20
   5 -10  -1   12.30    0.90
  -5 -10   1    8.90    1.40
  -5  10   1   11.40    1.00
   5  10  -1   12.20    1.40
  -5  10   1   10.40    1.10
   5  10  -1   10.40    2.30
  -4 -10   1   33.10    3.20
   4 -10  -1   38.60    2.20
  -4  10   1   35.60    2.50
   4  10  -1   36.40    4.30
   4  10  -1   38.00    2.60
  -3 -10   1   12.80    1.70
  -3 -10   1   11.10    1.90
   3 -10  -1   18.30    1.60
   3  10  -1   14.10    1.60
   3  10  -1   16.30    1.20
   3  10  -1   15.80    2.70
  -3  10   1   14.70    1.50
   2 -10  -1   10.40    1.50
  -2 -10   1   10.30    1.70
   2  10  -1    8.20    1.90
  -2  10   1   10.30    1.20
   2  10  -1    8.70    0.90
   2  10  -1   10.10    1.40
  -1 -10   1   59.99    4.20
   1 -10  -1   67.39    4.30
  -1  10   1   69.09    3.80
   1  10  -1   68.89    5.60
  -1  10   1   60.99    4.60
   1  10  -1   67.09    3.50
   0 -10  -1    1.90    0.80
   0  10  -1   -0.10    0.30
   0  10   1    0.40    0.70
   0  10   1    0.70    0.30
   0  10   1    0.10    0.30
   0  10  -1    0.10    0.60
   1 -10   1   66.69    4.20
  -1 -10  -1   55.59    4.20
   1  10   1   66.39    5.40
  -1  10  -1   69.09    3.80
  -1  10  -1   67.19    4.90
   1  10   1   66.29    3.50
   1  10   1   66.09    3.10
  -2 -10  -1    6.00    1.50
  -2 -10  -1    5.10    1.10
   2 -10   1    8.80    1.20
   2  10   1    8.10    0.90
  -2  10  -1    9.50    1.20
   2  10   1    7.30    1.90
  -3 -10  -1   10.10    2.10
   3 -10   1   18.60    1.50
  -3 -10  -1   15.50    1.70
  -3  10  -1   14.70    1.50
   3  10   1   12.10    1.60
   3  10   1   15.00    2.50
  -3  10  -1   17.20    1.40
  -4 -10  -1   33.20    2.50
  -4 -10  -1   27.40    3.00
   4 -10   1   37.90    2.10
  -4  10  -1   38.60    2.20
  -4  10  -1   37.00    2.40
   4  10   1   35.30    2.80
   4  10   1   33.30    4.00
  -5 -10  -1   12.60    2.30
  -5 -10  -1   13.90    1.50
   5 -10   1   12.70    1.00
  -5  10  -1   12.90    1.20
  -5  10  -1   11.90    1.10
   5  10   1    9.70    2.00
   5  10   1   11.50    1.40
  -6 -10  -1   19.60    1.80
   6 -10   1   19.10    1.20
  -6  10  -1   20.10    1.60
   6  10   1   19.10    1.60
  -6  10  -1   19.70    1.30
  -7 -10  -1    5.60    0.90
   7 -10   1    7.30    0.70
  -7  10  -1    7.40    0.60
   7  10   1    5.40    0.80
  -7  10  -1    8.60    0.90
   7  10   1    5.00    1.10
   5 -11  -1   18.60    1.10
  -5  11   1   19.00    1.20
   4 -11  -1   12.90    0.90
  -4  11   1   11.90    1.10
   3 -11  -1   27.00    1.60
  -3  11   1   25.90    1.80
   3  11  -1   21.80    2.60
   2 -11  -1   48.50    2.80
   2  11  -1   47.40    2.40
  -2  11   1   42.50    2.70
   2  11  -1   38.70    4.00
   1 -11  -1   44.00    3.90
  -1 -11   1   46.20    3.00
   1  11  -1   40.00    3.60
   1  11  -1   45.60    2.40
  -1  11   1   45.60    2.60
   0 -11   1   30.80    2.20
   0 -11  -1   27.70    2.40
   0  11  -1   25.70    2.60
   0  11   1   27.10    2.50
   0  11  -1   29.30    1.80
   1 -11   1   49.10    2.70
  -1 -11  -1   43.40    3.20
   1  11   1   37.50    3.30
  -1  11  -1   46.30    2.60
   1  11   1   46.30    2.40
  -2 -11  -1   41.40    3.10
   2 -11   1   47.40    2.50
   2  11   1   39.90    3.30
  -2  11  -1   43.70    2.60
  -3 -11  -1   20.20    2.70
   3 -11   1   28.70    1.50
   3  11   1   21.20    2.50
  -3  11  -1   23.60    1.70
   4 -11   1   12.40    0.90
   4  11   1    9.70    1.50
  -4  11  -1   11.50    1.00
   5 -11   1   20.20    1.10
  -5  11  -1   20.80    1.30
   2 -12  -1   84.49    3.60
  -2  12   1   83.99    3.80
   1 -12  -1   48.30    2.30
  -1  12   1   48.10    2.30
   0 -12   1    6.50    0.80
   0 -12  -1    8.60    0.80
   0  12   1    8.90    0.70
   0  12  -1    8.70    0.70
  -1 -12  -1   48.10    2.60
   1 -12   1   46.20    2.20
  -1  12  -1   48.10    2.60
   2 -12   1   84.39    3.80
  -2  12  -1   98.49    4.60
 -12   0   2   27.30    1.40
  12   0  -2   21.30    2.20
  11   0  -2   23.20    2.20
  11   0  -2   15.20    2.60
  11   0  -2   19.20    1.40
  11   0  -2   15.40    2.10
 -11   0   2   20.30    1.50
  10   0  -2   -0.10    0.60
  10   0  -2   -0.10    0.50
 -10   0   2    0.50    0.40
  10   0  -2    1.50    0.60
  10   0  -2    0.50    0.40
   9   0  -2  218.08   12.90
  -9   0   2  227.18    9.80
   9   0  -2  222.68    9.70
   9   0  -2  228.48   10.80
   9   0  -2  230.28   12.60
   9   0  -2  224.38   10.00
   8   0  -2   11.50    2.30
   8   0  -2   11.80    2.30
   8   0  -2   11.50    1.20
   8   0  -2    9.50    1.80
  -8   0   2   12.00    1.10
   7   0  -2    1.70    0.40
   7   0  -2    2.00    1.10
  -7   0   2    1.00    0.40
   7   0  -2   -0.30    0.80
   7   0  -2    2.00    0.50
   6   0  -2    8.10    1.70
   6   0  -2   10.80    1.50
   5   0  -2 1196.28   47.60
   5   0  -2 1198.38   47.10
   4   0  -2  113.69    9.10
   4   0  -2  111.59    5.50
   4   0  -2  114.79    5.00
   2   0  -2  431.56   19.60
   2   0  -2  507.85   19.40
   2   0  -2  549.74   22.60
  -1   0   2    3.50    0.50
   1   0  -2    3.40    0.80
   1   0  -2    3.80    0.30
   0   0   2  108.29    4.30
   0   0  -2  104.19    4.20
   0   0  -2  107.49    5.80
   0   0   2  100.39    4.30
   0   0  -2  101.29    4.10
   0   0  -2  112.09    4.30
   1   0   2    3.00    0.30
   1   0   2    3.70    0.40
   2   0   2  522.95   21.30
   2   0   2  558.44   21.30
  -2   0  -2  542.55   25.50
  -3   0  -2    1.20    1.10
   3   0   2    1.90    0.50
   4   0   2  118.39    5.80
  -4   0  -2  133.09   11.60
   4   0   2  125.49    5.80
  -5   0  -2 1391.76   63.19
   5   0   2 1237.18   50.79
   5   0   2 1231.58   50.79
  -6   0  -2   10.40    5.00
   6   0   2   11.10    1.50
   6   0   2    8.50    1.70
   7   0   2    0.80    1.50
   7   0   2    1.40    0.70
   7   0   2    2.60    1.10
   7   0   2    1.20    0.50
   7   0   2   -0.10    1.10
  -7   0  -2    1.00    0.40
   8   0   2   12.20    1.70
   8   0   2   12.20    2.10
  -8   0  -2   11.40    1.20
   8   0   2    7.10    1.90
   8   0   2   10.90    1.30
   9   0   2  199.08   12.90
   9   0   2  216.98   10.20
   9   0   2  225.18   10.00
  -9   0  -2  216.48    9.50
   9   0   2  219.88   11.60
 -10   0  -2    0.00    0.40
  10   0   2   -0.30    0.40
  10   0   2    0.50    0.70
  10   0   2    0.50    0.50
  10   0   2    1.60    1.00
  11   0   2   20.00    1.80
  11   0   2   20.90    1.80
  12   0   2   32.90    2.30
  12   0   2   29.90    1.60
  12   0   2   27.30    2.80
 -12  -1   2   23.40    1.50
  12   1  -2   18.30    2.00
 -12   1   2   21.10    1.20
  11  -1  -2   67.09    5.50
  11  -1  -2   82.99    4.50
 -11  -1   2   72.19    4.10
  11  -1  -2   77.89    3.90
 -11   1   2   69.19    4.00
  11   1  -2   72.49    3.50
  11   1  -2   74.19    5.90
  11   1  -2   67.19    4.60
  11   1  -2   82.79    4.20
  11   1  -2   78.69    4.90
  10  -1  -2    3.90    0.70
 -10  -1   2    6.50    1.00
  10  -1  -2    6.50    0.90
  10  -1  -2    7.50    1.60
  10  -1  -2    5.90    1.20
  10   1  -2    4.00    1.70
  10   1  -2    3.80    1.00
 -10   1   2    5.00    0.80
  10   1  -2    6.10    1.00
  10   1  -2    6.10    0.90
  -9  -1   2   11.80    1.20
   9  -1  -2   10.10    2.50
   9  -1  -2   12.60    2.30
   9  -1  -2   10.40    1.10
   9  -1  -2   13.40    1.80
   9  -1  -2   12.00    1.30
   9   1  -2   14.30    1.40
   9   1  -2   12.10    2.70
  -9   1   2   10.60    1.20
   9   1  -2   11.60    1.20
   9   1  -2   10.10    1.60
   9   1  -2   11.20    2.10
   9   1  -2   13.30    1.70
  -8  -1   2   94.79    4.60
   8  -1  -2  100.19    7.00
   8  -1  -2   89.49    4.60
   8  -1  -2  102.79    6.30
   8   1  -2   94.69    4.60
   8   1  -2   95.19    4.80
   8   1  -2   95.79    6.60
  -8   1   2   90.79    4.50
   8   1  -2   90.29    5.50
   8   1  -2  102.89    7.10
   7  -1  -2  185.78    8.00
  -7  -1   2  180.18    8.00
   7  -1  -2  172.98    8.00
   7  -1  -2  168.98    7.80
   7  -1  -2  190.48    9.50
   7   1  -2  204.08   10.00
   7   1  -2  218.78   11.10
   7   1  -2  189.98    9.20
   7   1  -2  191.18    9.10
   7   1  -2  183.48    8.20
  -7   1   2  189.88    8.00
   7   1  -2  182.78    8.10
   6  -1  -2   62.69    3.70
   6  -1  -2   64.89    4.10
   6  -1  -2   60.79    3.00
   6   1  -2   69.09    4.40
   5  -1  -2  106.19    5.30
   5  -1  -2  108.59    5.80
   5  -1  -2  130.09   11.50
   5   1  -2  105.79    5.80
   5   1  -2  133.49    6.20
   4  -1  -2  267.07   16.00
   4  -1  -2  237.58    9.90
   4  -1  -2  228.98   10.20
   4   1  -2  228.08   10.10
   4   1  -2  226.08   10.40
   3  -1  -2 1311.87   48.20
   3   1  -2 1197.58   48.40
   3   1  -2 1190.48   48.00
  -2  -1   2   54.19    2.50
   2  -1  -2   61.99    5.60
   2   1  -2   60.19    2.90
   2   1  -2   58.69    2.70
   1  -1  -2  253.87    9.80
   1  -1  -2  214.18   12.30
   1   1  -2  219.58    9.20
   1   1  -2  226.28    9.20
   0  -1  -2 4579.34  166.28
   0   1  -2 4055.59  166.08
   1  -1   2  243.28   12.10
  -1  -1  -2  230.78   12.80
   1  -1   2  242.88    9.40
   1   1   2  224.38    9.50
   1   1   2  232.78    9.70
  -2  -1  -2   62.39    6.00
   2  -1   2   62.89    2.80
   2  -1   2   67.89    5.70
   2   1   2   56.19    2.90
   2   1   2   60.69    3.20
  -3  -1  -2 1288.37   56.19
   3  -1   2 1298.67   48.20
   3   1   2 1298.07   48.80
   3   1   2 1063.09   48.30
   4  -1   2  238.08   10.00
   4  -1   2  228.08   10.20
  -4  -1  -2  253.27   18.00
   4   1   2  254.37   10.80
   4   1   2  223.18   10.30
  -5  -1  -2  107.29   12.90
   5  -1   2  108.39    5.50
   5  -1   2  109.19    5.60
   5   1   2  114.99    6.30
   5   1   2  118.49    5.90
  -5   1  -2  129.19   12.60
   6  -1   2   67.59    4.00
   6  -1   2   55.39    3.30
   6  -1   2   60.19    4.70
   6   1   2   61.89    3.40
   6   1   2   67.89    4.20
  -6   1  -2   62.09    3.10
   6   1   2   67.29    4.80
   7  -1   2  190.98    9.60
  -7  -1  -2  187.58    8.10
   7  -1   2  196.98    9.30
   7  -1   2  182.08    8.20
   7  -1   2  182.18    8.20
   7   1   2  187.78    8.50
   7   1   2  163.88    8.30
  -7   1  -2  193.48    8.10
   7   1   2  206.28    9.80
   7   1   2  194.68   13.70
   7   1   2  167.68    8.00
   8  -1   2   84.89    7.10
   8  -1   2   93.19    4.80
   8  -1   2   93.39    6.00
  -8  -1  -2   91.39    4.60
   8   1   2   90.49    4.90
  -8   1  -2   97.69    4.60
   8   1   2   93.99    6.30
   8   1   2   97.99    6.30
   8   1   2   80.59    4.40
   9  -1   2    8.50    2.50
   9  -1   2    8.60    1.90
  -9  -1  -2   11.00    1.30
   9  -1   2   10.20    1.50
   9  -1   2   13.80    1.50
   9   1   2    5.40    2.40
  -9   1  -2   11.60    1.20
  -9   1  -2   10.40    1.70
   9   1   2    9.90    1.50
   9   1   2   11.60    1.40
   9   1   2    8.50    1.40
   9   1   2   10.10    2.20
   9   1   2   11.90    1.60
  10  -1   2    3.50    0.90
 -10  -1  -2    4.20    0.90
  10  -1   2    5.50    1.00
  10  -1   2    1.80    1.00
 -10   1  -2    5.80    0.90
  10   1   2    2.60    0.80
 -10   1  -2    5.50    1.30
  10   1   2    2.90    1.40
  10   1   2    4.20    1.00
 -11  -1  -2   69.09    4.10
  11  -1   2   78.79    4.40
  11  -1   2   75.49    4.30
  11   1   2   80.29    4.70
  11   1   2   73.59    3.70
  11   1   2   77.49    4.00
  11   1   2   69.29    6.90
 -11   1  -2   66.69    3.50
 -12  -1  -2   20.00    1.20
  12  -1   2   19.20    2.30
  12  -1   2   25.20    1.80
 -11  -2   2   47.10    2.60
  11  -2  -2   45.70    2.50
  11  -2  -2   48.20    2.90
  11   2  -2   44.90    2.90
  11   2  -2   42.20    2.40
  11   2  -2   37.20    3.10
  11   2  -2   42.00    4.30
 -11   2   2   41.70    2.30
  10  -2  -2  144.99    7.10
  10  -2  -2  117.49    8.00
 -10  -2   2  141.89    6.40
  10  -2  -2  134.99    6.40
  10   2  -2  150.58    6.90
  10   2  -2  136.59    7.10
  10   2  -2  129.89    8.10
  10   2  -2  137.89    9.90
 -10   2   2  136.39    6.20
  10   2  -2  132.59    6.20
  10   2  -2  139.19    6.20
   9  -2  -2   26.30    3.80
   9  -2  -2   28.80    2.00
   9  -2  -2   28.50    3.50
  -9  -2   2   27.60    2.10
   9  -2  -2   28.10    1.80
   9   2  -2   30.60    2.60
   9   2  -2   29.60    2.00
   9   2  -2   30.90    4.60
   9   2  -2   28.20    2.70
   9   2  -2   28.10    4.20
   9   2  -2   28.00    3.30
  -9   2   2   28.10    1.90
   9   2  -2   28.20    2.20
   8  -2  -2  272.47   12.20
   8  -2  -2  259.87   11.20
   8  -2  -2  269.27   11.50
   8  -2  -2  277.97   13.30
  -8  -2   2  288.57   11.70
   8   2  -2  263.47   11.80
   8   2  -2  271.17   11.60
   8   2  -2  278.97   14.20
  -8   2   2  265.57   11.40
   8   2  -2  266.17   12.70
   8   2  -2  276.47   12.70
   8   2  -2  284.17   14.60
   7  -2  -2  287.97   12.70
   7  -2  -2  298.97   12.80
   7  -2  -2  303.77   13.90
  -7  -2   2  301.27   13.00
   7  -2  -2  314.57   12.80
   7  -2  -2  334.07   14.60
   7   2  -2  316.37   14.10
   7   2  -2  306.77   13.00
   7   2  -2  342.27   15.50
   7   2  -2  345.77   16.10
  -7   2   2  320.47   12.90
   7   2  -2  296.47   14.00
   7   2  -2  309.07   13.20
   6  -2  -2   25.00    1.60
   6  -2  -2   26.10    6.00
   6  -2  -2   26.50    2.20
   6  -2  -2   32.80    2.60
   6   2  -2   32.90    3.10
   6   2  -2   25.90    1.70
   6   2  -2   27.10    1.90
   6   2  -2   30.30    3.30
   6   2  -2   25.80    2.40
  -6   2   2   28.80    1.70
   5  -2  -2   62.79    3.50
   5  -2  -2   62.29    3.80
   5  -2  -2   69.69    8.70
   5   2  -2   65.69    4.30
   4  -2  -2  449.66   18.00
   4   2  -2  427.06   18.50
   3  -2  -2  186.98   13.00
   3  -2  -2  189.08    8.20
   3   2  -2  166.08    8.00
   3   2  -2  169.98    7.40
   2  -2  -2 1247.28   55.69
  -2  -2   2 1219.58   48.50
   2   2  -2 1295.17   48.70
   2   2  -2 1243.18   49.10
   1  -2  -2  331.37   19.20
  -1  -2   2  342.37   14.50
   1  -2  -2  388.66   15.50
   1   2  -2  352.76   14.50
   1   2  -2  362.46   14.90
   1   2  -2  412.56   15.70
   0  -2  -2   38.40    4.70
   0  -2  -2   40.70    2.60
   0  -2   2   42.50    2.20
   0   2  -2   41.30    2.20
   0   2  -2   40.70    2.00
   0   2  -2   37.00    3.40
   0   2   2   42.20    2.50
  -1  -2  -2  333.37   19.30
   1  -2   2  409.56   18.40
   1   2   2  369.56   14.60
  -1   2  -2  322.77   18.60
   1   2   2  363.46   15.00
  -2  -2  -2 1221.58   57.49
   2  -2   2 1418.96   56.59
   2  -2   2 1327.17   50.89
   2   2   2 1247.08   50.99
   2   2   2 1297.37   51.39
   3  -2   2  161.48    7.00
   3  -2   2  184.58   12.60
  -3  -2  -2  148.39   13.00
   3   2   2  162.08    7.80
   3   2   2  158.38    7.40
   4  -2   2  493.95   26.30
  -4  -2  -2  421.46   28.20
   4  -2   2  450.05   17.80
   4   2   2  423.96   18.80
   4   2   2  405.16   18.40
   5  -2   2   64.99    3.50
   5   2   2   63.49    4.70
   5   2   2   62.79    4.10
   6  -2   2   25.90    1.70
   6  -2   2   32.50    2.50
   6  -2   2   27.50    2.30
   6  -2   2   26.70    1.60
   6   2   2   23.80    2.00
   6   2   2   30.00    2.80
  -6   2  -2   26.60    1.70
  -6   2  -2   31.90    7.50
   7  -2   2  310.57   12.90
   7  -2   2  267.37   15.10
  -7  -2  -2  318.47   13.20
   7  -2   2  317.47   13.10
   7  -2   2  314.07   14.30
  -7   2  -2  326.07   13.00
   7   2   2  300.77   15.20
  -7   2  -2  364.16   30.40
   7   2   2  309.77   13.50
   7   2   2  333.37   15.20
   7   2   2  294.67   13.10
   8  -2   2  264.87   14.90
   8  -2   2  268.17   11.50
   8  -2   2  276.87   13.00
  -8  -2  -2  271.77   11.60
   8  -2   2  269.27   11.60
   8   2   2  266.97   14.20
   8   2   2  266.57   13.80
   8   2   2  270.07   12.50
   8   2   2  280.57   12.10
   8   2   2  265.27   12.50
   8   2   2  259.77   11.50
  -8   2  -2  274.07   11.40
   9  -2   2   23.00    3.70
   9  -2   2   28.60    3.20
  -9  -2  -2   26.60    2.10
   9  -2   2   31.20    2.20
   9  -2   2   25.50    2.00
  -9   2  -2   26.70    1.90
   9   2   2   26.50    2.50
   9   2   2   30.30    2.40
   9   2   2   29.40    2.60
   9   2   2   25.10    3.10
   9   2   2   28.60    2.00
 -10  -2  -2  138.09    6.50
  10  -2   2  118.29    7.60
  10  -2   2  135.69    6.60
 -10   2  -2  124.19    6.00
  10   2   2  138.69    6.90
  10   2   2  137.69    6.60
  10   2   2  139.79    7.10
 -10   2  -2  140.69    6.90
  11  -2   2   47.10    2.90
  11  -2   2   47.80    2.80
 -11  -2  -2   42.10    2.50
 -11   2  -2   41.00    3.00
  11   2   2   35.90    4.20
  11   2   2   44.30    2.50
  11   2   2   47.40    3.00
  11  -3  -2    5.60    1.00
 -11  -3   2    7.20    1.00
  11  -3  -2    8.70    0.90
 -11   3   2    4.10    0.80
  11   3  -2    7.70    1.10
  11   3  -2    6.80    0.80
  11   3  -2    4.50    1.10
  11   3  -2    7.00    1.10
  10  -3  -2   38.70    2.70
  10  -3  -2   35.30    2.30
 -10  -3   2   37.20    2.40
  10  -3  -2   27.30    3.30
 -10   3   2   33.60    2.00
  10   3  -2   31.70    3.20
  10   3  -2   38.30    2.70
  10   3  -2   36.30    2.20
  10   3  -2   33.90    4.20
 -10   3   2   37.20    2.60
  10   3  -2   35.80    2.80
   9  -3  -2  224.88   10.00
  -9  -3   2  220.78    9.50
   9  -3  -2  204.78    8.80
  -9   3   2  195.48    9.60
   9   3  -2  241.28   11.50
   9   3  -2  202.48    9.80
   9   3  -2  209.68    9.30
   9   3  -2  218.28   11.80
   9   3  -2  200.18   10.80
   9   3  -2  187.68   16.00
   8  -3  -2   12.00    1.20
   8  -3  -2   16.20    2.70
  -8  -3   2   13.70    1.30
   8  -3  -2   14.90    1.20
   8  -3  -2   12.70    1.10
  -8   3   2   12.70    1.20
   8   3  -2   14.80    3.20
   8   3  -2   13.30    2.40
   8   3  -2   14.00    1.80
   8   3  -2    8.80    2.30
   8   3  -2   13.20    1.80
   8   3  -2   11.70    1.30
   8   3  -2   10.40    1.40
   7  -3  -2  213.68   10.50
  -7  -3   2  212.98    9.60
   7  -3  -2  217.08    9.40
   7  -3  -2  227.08    9.50
   7  -3  -2  228.18   11.20
   7  -3  -2  214.68    9.40
   7   3  -2  239.18   12.50
   7   3  -2  248.48   14.60
   7   3  -2  240.98   12.80
   7   3  -2  222.48   10.00
   7   3  -2  215.38    9.80
   7   3  -2  217.58   10.80
   7   3  -2  229.48   10.80
  -7   3   2  229.58    9.50
   6  -3  -2   59.89    4.00
   6  -3  -2   55.49    2.90
   6  -3  -2   67.59   10.10
   6  -3  -2   60.69    3.90
   6  -3  -2   57.99    3.00
   6   3  -2   62.99    4.90
   6   3  -2   54.79    3.20
   6   3  -2   56.79    3.30
   6   3  -2   59.29    3.70
   6   3  -2   56.39    3.90
   6   3  -2   63.39    6.50
  -6   3   2   61.19    2.90
   5  -3  -2   72.89    4.10
   5  -3  -2   81.19   10.40
   5   3  -2   69.89    4.90
   4  -3  -2  320.87   14.20
   4  -3  -2  362.16   22.60
   4   3  -2  302.47   14.60
   3  -3  -2  429.56   24.80
   3  -3  -2  427.96   17.60
   3   3  -2  387.56   17.20
   3   3  -2  374.86   16.20
  -2  -3   2  117.59    5.80
   2  -3  -2  144.09    7.00
   2  -3  -2  122.69   12.30
   2   3  -2  136.49    6.40
   2   3  -2  128.29    5.60
  -1  -3   2  608.54   24.80
   1  -3  -2  675.33   25.90
   1  -3  -2  601.34   31.70
  -1  -3   2  577.54   24.90
   1   3  -2  617.84   24.50
   1   3  -2  637.64   27.40
   1   3  -2  621.14   25.10
   0  -3  -2 1017.20   39.30
   0  -3   2 1041.70   38.70
   0  -3  -2  889.31   45.20
   0   3  -2 1017.20   38.20
   0   3   2  973.50   37.80
   0   3  -2  904.61   42.40
  -1  -3  -2  536.05   31.40
   1  -3   2  692.13   25.50
   1   3   2  642.34   25.60
   1   3   2  633.14   25.20
   1   3   2  616.24   24.20
  -2  -3  -2  104.79   10.80
   2  -3   2  138.79    6.30
   2  -3   2  137.99   10.60
   2   3   2  139.19   13.60
   2   3   2  126.49    6.20
   2   3   2  125.09    6.40
   3  -3   2  394.46   16.60
   3  -3   2  441.16   24.10
   3   3   2  388.26   17.00
   3   3   2  382.06   17.20
   4  -3   2  304.27   13.10
   4  -3   2  335.17   21.60
   4   3   2  298.37   13.90
   4   3   2  303.37   14.20
   5  -3   2   76.69   10.20
   5  -3   2   70.69    3.90
   5   3   2   72.69    4.80
   6  -3   2   57.39    2.90
  -6  -3  -2   54.79    3.10
   6  -3   2   61.69    4.00
   6  -3   2   57.79    3.60
   6   3   2   64.59    4.70
   6   3   2   54.89    3.80
   6   3   2   55.99    3.20
   6   3   2   55.59    3.50
  -6   3  -2   72.69   11.10
  -6   3  -2   62.19    3.00
  -7  -3  -2  225.28    9.90
   7  -3   2  221.98    9.50
   7  -3   2  225.58   10.80
   7  -3   2  238.18   11.20
   7   3   2  222.08    9.80
   7   3   2  224.28   10.40
   7   3   2  207.48   11.70
   7   3   2  215.08   10.70
  -7   3  -2  225.98    9.60
   7   3   2  231.08   12.10
  -7   3  -2  264.77   26.00
   7   3   2  222.38   10.70
  -8  -3  -2   15.20    1.50
   8  -3   2   17.30    2.70
   8  -3   2   10.30    1.20
   8  -3   2   11.40    2.50
   8  -3   2   14.10    1.30
   8   3   2   14.30    1.30
   8   3   2   11.40    2.80
  -8   3  -2   14.80    1.20
   8   3   2   12.80    1.70
   8   3   2   11.60    1.70
   8   3   2    9.90    2.20
   8   3   2   12.30    1.70
   9  -3   2  179.18   10.50
   9  -3   2  219.58    9.40
   9   3   2  206.58    9.10
  -9   3  -2  208.38    9.80
   9   3   2  218.58   14.00
  10  -3   2   30.10    3.20
 -10  -3  -2   35.20    2.40
  10  -3   2   36.50    2.40
  10   3   2   37.90    2.10
  10   3   2   33.70    4.30
 -10   3  -2   37.20    2.70
  10   3   2   35.90    2.40
  10   3   2   35.50    2.70
 -10   3  -2   32.70    1.90
  10   3   2   35.40    2.70
 -11  -3  -2    6.90    1.00
  11  -3   2    6.90    1.00
  11  -3   2    7.30    0.90
  11   3   2    8.20    1.40
 -11   3  -2    5.80    0.90
  11   3   2    6.20    1.70
  11   3   2    8.50    1.10
 -11  -4   2   18.50    1.40
  11  -4  -2   19.40    1.40
  11  -4  -2   21.50    1.40
  11   4  -2   19.90    1.40
  11   4  -2   21.00    1.70
  11   4  -2   18.30    1.20
  10  -4  -2    1.60    1.10
  10  -4  -2    2.00    0.50
 -10  -4   2    3.00    0.70
  10   4  -2    2.00    1.00
  10   4  -2    2.20    1.00
 -10   4   2    3.30    0.60
  10   4  -2    4.20    0.80
  10   4  -2    4.40    1.00
  10   4  -2    3.90    0.90
  -9  -4   2   46.40    2.90
   9  -4  -2   47.20    2.60
   9  -4  -2   44.30    2.70
   9   4  -2   44.40    5.40
   9   4  -2   48.60    3.50
  -9   4   2   43.70    2.50
   9   4  -2   46.10    3.40
   9   4  -2   46.50    2.80
   9   4  -2   44.50    4.10
   8  -4  -2   65.59    3.30
   8  -4  -2   61.19    3.20
   8  -4  -2   61.39    5.10
  -8  -4   2   57.69    3.50
   8  -4  -2   59.99    3.00
   8   4  -2   64.89    4.40
  -8   4   2   60.99    3.20
   8   4  -2   65.89    4.40
   8   4  -2   59.19    3.40
   8   4  -2   70.59    7.10
   8   4  -2   63.19    3.60
   8   4  -2   69.39    6.70
   8   4  -2   61.39    5.40
  -7  -4   2  423.66   18.50
   7  -4  -2  438.36   18.10
   7  -4  -2  432.36   19.40
   7  -4  -2  467.95   20.20
   7  -4  -2  439.16   18.20
   7  -4  -2  457.65   18.20
   7   4  -2  449.06   18.70
   7   4  -2  419.76   19.60
   7   4  -2  465.95   19.90
   7   4  -2  497.05   24.80
   7   4  -2  472.75   21.90
   7   4  -2  444.06   18.70
   7   4  -2  452.85   22.10
  -7   4   2  464.45   18.20
   6  -4  -2   57.39    2.90
   6  -4  -2   59.19    3.90
   6  -4  -2   58.29    3.00
   6  -4  -2   71.49   11.60
   6   4  -2   57.69    5.20
  -6   4   2   59.29    3.00
   6   4  -2   62.89    6.50
   6   4  -2   58.39    4.00
   6   4  -2   58.89    4.00
   6   4  -2   61.09    3.40
   6   4  -2   58.09    3.40
   5  -4  -2  446.16   18.00
   5  -4  -2  460.35   19.00
   5  -4  -2  450.95   18.00
   5   4  -2  428.56   19.00
   5   4  -2  420.06   18.90
   5   4  -2  423.46   18.20
   5   4  -2  442.66   20.40
   5   4  -2  508.45   23.10
   5   4  -2  418.76   20.90
   5   4  -2  431.96   18.70
  -5   4   2  458.25   17.80
   4  -4  -2   18.10    2.10
   4  -4  -2   13.10    4.30
   4   4  -2   16.70    2.20
   3  -4  -2  667.33   36.00
   3  -4  -2  613.24   26.40
   3   4  -2  584.34   24.60
   3   4  -2  620.64   26.10
   2  -4  -2   90.89    5.70
   2  -4  -2   92.09   11.40
   2   4  -2   85.89    5.10
   2   4  -2  107.49    6.80
   2   4  -2   83.59    4.20
  -1  -4   2  816.82   32.20
   1  -4  -2  823.42   33.10
   1  -4  -2  784.42   41.30
   1   4  -2  794.02   32.30
   1   4  -2  756.52   31.50
   1   4  -2  795.82   36.00
   0  -4   2   13.30    1.60
   0  -4  -2    8.40    3.60
   0  -4  -2   13.60    1.90
   0   4   2   13.10    0.90
   0   4  -2   11.30    2.80
  -1  -4  -2  794.62   31.50
   1  -4   2  794.22   31.10
  -1  -4  -2  646.44   39.10
  -1   4  -2  698.73   38.20
   1   4   2  796.12   29.50
  -1   4  -2  801.32   30.30
   2  -4   2   72.79   12.80
   2  -4   2   82.19    4.90
   2   4   2   85.89    5.10
   2   4   2  100.39    9.80
   2   4   2   93.09    5.00
   3  -4   2  717.33   36.40
   3  -4   2  592.04   26.30
   3   4   2  572.94   26.80
   3   4   2  738.53   35.40
   3   4   2  611.84   26.80
   4  -4   2   14.40    1.50
   4  -4   2   17.40    5.10
   4   4   2   10.80    2.30
   4   4   2   16.30    2.10
   5  -4   2  467.25   31.00
   5  -4   2  472.95   18.90
   5  -4   2  420.16   17.80
   5   4   2  481.55   22.90
   5   4   2  452.15   20.40
   5   4   2  418.26   18.70
   5   4   2  434.36   19.10
   5   4   2  429.76   18.40
   6  -4   2   58.69    3.00
   6  -4   2   57.29    2.90
   6  -4   2   59.79    4.10
  -6  -4  -2   53.79    3.20
   6  -4   2   60.19    3.80
   6   4   2   64.19    6.20
  -6   4  -2   59.19    2.90
   6   4   2   58.09    3.90
   6   4   2   55.59    4.70
   6   4   2   62.29    5.10
   6   4   2   49.60    3.70
   6   4   2   52.29    3.60
   6   4   2   54.59    3.30
   7  -4   2  442.16   18.20
   7  -4   2  448.56   19.80
   7  -4   2  440.76   18.30
  -7  -4  -2  474.15   19.60
   7  -4   2  463.95   20.00
   7   4   2  420.86   20.70
   7   4   2  466.65   21.60
   7   4   2  471.75   24.30
   7   4   2  427.96   18.70
   7   4   2  457.25   19.70
   7   4   2  443.56   19.60
   7   4   2  450.25   19.30
   8  -4   2   58.49    3.40
   8  -4   2   60.59    5.00
  -8  -4  -2   62.29    3.70
   8  -4   2   63.09    3.30
   8  -4   2   53.29    5.00
   8   4   2   61.29    4.20
   8   4   2   61.89    4.20
   8   4   2   62.99    3.50
  -8   4  -2   60.89    3.10
   8   4   2   73.19    7.20
   8   4   2   64.09    3.90
   8   4   2   64.69    5.70
   8   4   2   59.19    6.10
   9  -4   2   44.90    2.90
   9  -4   2   45.00    2.70
  -9  -4  -2   46.30    3.00
   9   4   2   45.90    2.70
   9   4   2   46.30    3.00
   9   4   2   47.00    3.40
   9   4   2   51.49    3.50
   9   4   2   48.50    5.80
  10  -4   2    2.80    0.70
  10  -4   2    3.40    0.70
 -10  -4  -2    3.10    0.70
  10  -4   2    1.30    1.10
 -10   4  -2    2.70    0.70
  10   4   2    2.40    1.30
  10   4   2    2.40    0.80
  10   4   2    2.90    0.60
  10   4   2    3.00    0.70
  10   4   2    3.30    0.80
 -11  -4  -2   17.20    1.40
  11  -4   2   19.40    1.50
  11  -4   2   17.20    1.50
  11   4   2   20.50    1.50
 -11   4  -2   17.90    1.50
  11   4   2   15.50    2.40
  11   4   2   21.60    1.50
 -11  -5   2   19.30    1.40
  11  -5  -2   23.50    1.50
  11   5  -2   17.00    2.20
  11   5  -2   23.60    1.50
 -10  -5   2   47.20    2.70
  10  -5  -2   45.90    3.20
  10  -5  -2   47.00    2.60
  10   5  -2   36.00    2.80
  10   5  -2   42.00    4.50
  10   5  -2   49.20    3.00
  10   5  -2   49.60    2.60
  10   5  -2   51.79    3.00
   9  -5  -2    1.70    0.40
   9  -5  -2    1.10    0.40
  -9  -5   2    1.30    0.60
  -9   5   2    0.50    0.40
   9   5  -2    1.50    0.50
   9   5  -2    0.80    0.60
   9   5  -2    0.70    1.00
   9   5  -2    1.40    0.70
   9   5  -2    1.30    0.90
   8  -5  -2  278.07   11.90
  -8  -5   2  293.67   13.00
   8  -5  -2  279.37   11.90
   8   5  -2  286.07   13.40
   8   5  -2  285.37   13.40
   8   5  -2  282.97   12.40
   8   5  -2  294.87   17.80
  -7  -5   2  153.98    7.30
   7  -5  -2  160.98    6.90
   7  -5  -2  160.08   19.60
   7  -5  -2  149.19    8.20
   7  -5  -2  155.38    8.80
   7  -5  -2  152.08    6.80
   7   5  -2  152.38    8.40
   7   5  -2  153.08    9.70
   7   5  -2  171.68   12.10
  -7   5   2  158.48    6.80
   7   5  -2  154.78   10.50
   7   5  -2  161.18    7.50
   7   5  -2  160.88    8.40
   6  -5  -2   94.29    6.10
   6  -5  -2   85.99    4.20
   6  -5  -2   85.59    5.20
   6  -5  -2  108.69   15.40
   6  -5  -2   84.19    4.10
   6   5  -2   92.89    5.50
  -6   5   2   86.69    4.00
   6   5  -2   89.39    8.50
   6   5  -2   79.89    5.20
   6   5  -2   80.29    6.90
   6   5  -2   77.39    4.20
   6   5  -2   91.79    6.80
   6   5  -2   90.79    5.60
   5  -5  -2  227.38   10.70
   5  -5  -2  221.08    9.60
   5  -5  -2  221.68    9.50
   5   5  -2  209.38    9.80
   5   5  -2  217.98   10.50
   5   5  -2  207.08   12.20
   5   5  -2  237.98   12.40
   5   5  -2  252.97   14.40
  -5   5   2  230.78    9.20
   5   5  -2  219.78   10.60
   5   5  -2  200.78    9.40
   4  -5  -2   40.90    3.50
   4  -5  -2   34.60    2.60
   4   5  -2   39.30    2.80
   4   5  -2   36.20    2.50
   4   5  -2   39.50    2.90
   4   5  -2   45.00    4.70
   4   5  -2   43.90    3.90
   4   5  -2   38.40    2.90
  -4   5   2   42.80    2.50
   4   5  -2   39.70    3.90
   3  -5  -2   12.70    2.10
   3  -5  -2   18.40    5.60
   3   5  -2   11.10    1.10
  -2  -5   2  691.83   29.90
   2  -5  -2  692.53   30.90
   2  -5  -2  735.43   42.00
   2   5  -2  706.83   30.20
   2   5  -2  701.33   28.70
   2   5  -2  810.32   33.40
  -1  -5   2  810.62   32.90
   1  -5  -2  820.22   33.90
   1  -5  -2  769.62   44.20
   1   5  -2  823.42   31.70
   1   5  -2  803.62   37.90
  -1   5   2  744.83   31.60
   0  -5   2  501.95   21.80
   0  -5  -2  511.35   22.50
   0   5   2  497.35   20.20
   0   5  -2  516.25   20.70
  -1  -5  -2  799.52   33.00
   1  -5   2  760.02   32.20
   1   5   2  768.02   30.20
  -1   5  -2  702.83   41.40
  -1   5  -2  842.02   31.30
   2  -5   2  668.93   29.60
  -2  -5  -2  699.03   30.40
   2   5   2  710.63   29.70
   2   5   2  766.52   39.50
   3  -5   2   14.40    1.80
   3   5   2   16.50    2.20
   4  -5   2   37.00    2.40
   4  -5   2   46.70    3.10
   4   5   2   42.80    3.90
   4   5   2   36.20    2.90
   4   5   2   34.30    2.50
   4   5   2   40.20    2.70
   4   5   2   43.30    4.60
   5  -5   2  196.58    8.80
   5  -5   2  225.98   10.00
   5  -5   2  206.38    8.90
  -5  -5  -2  189.88    9.40
   5   5   2  215.48    9.50
   5   5   2  215.18    9.80
   5   5   2  206.18   10.10
   5   5   2  229.68   11.80
   5   5   2  189.98    9.80
   5   5   2  240.68   13.90
   5   5   2  197.98   11.20
   6  -5   2   88.99    5.10
  -6  -5  -2   80.79    4.60
   6  -5   2   85.39    4.30
   6  -5   2   86.29    4.10
   6   5   2   79.39    5.10
   6   5   2   98.89    6.10
   6   5   2   77.49    5.90
   6   5   2   84.39    4.60
   6   5   2   87.49    6.70
   6   5   2   90.89    8.20
   6   5   2   84.29    4.90
   7  -5   2  150.08    8.20
   7  -5   2  164.58    8.70
   7  -5   2  157.28    7.10
   7  -5   2  151.98    6.90
  -7  -5  -2  151.68    7.50
  -7   5  -2  149.88   19.40
   7   5   2  161.18    7.40
   7   5   2  159.18   10.20
   7   5   2  158.98   10.10
   7   5   2  164.98    7.90
   7   5   2  152.88    8.20
   8  -5   2  276.47   12.40
  -8  -5  -2  283.87   12.70
   8  -5   2  284.47   11.90
   8   5   2  299.47   13.50
   8   5   2  299.67   17.50
  -8   5  -2  261.77   11.90
   8   5   2  281.57   12.70
   8   5   2  284.77   13.20
   8   5   2  285.97   13.10
  -9  -5  -2    2.70    0.80
   9  -5   2    1.00    0.40
   9  -5   2    0.50    0.30
   9   5   2    1.90    0.60
   9   5   2    0.70    0.80
   9   5   2    1.80    0.70
   9   5   2    1.40    0.50
   9   5   2    1.50    0.70
 -10  -5  -2   37.50    3.00
  10  -5   2   48.00    2.70
 -10  -5  -2   46.00    2.80
  10  -5   2   41.60    2.40
  10  -5   2   36.50    3.30
  10   5   2   42.00    4.60
 -10   5  -2   44.50    2.60
  10   5   2   50.49    2.90
  10   5   2   48.80    3.00
  10   5   2   45.30    2.30
  11  -5   2   23.00    1.40
  11  -5   2   22.10    1.50
 -11  -5  -2   18.20    1.60
  11   5   2   23.50    1.50
 -11   5  -2   21.70    2.00
 -11   5  -2   22.40    1.30
  11   5   2   20.80    1.60
 -10  -6   2   31.40    2.00
  10  -6  -2   34.30    2.00
  10   6  -2   39.50    3.10
  10   6  -2   33.60    1.90
  10   6  -2   30.70    3.40
  10   6  -2   31.20    2.60
   9  -6  -2    6.20    1.00
   9  -6  -2    4.40    0.70
   9  -6  -2    5.00    0.70
  -9  -6   2    5.40    1.00
  -9   6   2    5.10    0.70
   9   6  -2    6.40    0.90
   9   6  -2    5.00    1.10
   9   6  -2    6.30    1.10
   8  -6  -2   24.20    1.50
   8  -6  -2   23.60    1.60
  -8  -6   2   22.20    2.10
   8   6  -2   23.80    1.90
   8   6  -2   25.00    4.20
   8   6  -2   22.40    2.70
   8   6  -2   21.40    2.30
   8   6  -2   23.60    2.30
   7  -6  -2  216.68   10.80
   7  -6  -2  218.68   11.40
  -7  -6   2  205.98    9.90
   7  -6  -2  214.88    9.20
   7  -6  -2  222.08    9.30
   7   6  -2  211.98   13.30
   7   6  -2  222.78   10.00
   7   6  -2  222.48   10.90
   7   6  -2  227.48   14.90
   7   6  -2  223.78   12.20
   7   6  -2  213.08   10.70
   6  -6  -2  382.66   17.00
   6  -6  -2  372.96   15.40
   6  -6  -2  381.56   15.40
   6   6  -2  382.76   16.20
   6   6  -2  365.06   16.90
  -6   6   2  382.36   15.10
   6   6  -2  375.56   19.50
   6   6  -2  375.16   17.00
   6   6  -2  371.46   18.70
   5  -6  -2   10.80    1.10
  -5  -6   2    8.40    2.90
   5  -6  -2   10.30    1.90
   5  -6  -2   10.80    1.20
   5   6  -2    7.30    2.10
   5   6  -2    8.20    1.50
   5   6  -2   11.40    1.50
   5   6  -2    9.20    2.90
   5   6  -2    9.50    1.60
  -5   6   2    9.40    1.00
   5   6  -2   11.00    2.70
  -4  -6   2   64.09    5.30
   4  -6  -2   62.59    4.90
   4  -6  -2   61.89    3.40
   4  -6  -2   58.39    3.80
  -4   6   2   65.79    3.40
   4   6  -2   59.69    3.90
   4   6  -2   54.69    3.10
   4   6  -2   57.79    3.60
   4   6  -2   62.79    5.20
   4   6  -2   61.29    4.00
   4   6  -2   68.99    6.60
   4   6  -2   62.49    3.20
   4   6  -2   64.09    5.60
  -3  -6   2   71.49    5.40
   3  -6  -2   70.89    5.60
   3  -6  -2   67.39    4.30
   3   6  -2   71.69    4.10
   3   6  -2   71.29    5.20
   3   6  -2   77.69    5.50
   3   6  -2   82.89    6.90
   3   6  -2   82.69    5.90
  -3   6   2   78.79    5.00
   3   6  -2   79.59    3.90
  -3   6   2   73.09    3.90
   3   6  -2   73.19    4.30
  -2  -6   2   88.39    6.00
   2  -6  -2   88.39    6.50
   2  -6  -2   84.29    5.10
  -2   6   2   93.49    4.60
   2   6  -2   96.59    7.70
   2   6  -2   88.59    4.70
   2   6  -2   92.59    6.20
   2   6  -2   90.69    4.50
   2   6  -2   99.59    7.40
  -2   6   2   90.69    4.80
   1  -6  -2  234.88   12.40
  -1  -6   2  215.78   11.40
   1   6  -2  232.78    9.90
   1   6  -2  213.08   15.50
  -1   6   2  229.88    9.80
   0  -6   2   40.90    3.70
   0  -6  -2   44.80    6.70
   0   6  -2   48.70    2.90
   0   6   2   44.20    2.40
   0   6  -2   36.90    7.30
  -2  -6  -2   90.89    6.60
   2  -6   2   91.29    5.90
  -2   6  -2   98.49    6.30
  -2   6  -2   94.59    5.10
   2   6   2   82.79    4.60
  -2   6  -2   90.59    4.20
   2   6   2   87.89    4.70
   3  -6   2   74.69    5.00
  -3  -6  -2   78.49    6.20
   3  -6   2   67.49    4.10
   3   6   2   88.89    7.50
  -3   6  -2   82.49    5.40
  -3   6  -2   75.09    4.70
   3   6   2   65.99    4.30
   3   6   2   69.29    4.10
   4  -6   2   56.99    3.30
   4  -6   2   60.59    4.70
   4   6   2   56.29    3.80
   4   6   2   61.39    3.70
   4   6   2   52.19    4.60
   4   6   2   59.29    3.60
   4   6   2   68.39    6.40
   4   6   2   68.19    5.30
   5  -6   2   10.60    1.10
   5  -6   2   13.10    1.80
  -5  -6  -2   14.80    2.00
  -5  -6  -2   13.10    2.20
   5  -6   2    8.30    1.00
   5   6   2    9.60    1.50
   5   6   2    9.60    2.10
   5   6   2   11.20    1.60
   5   6   2    8.50    2.30
   5   6   2    8.30    1.60
   5   6   2   10.20    2.80
   5   6   2   12.40    1.40
   6  -6   2  365.86   15.20
   6  -6   2  374.46   16.60
  -6  -6  -2  377.26   16.10
   6  -6   2  385.56   15.40
   6   6   2  376.56   16.10
   6   6   2  371.26   17.60
   6   6   2  370.26   16.90
   6   6   2  342.97   16.50
   6   6   2  396.36   21.70
   6   6   2  373.46   19.00
   6   6   2  374.96   16.00
   7  -6   2  213.38   11.00
   7  -6   2  213.18    9.00
   7  -6   2  224.38    9.20
   7  -6   2  200.38   10.40
  -7  -6  -2  214.38    9.80
   7   6   2  212.88    9.60
   7   6   2  230.08   10.80
   7   6   2  201.68   14.20
   7   6   2  203.88   10.20
   7   6   2  215.48    9.60
   7   6   2  186.28   12.40
  -7   6  -2  209.78   23.70
  -8  -6  -2   25.50    2.20
  -8  -6  -2   25.70    2.90
   8  -6   2   26.00    1.80
   8  -6   2   23.20    1.60
   8   6   2   23.70    1.70
  -8   6  -2   22.10    1.60
   8   6   2   26.30    2.30
   8   6   2   22.80    2.30
   8   6   2   21.60    3.70
   8   6   2   20.00    1.80
   9  -6   2    4.90    0.70
  -9  -6  -2    7.50    1.50
   9  -6   2    5.40    1.00
  -9  -6  -2    5.10    1.00
   9   6   2    5.90    1.90
   9   6   2    4.40    1.20
   9   6   2    4.20    1.00
 -10  -6  -2   32.40    2.10
  10  -6   2   36.80    2.10
  10  -6   2   30.50    1.70
  10   6   2   32.20    2.00
 -10   6  -2   32.80    2.00
  10   6   2   30.90    3.40
  10   6   2   35.20    2.30
   9  -7  -2   17.40    1.30
   9  -7  -2   16.00    1.10
  -9  -7   2   15.90    1.50
   9   7  -2   13.80    2.60
   9   7  -2   17.00    1.50
   9   7  -2   17.00    1.60
   9   7  -2   16.30    1.30
  -9   7   2   13.00    1.00
   8  -7  -2   40.50    2.30
   8  -7  -2   40.00    2.10
  -8  -7   2   36.50    3.60
   8   7  -2   36.10    3.10
   8   7  -2   38.90    4.90
   8   7  -2   42.00    3.00
   8   7  -2   39.80    3.00
   8   7  -2   36.80    2.50
   7  -7  -2  368.96   15.30
   7  -7  -2  392.26   15.50
  -7  -7   2  386.36   16.30
   7   7  -2  378.46   16.10
   7   7  -2  386.96   17.10
   7   7  -2  365.56   16.80
   7   7  -2  372.76   17.90
  -6  -7   2   30.30    3.10
   6  -7  -2   30.70    1.90
   6  -7  -2   33.40    2.00
   6  -7  -2   33.40    3.40
   6   7  -2   28.30    3.50
   6   7  -2   28.20    2.80
   6   7  -2   31.00    5.00
   6   7  -2   29.50    2.90
   6   7  -2   27.90    5.10
   6   7  -2   33.60    2.60
   5  -7  -2  304.27   12.80
   5  -7  -2  308.27   12.60
   5  -7  -2  297.37   14.30
   5   7  -2  287.37   16.10
   5   7  -2  297.57   13.70
   5   7  -2  286.67   13.20
   5   7  -2  330.87   18.60
   5   7  -2  287.17   15.60
   5   7  -2  296.17   14.00
   4  -7  -2    1.20    0.70
  -4  -7   2    2.40    2.20
   4  -7  -2    1.00    0.60
   4  -7  -2    1.50    1.00
   4   7  -2    1.70    1.20
   4   7  -2    1.70    0.60
  -4   7   2    1.10    0.40
  -4   7   2    0.80    1.00
   4   7  -2    1.00    0.70
   4   7  -2    2.40    0.70
   3  -7  -2  779.72   32.40
  -3  -7   2  703.93   34.50
   3  -7  -2  810.02   35.40
   3  -7  -2  774.02   33.20
  -3   7   2  822.62   33.20
   3   7  -2  820.92   32.80
   3   7  -2  825.12   32.10
  -3   7   2  839.62   32.30
   3   7  -2  768.22   33.10
   3   7  -2  854.51   35.40
   3   7  -2  814.12   31.70
   3   7  -2  917.41   38.00
   3   7  -2  786.62   33.00
  -2  -7   2  433.66   22.00
   2  -7  -2  450.15   20.70
   2   7  -2  470.95   23.60
  -2   7   2  517.65   22.10
   2   7  -2  486.25   20.10
   2   7  -2  489.25   19.80
   2   7  -2  467.55   20.30
   2   7  -2  467.15   19.80
   2   7  -2  528.55   24.30
   2   7  -2  484.85   19.50
   2   7  -2  537.95   22.60
  -2   7   2  507.65   20.00
   2   7  -2  464.85   20.50
   1  -7  -2   66.69    6.00
  -1  -7   2   61.49    5.20
   1  -7  -2   70.29    4.40
   1   7  -2   69.79    3.90
   1   7  -2   75.89    4.00
   1   7  -2   67.49    3.80
   1   7  -2   67.59    4.00
   1   7  -2   68.59    3.80
  -1   7   2   72.69    5.40
   1   7  -2   70.89    4.90
   1   7  -2   76.59    6.30
  -1   7   2   73.69    3.90
   0  -7  -2    2.50    0.80
   0  -7   2    1.90    1.30
   0  -7  -2    4.60    1.30
   0  -7  -2    2.90    1.50
   0   7  -2    2.80    1.20
   0   7   2    1.60    0.60
   0   7   2    3.20    1.40
   0   7  -2    1.80    0.90
   0   7  -2    2.60    0.70
   0   7  -2    1.30    0.60
   0   7  -2    2.20    0.50
   0   7  -2    0.00    1.20
  -1  -7  -2   66.59    6.00
   1  -7   2   67.09    5.30
   1   7   2   66.79    3.90
   1   7   2   73.79    3.90
  -1   7  -2   69.09    3.50
  -1   7  -2   70.69    4.30
   1   7   2   76.69    6.20
  -1   7  -2   72.69    5.80
   2  -7   2  426.76   20.40
  -2  -7  -2  500.15   23.50
  -2  -7  -2  451.65   20.90
  -2  -7  -2  449.36   20.00
   2  -7   2  518.45   22.60
   2   7   2  413.26   20.10
   2   7   2  535.35   24.10
  -2   7  -2  491.25   19.50
  -2   7  -2  536.45   22.50
   2   7   2  477.25   20.10
  -2   7  -2  520.05   20.90
  -2   7  -2  475.05   19.90
   2   7   2  497.45   20.20
   3  -7   2  845.72   33.90
  -3  -7  -2  839.32   36.30
  -3  -7  -2  776.42   32.30
  -3  -7  -2  746.03   33.30
   3  -7   2  804.92   32.60
   3   7   2  756.12   32.60
  -3   7  -2  874.11   34.20
   3   7   2  818.62   32.50
   3   7   2  734.23   32.30
   3   7   2  794.12   32.30
  -4  -7  -2    2.50    1.00
   4  -7   2    1.70    0.90
  -4  -7  -2    0.30    2.20
  -4  -7  -2    2.10    1.50
   4  -7   2    1.20    0.50
   4   7   2    1.40    1.30
  -4   7  -2    0.10    1.10
   4   7   2    3.00    1.00
   4   7   2    1.90    0.70
   5  -7   2  286.47   12.30
  -5  -7  -2  305.07   14.40
  -5  -7  -2  275.37   16.90
   5  -7   2  308.67   13.70
   5  -7   2  286.67   12.30
  -5  -7  -2  306.67   13.20
   5   7   2  275.77   13.20
  -5   7  -2  291.37   14.60
   5   7   2  311.37   18.10
   5   7   2  290.97   13.00
   5   7   2  302.67   12.90
   5   7   2  283.87   13.70
  -6  -7  -2   32.90    3.70
   6  -7   2   27.50    3.00
   6  -7   2   32.10    2.00
   6  -7   2   38.80    2.20
  -6  -7  -2   32.10    2.70
   6   7   2   33.70    2.50
   6   7   2   26.80    2.70
  -6   7  -2   29.30    3.80
   6   7   2   30.60    2.90
  -6   7  -2   32.90    2.40
   6   7   2   34.40    5.00
   6   7   2   30.70    2.30
   7  -7   2  396.26   15.60
  -7  -7  -2  358.66   17.20
  -7  -7  -2  380.56   16.10
   7  -7   2  377.86   15.20
   7   7   2  370.66   15.10
   7   7   2  382.66   15.90
   7   7   2  343.57   20.80
   7   7   2  375.26   16.80
   7   7   2  369.56   16.30
  -7   7  -2  383.66   15.70
  -8  -7  -2   41.60    2.80
   8  -7   2   38.70    2.20
  -8  -7  -2   37.30    3.50
   8  -7   2   42.50    2.70
  -8   7  -2   41.60    2.30
   8   7   2   33.70    4.60
   8   7   2   36.90    2.50
   8   7   2   43.30    3.10
  -9  -7  -2   11.50    1.80
  -9  -7  -2   16.20    1.50
   9  -7   2   14.90    1.10
   9  -7   2   15.90    1.30
   9   7   2   14.80    1.50
   9   7   2   18.00    1.70
   9   7   2   15.00    2.50
  -9  -8   2    1.00    0.50
   9  -8  -2   -0.10    0.20
   9   8  -2   -0.10    0.60
  -9   8   2    0.20    0.30
   9   8  -2    0.70    0.40
   9   8  -2    0.10    0.60
   8  -8  -2    7.40    0.70
  -8  -8   2    5.60    1.10
   8  -8  -2    8.30    0.80
   8   8  -2    4.40    1.60
   8   8  -2    7.60    1.10
   8   8  -2    6.60    1.00
  -8   8   2    8.20    0.80
   8   8  -2    6.90    0.90
   7  -8  -2   28.30    1.60
  -7  -8   2   24.70    2.50
   7  -8  -2   28.40    1.80
   7   8  -2   28.10    2.30
   7   8  -2   23.90    3.90
   7   8  -2   26.30    2.40
   7   8  -2   28.70    2.10
   6  -8  -2  135.69    5.90
  -6  -8   2  134.99    6.80
   6  -8  -2  131.69    5.80
   6   8  -2  128.39    7.20
   6   8  -2  128.09    6.90
   6   8  -2  126.19    7.70
   6   8  -2  132.09    6.60
   6   8  -2  129.19   10.60
  -5  -8   2   27.60    3.70
   5  -8  -2   26.70    2.30
   5  -8  -2   25.80    1.90
   5   8  -2   26.20    2.40
   5   8  -2   25.40    3.10
   5   8  -2   24.80    2.50
   5   8  -2   30.20    4.60
   5   8  -2   25.50    2.20
   4  -8  -2  101.99    7.10
   4  -8  -2  106.79    5.60
   4  -8  -2  102.59    5.00
  -4  -8   2   97.69    5.90
   4   8  -2  103.29    6.10
   4   8  -2   97.69    7.00
   4   8  -2  112.69    9.00
   4   8  -2  100.89    5.60
   4   8  -2  103.89    5.70
   4   8  -2  104.99    4.80
   3  -8  -2  405.26   19.80
   3  -8  -2  390.76   17.70
   3   8  -2  381.56   17.50
   3   8  -2  421.56   21.70
   3   8  -2  409.96   17.40
   3   8  -2  412.96   16.50
   3   8  -2  410.36   17.30
  -3   8   2  403.86   16.60
  -3   8   2  385.06   16.80
   2  -8  -2  146.29    7.90
  -2  -8   2  127.99    9.40
  -2  -8   2  139.29    7.40
   2  -8  -2  147.49   10.00
  -2   8   2  158.18    7.00
  -2   8   2  161.18    8.80
  -2   8   2  143.99    6.90
   2   8  -2  160.78    7.40
   2   8  -2  155.88    7.50
   2   8  -2  158.58    7.00
   2   8  -2  167.68   10.80
   2   8  -2  159.78    6.40
   2   8  -2  146.59    7.50
   1  -8  -2  190.08   11.70
   1  -8  -2  169.98   10.70
  -1  -8   2  173.78    8.50
  -1  -8   2  157.28    9.00
  -1  -8   2  177.08   10.80
   1   8  -2  188.98    7.80
  -1   8   2  188.98    8.40
   1   8  -2  211.58   12.10
  -1   8   2  204.48   10.70
   1   8  -2  184.88    8.70
   1   8  -2  173.28    8.00
   1   8  -2  190.08    8.60
   0  -8  -2  145.79    7.20
   0  -8  -2  153.28    8.00
   0  -8   2  143.79    9.30
   0   8  -2  128.39    8.40
   0   8  -2  139.69    7.00
   0   8   2  158.58    9.50
   0   8  -2  151.08    6.50
   0   8   2  159.88    7.40
   0   8  -2  155.58    6.80
   1  -8   2  164.08    9.10
  -1  -8  -2  178.18   12.10
   1  -8   2  188.68   11.70
  -1  -8  -2  188.38    8.80
  -1  -8  -2  186.88    9.60
   1   8   2  198.18    9.60
  -1   8  -2  193.58    9.30
  -1   8  -2  182.78    8.40
   1   8   2  198.18   11.70
  -1   8  -2  205.68   11.30
   1   8   2  196.08    8.60
  -1   8  -2  183.88    8.80
  -2  -8  -2  157.18    7.80
   2  -8   2  152.78    8.00
   2  -8   2  160.78    9.20
  -2  -8  -2  149.59   10.70
  -2   8  -2  171.18    9.50
   2   8   2  170.08   10.80
   2   8   2  166.48    8.00
  -2   8  -2  158.08    7.80
   2   8   2  160.78    7.50
  -2   8  -2  151.98    8.30
   2   8   2  146.09    7.80
  -2   8  -2  161.28    7.60
  -3  -8  -2  361.16   20.40
   3  -8   2  411.36   16.90
   3  -8   2  405.66   18.10
  -3  -8  -2  386.66   16.90
  -3  -8  -2  407.36   17.90
   3   8   2  427.06   21.30
  -3   8  -2  371.76   16.50
   3   8   2  397.06   16.50
   3   8   2  389.86   16.90
   3   8   2  374.26   17.00
  -3   8  -2  367.86   16.80
  -3   8  -2  393.96   17.70
   4  -8   2  100.49    6.10
  -4  -8  -2   96.49    5.50
  -4  -8  -2   99.49    6.30
   4  -8   2  103.59    5.00
  -4   8  -2   91.29    5.20
   4   8   2   95.29    5.70
   4   8   2  101.89    8.70
   4   8   2   98.59    5.40
   4   8   2  103.29    5.10
  -4   8  -2   95.79    6.60
   4   8   2   97.69    5.30
  -4   8  -2   97.69    5.40
  -5  -8  -2   19.80    2.30
  -5  -8  -2   24.70    4.40
   5  -8   2   26.20    3.80
   5   8   2   27.40    2.30
  -5   8  -2   25.00    2.10
   5   8   2   23.60    1.90
   5   8   2   23.80    4.20
   5   8   2   24.00    2.50
  -6  -8  -2  131.19    6.70
   6  -8   2  137.89    5.90
  -6  -8  -2  135.09    7.80
   6  -8   2  136.99    6.20
  -6   8  -2  134.29    6.40
   6   8   2  131.19    6.60
   6   8   2  126.99    6.50
   6   8   2  124.19    7.10
   6   8   2  127.49   10.20
   7  -8   2   28.20    2.00
   7  -8   2   26.70    1.70
  -7  -8  -2   24.60    3.10
  -7  -8  -2   26.60    2.30
  -7   8  -2   28.10    1.80
  -7   8  -2   26.00    2.00
   7   8   2   29.30    2.50
   7   8   2   28.20    4.10
   7   8   2   29.00    2.10
   7   8   2   24.60    2.00
  -8  -8  -2    7.20    1.30
   8  -8   2    7.30    1.20
  -8  -8  -2    6.70    1.10
   8  -8   2    6.60    0.70
   8   8   2    8.00    1.10
  -8   8  -2    6.60    0.80
   8   8   2    5.50    1.80
   9  -8   2    0.10    0.60
   9  -8   2    0.10    0.20
  -9  -8  -2    0.20    0.40
  -9   8  -2    0.60    0.20
   9   8   2    0.00    0.30
   9   8   2   -0.20    0.50
   8  -9  -2   43.90    1.90
   8  -9  -2   39.60    2.30
  -8   9   2   38.60    1.90
   8   9  -2   35.10    3.40
  -8   9   2   42.40    2.00
   8   9  -2   44.50    2.50
   7  -9  -2   24.80    1.40
   7  -9  -2   27.10    1.80
  -7  -9   2   20.60    1.90
  -7   9   2   27.20    2.00
   7   9  -2   25.90    1.70
   7   9  -2   24.40    1.70
   7   9  -2   22.30    3.10
  -7   9   2   23.80    1.60
   7   9  -2   24.40    2.00
   6  -9  -2    5.30    0.60
  -6  -9   2    7.00    1.30
   6  -9  -2    5.40    0.80
   6   9  -2    4.00    1.00
   6   9  -2    3.40    1.70
   6   9  -2    5.30    0.90
  -6   9   2    4.70    0.80
  -6   9   2    6.10    1.20
   6   9  -2    7.00    1.40
  -5  -9   2   16.80    2.20
   5  -9  -2   14.80    1.30
   5  -9  -2   15.40    1.30
   5   9  -2   15.30    1.70
   5   9  -2   11.90    2.80
  -5   9   2   15.90    1.40
   5   9  -2   15.00    1.60
  -5   9   2   13.60    1.50
   5   9  -2   14.00    1.80
   4  -9  -2    5.40    1.00
  -4  -9   2    6.30    1.50
   4   9  -2    4.90    1.90
   4   9  -2    3.60    1.00
  -4   9   2    4.10    0.80
   4   9  -2    2.90    1.10
   4   9  -2    5.00    1.10
   3  -9  -2  297.07   13.30
   3   9  -2  311.87   17.00
  -3   9   2  268.97   13.00
   3   9  -2  301.97   13.80
   3   9  -2  278.17   13.00
  -2  -9   2    6.40    1.40
  -2  -9   2    7.40    3.10
   2  -9  -2    7.60    2.50
   2  -9  -2   10.10    1.80
   2   9  -2    9.40    1.10
   2   9  -2    9.10    1.40
  -2   9   2    9.40    1.70
  -2   9   2   10.10    1.30
   2   9  -2   10.30    2.40
  -2   9   2   11.20    1.10
   1  -9  -2  123.99    7.20
  -1  -9   2  124.69    8.90
   1  -9  -2  125.19    9.40
   1   9  -2  142.19    9.30
  -1   9   2  133.49    6.20
   1   9  -2  130.69    6.50
  -1   9   2  137.89    8.10
  -1   9   2  136.39    6.70
   1   9  -2  136.59    6.30
   0  -9  -2  402.26   21.80
   0  -9   2  378.26   18.50
   0  -9   2  414.16   20.40
   0  -9  -2  419.56   18.90
   0   9   2  430.66   17.60
   0   9  -2  462.35   21.10
   0   9   2  462.55   20.80
   0   9  -2  414.96   17.70
   0   9  -2  448.06   18.00
   0   9   2  445.56   18.00
   1  -9   2  133.49    8.50
  -1  -9  -2  118.19   10.00
  -1  -9  -2  139.49    6.90
  -1  -9  -2  136.59    7.50
   1  -9   2  125.89    7.10
  -1   9  -2  134.19    6.30
   1   9   2  137.19    6.30
  -1   9  -2  137.09    6.70
  -1   9  -2  138.39    8.50
   1   9   2  144.99    9.20
   1   9   2  134.39    6.30
   2  -9   2   10.30    1.60
  -2  -9  -2   11.20    2.00
  -2  -9  -2   12.10    1.60
   2  -9   2    8.20    2.10
  -2  -9  -2    7.00    3.20
   2   9   2    8.30    1.60
  -2   9  -2    9.00    1.80
  -2   9  -2    8.70    1.10
   2   9   2    9.40    2.40
  -2   9  -2   10.80    1.30
   2   9   2   12.60    1.20
   2   9   2   10.50    1.10
  -3  -9  -2  347.27   16.40
  -3  -9  -2  290.67   13.10
   3  -9   2  318.57   12.90
   3   9   2  262.47   15.00
   3   9   2  293.87   12.40
  -3   9  -2  265.97   12.90
   3   9   2  290.37   16.60
  -3   9  -2  306.77   12.90
  -4  -9  -2    1.50    1.40
  -4  -9  -2    2.90    1.10
   4  -9   2    4.60    0.80
   4   9   2    5.00    0.70
  -4   9  -2    5.00    0.90
  -4   9  -2    4.50    0.90
   4   9   2    5.20    1.10
   4   9   2    3.50    1.80
  -5  -9  -2   13.40    1.90
   5  -9   2   16.20    1.20
  -5   9  -2   16.40    1.50
   5   9   2   16.30    1.80
  -5   9  -2   17.00    1.50
   5   9   2   14.30    3.00
   6  -9   2    4.10    0.60
  -6  -9  -2    4.60    1.40
  -6  -9  -2    4.50    1.10
  -6   9  -2    5.10    0.80
  -6   9  -2    5.00    0.70
   6   9   2    4.30    1.00
   6   9   2    3.10    1.60
   7  -9   2   25.20    1.50
  -7  -9  -2   24.80    2.00
   7   9   2   27.70    2.10
   7   9   2   20.50    3.00
  -7   9  -2   25.00    1.50
  -7   9  -2   27.20    1.80
  -8  -9  -2   40.00    2.40
   8  -9   2   44.90    2.20
   8   9   2   48.20    2.80
  -8   9  -2   45.60    2.40
   7 -10  -2   13.10    0.80
   7  10  -2   10.30    0.90
  -7  10   2   12.00    0.80
  -6 -10   2   26.30    2.00
   6 -10  -2   33.60    1.70
   6  10  -2   29.50    3.30
  -6  10   2   34.00    1.90
  -5 -10   2    1.00    0.80
   5 -10  -2    0.80    0.30
  -5  10   2    0.40    0.30
   5  10  -2   -0.10    0.50
   5  10  -2    0.40    0.70
   4 -10  -2   15.90    1.30
  -4 -10   2   17.40    1.90
   4  10  -2   16.10    1.60
  -4  10   2   14.60    1.40
   4  10  -2   15.30    2.70
   3 -10  -2   25.30    2.00
  -3 -10   2   18.60    2.20
  -3  10   2   23.30    1.90
   3  10  -2   22.80    3.30
   3  10  -2   26.10    1.50
   3  10  -2   20.70    1.90
   2 -10  -2  100.09    5.60
   2  10  -2  106.39    4.80
  -2  10   2  102.59    5.30
   2  10  -2   88.99    7.10
   2  10  -2  100.69    5.10
  -1 -10   2  131.09    7.00
   1 -10  -2  128.39    7.00
  -1  10   2  123.09    7.30
   1  10  -2  133.09    6.10
  -1  10   2  129.09    5.80
   1  10  -2  128.49    8.50
   1  10  -2  131.09    6.10
  -1  10   2  140.19    6.40
   0 -10   2    2.20    0.90
   0 -10  -2    3.10    1.00
   0  10   2    1.70    0.90
   0  10   2    2.60    0.70
   0  10  -2    1.40    0.80
   0  10   2    2.20    0.50
   0  10  -2    2.90    0.70
  -1 -10  -2  128.59    7.10
   1 -10   2  139.89    6.70
   1  10   2  133.19    8.20
  -1  10  -2  118.89    7.60
   1  10   2  134.69    6.00
   1  10   2  133.49    5.80
  -1  10  -2  128.39    6.30
   2 -10   2  111.29    5.20
  -2 -10  -2   96.89    5.80
  -2  10  -2   94.99    5.00
   2  10   2  100.49    4.40
   2  10   2  100.29    4.60
   2  10   2   89.19    6.80
  -3 -10  -2   19.20    2.50
  -3 -10  -2   22.60    2.10
   3 -10   2   26.50    1.70
   3  10   2   23.00    2.10
  -3  10  -2   24.70    1.70
  -3  10  -2   22.40    1.90
   3  10   2   20.90    3.00
  -4 -10  -2   17.20    1.80
   4 -10   2   16.10    1.20
   4  10   2   15.40    1.60
  -4  10  -2   16.10    1.80
   4  10   2   16.60    2.70
  -4  10  -2   16.30    1.40
  -5 -10  -2    0.80    0.60
  -5 -10  -2   -0.60    0.90
  -5  10  -2    0.50    0.40
  -5  10  -2    0.90    0.60
   5  10   2    0.80    0.70
   5  10   2    1.40    0.70
   6 -10   2   36.00    1.80
  -6 -10  -2   33.40    2.90
  -6  10  -2   33.90    1.90
   6  10   2   31.60    2.60
  -6  10  -2   34.30    1.90
  -7 -10  -2   11.50    1.00
   7 -10   2   13.10    0.90
  -7  10  -2   12.60    1.00
  -7  10  -2   15.00    1.20
   7  10   2    9.50    1.10
   5 -11  -2   10.50    0.70
   5  11  -2    7.40    1.30
  -5  11   2    9.90    0.80
   4 -11  -2  125.09    5.00
   4  11  -2   98.49    4.90
  -4  11   2  119.89    5.30
   3 -11  -2    9.30    0.90
   3  11  -2    7.50    1.60
   3  11  -2   10.20    1.50
  -3  11   2    8.00    0.90
   2 -11  -2    4.80    0.90
  -2  11   2    2.90    0.80
   2  11  -2    4.40    0.60
   2  11  -2    2.90    1.30
  -1 -11   2    5.90    1.00
   1 -11  -2    6.50    1.50
  -1  11   2    7.00    1.10
   1  11  -2    6.30    1.30
   1  11  -2    6.70    0.70
   0 -11   2    2.40    0.60
   0 -11  -2    1.20    1.00
   0  11  -2    1.90    0.80
   0  11  -2    3.10    0.60
   0  11   2    2.90    0.50
  -1 -11  -2    6.30    1.30
   1 -11   2    7.80    0.90
   1  11   2    5.90    0.60
  -1  11  -2    5.70    0.80
   1  11   2    4.00    1.10
  -2 -11  -2    2.80    1.00
   2 -11   2    4.00    0.60
   2  11   2    2.30    1.00
  -2  11  -2    3.00    0.60
  -3 -11  -2    7.50    1.50
   3 -11   2    8.80    0.80
  -3  11  -2    8.30    0.90
  -4 -11  -2   83.99    4.40
   4  11   2   82.49    5.30
   5 -11   2   10.50    0.80
  -5  11  -2   11.70    0.90
   2 -12  -2    7.50    0.60
  -2  12   2    6.50    0.60
   1 -12  -2    9.60    0.80
  -1  12   2    9.00    0.70
   1  12  -2    9.60    0.90
   0 -12  -2   19.50    1.30
   0  12   2   18.30    1.30
   0  12  -2   19.90    1.20
  -1 -12  -2    6.50    0.80
   1 -12   2    7.20    0.70
  -1  12  -2    8.50    0.80
   2 -12   2    6.90    0.60
  -2  12  -2    9.10    1.00
 -12   0   3    5.60    0.60
 -11   0   3    1.80    0.60
  11   0  -3    2.60    0.90
  11   0  -3    1.60    1.00
  11   0  -3    0.60    0.70
  11   0  -3    1.90    0.40
  10   0  -3    2.80    0.90
  10   0  -3    2.70    0.60
  10   0  -3    2.80    0.60
  10   0  -3    1.40    1.00
 -10   0   3    1.60    0.50
   9   0  -3    9.70    1.20
   9   0  -3   10.80    1.10
  -9   0   3   10.80    1.10
   9   0  -3   10.00    2.20
   9   0  -3   11.60    1.60
   9   0  -3   10.40    2.70
   8   0  -3   60.89    4.10
   8   0  -3   58.99    3.30
   8   0  -3   70.99    5.60
   8   0  -3   64.69    4.20
   8   0  -3   64.89    3.30
  -8   0   3   62.39    3.30
   8   0  -3   64.49    4.90
   7   0  -3  300.87   13.70
   7   0  -3  333.47   15.20
   7   0  -3  270.37   11.80
   7   0  -3  271.67   12.80
   7   0  -3  268.27   11.80
  -7   0   3  278.47   11.80
   6   0  -3    2.40    0.80
   5   0  -3   69.69    3.60
   5   0  -3   71.89    4.10
   4   0  -3  507.55   19.10
   4   0  -3  507.95   19.80
   4   0  -3  420.06   24.90
   3   0  -3    6.60    0.80
   3   0  -3    7.70    0.70
   3   0  -3    7.60    1.90
   2   0  -3  864.91   33.20
   2   0  -3  924.71   36.60
   2   0  -3  774.12   33.40
   1   0  -3 2724.93   93.99
  -1   0   3 2289.27   94.09
  -1   0   3 2282.97   94.09
   0   0  -3    0.50    0.10
   1   0   3 1971.60   75.89
   2   0   3  736.43   33.70
  -2   0  -3  942.01   39.40
   2   0   3  926.01   34.00
  -4   0  -3  576.14   30.70
   4   0   3  501.95   21.80
   4   0   3  554.04   22.10
  -5   0  -3   79.19   10.20
   5   0   3   75.39    4.40
   5   0   3   75.19    4.10
  -6   0  -3    3.30    0.70
   6   0   3    3.40    1.10
   6   0   3    2.20    0.50
   6   0   3    3.30    0.90
   7   0   3  260.77   12.00
  -7   0  -3  263.07   12.30
   7   0   3  309.67   15.20
  -7   0  -3  288.37   11.80
   7   0   3  279.47   13.80
   7   0   3  297.77   13.10
   7   0   3  265.47   12.00
   8   0   3   61.19    4.70
   8   0   3   61.49    3.70
  -8   0  -3   63.39    3.40
  -8   0  -3   56.49    3.90
   8   0   3   66.59    5.00
   8   0   3   57.79    3.70
  -9   0  -3    9.10    1.70
  -9   0  -3    9.20    1.20
   9   0   3    4.40    2.50
   9   0   3    9.30    1.80
   9   0   3    8.70    1.30
  10   0   3    0.30    1.10
 -10   0  -3    1.60    0.60
  10   0   3    1.00    0.60
  10   0   3    2.70    0.80
  10   0   3    1.10    0.70
  11   0   3    1.70    0.70
  11   0   3    1.80    0.90
 -11   0  -3    2.00    0.60
  11   0   3    1.50    1.30
  12   0   3    5.60    1.30
  12   0   3    8.20    0.80
  12   0   3    8.90    1.00
 -12  -1   3   11.20    0.90
  12   1  -3   12.20    1.00
 -12   1   3   10.60    0.80
  11  -1  -3    0.00    0.50
  11  -1  -3   -0.30    0.60
  11  -1  -3    0.70    0.30
  11  -1  -3    1.10    0.60
  11   1  -3   -0.60    0.60
  11   1  -3    0.30    0.60
  11   1  -3    0.00    0.70
  11   1  -3    0.00    0.50
  10  -1  -3   39.70    2.50
  10  -1  -3   42.70    2.20
 -10  -1   3   38.20    2.40
  10  -1  -3   33.90    3.80
  10  -1  -3   40.30    3.00
 -10   1   3   39.30    2.40
  10   1  -3   38.60    2.40
  10   1  -3   34.90    3.70
  10   1  -3   38.30    3.00
  10   1  -3   39.70    2.30
  10   1  -3   40.40    4.70
  -9  -1   3  122.49    5.90
   9  -1  -3  122.09    5.60
   9  -1  -3  123.39    6.70
   9  -1  -3  116.69    7.70
   9  -1  -3  120.29    5.90
   9  -1  -3  125.99    8.30
   9   1  -3  126.59    6.60
   9   1  -3  128.79    5.90
   9   1  -3  128.79    8.30
  -9   1   3  121.79    5.70
   9   1  -3  126.49    8.30
   9   1  -3  125.99    6.80
   9   1  -3  119.99    5.90
  -8  -1   3  115.59    5.40
   8  -1  -3  112.69    5.30
   8  -1  -3  124.19    7.30
   8  -1  -3  116.39    5.40
   8  -1  -3  115.69    7.90
  -8   1   3  110.29    5.30
   8   1  -3  130.79    8.20
   8   1  -3  110.79    5.40
   8   1  -3  110.19    5.50
   8   1  -3  117.39    7.50
   8   1  -3  114.19    6.50
   7  -1  -3    6.90    0.80
  -7  -1   3    6.30    0.80
   7   1  -3    6.00    0.80
  -7   1   3    7.70    0.80
   7   1  -3    7.20    1.80
   7   1  -3    7.10    1.30
   7   1  -3    5.40    1.20
   7   1  -3    8.50    1.00
   7   1  -3   10.30    1.50
   6  -1  -3  135.29    6.90
   6  -1  -3  124.69    6.30
   6  -1  -3  125.59    5.60
   6   1  -3  120.39    6.60
   6   1  -3  149.39    8.50
   6   1  -3  134.59    7.20
   5  -1  -3   66.39    3.80
   5  -1  -3   66.19    3.40
   5  -1  -3   62.89    7.70
   5   1  -3   64.19    4.00
   5   1  -3   59.09    3.80
   4  -1  -3  714.83   28.20
   4  -1  -3  698.83   27.70
   4   1  -3  695.63   28.40
   4   1  -3  691.53   27.80
   3  -1  -3  148.69   10.20
   3  -1  -3  115.09    6.20
   3  -1  -3  130.99    5.90
   2  -1  -3  526.45   25.30
   2  -1  -3  602.64   21.30
  -2  -1   3  449.16   20.40
   2   1  -3  513.95   20.50
   2   1  -3  513.35   20.70
   1  -1  -3  290.37   11.50
   1  -1  -3  249.38   14.40
  -1   1   3  292.77   11.60
   1   1  -3  257.97   10.90
   1   1  -3  266.17   10.90
   0  -1  -3  800.92   37.10
   0  -1  -3  835.62   33.00
   0  -1   3  878.41   32.80
   0  -1  -3  880.61   32.70
   0   1  -3  812.02   33.00
   0   1  -3  959.40   34.50
   0   1   3  784.72   32.70
   0   1  -3  769.92   32.80
   0   1   3  868.21   33.50
   0   1  -3  886.31   33.10
  -1  -1  -3  264.37   15.10
   1  -1   3  288.27   11.00
   1   1   3  274.07   11.10
  -1   1  -3  280.07   13.90
   1   1   3  279.07   11.60
  -2  -1  -3  544.45   26.70
   2  -1   3  510.75   20.50
   2   1   3  490.25   20.50
   2   1   3  535.35   21.10
   3  -1   3  123.79    5.40
  -3  -1  -3  128.89   11.10
  -3   1  -3  136.89   10.30
   3   1   3  128.59    6.10
   3   1   3  105.99    5.50
   4  -1   3  730.83   30.50
  -4  -1  -3  805.42   41.20
   4  -1   3  745.43   30.50
  -4   1  -3  835.02   39.60
   4   1   3  793.52   31.40
   4   1   3  710.63   30.70
   5  -1   3   65.39    3.80
  -5  -1  -3   73.79   10.30
   5  -1   3   65.19    3.80
   5   1   3   73.69    4.60
  -5   1  -3   73.69    9.50
   5   1   3   66.69    4.00
   6  -1   3  138.69    6.90
   6  -1   3  132.39    6.90
   6  -1   3  123.99    5.90
  -6  -1  -3  131.19    6.10
   6  -1   3  117.79    5.90
   6   1   3  139.29    7.00
   6   1   3  122.79    6.20
   6   1   3  135.89    7.70
  -6   1  -3  131.69    5.90
  -6   1  -3  160.98   16.40
   7  -1   3    8.20    1.60
  -7  -1  -3    7.20    0.90
   7  -1   3    7.10    0.90
   7  -1   3    6.10    0.90
   7  -1   3    8.20    1.90
   7   1   3    6.40    1.00
   7   1   3    6.20    1.00
   7   1   3    8.40    1.20
  -7   1  -3    7.00    0.90
   7   1   3    5.20    1.50
   7   1   3    6.90    1.60
   8  -1   3  112.99    5.50
  -8  -1  -3  111.99    5.40
   8  -1   3  101.69    7.80
   8  -1   3  104.69    7.50
   8  -1   3  112.39    6.70
   8  -1   3  109.59    5.60
   8   1   3  110.29    5.70
   8   1   3  108.39    7.10
   8   1   3  110.59    6.90
  -8   1  -3  114.59    5.30
   9  -1   3  116.29    7.40
  -9  -1  -3  122.99    5.80
   9  -1   3  128.29    6.20
   9  -1   3  105.29    7.50
   9  -1   3  114.19    5.80
   9   1   3  120.09    6.50
  -9   1  -3  119.29    5.70
   9   1   3  112.59    7.20
  -9   1  -3  118.19    6.30
   9   1   3  124.89    6.20
   9   1   3  106.39    8.00
   9   1   3  122.99    6.40
 -10  -1  -3   37.50    2.50
  10  -1   3   31.00    3.10
  10  -1   3   38.40    2.70
  10   1   3   38.00    2.70
  10   1   3   38.90    2.90
  10   1   3   41.00    2.80
 -10   1  -3   37.00    3.10
 -10   1  -3   37.10    2.40
 -11  -1  -3    0.60    0.50
  11  -1   3    0.20    0.40
  11  -1   3    0.30    0.60
  11   1   3   -0.10    0.30
 -11   1  -3    0.90    0.40
  11   1   3    1.10    0.70
  11   1   3    1.10    0.60
  11   1   3    0.20    0.80
  12  -1   3    9.20    1.50
  12  -1   3   13.40    1.00
  12  -1   3   12.20    1.00
  12   1   3    8.50    1.50
  12   1   3   12.60    1.10
  11  -2  -3   13.00    1.80
  11  -2  -3   19.10    1.60
 -11  -2   3   17.50    1.40
  11  -2  -3   16.00    2.40
  11  -2  -3   18.00    1.30
 -11   2   3   15.30    1.20
  11   2  -3   12.00    1.90
  11   2  -3   21.10    1.80
  11   2  -3   14.20    2.40
  11   2  -3   17.30    1.20
  10  -2  -3    6.70    1.80
  10  -2  -3    9.40    1.40
  10  -2  -3    7.20    1.00
 -10  -2   3    7.70    1.10
  10   2  -3    6.90    1.00
  10   2  -3    5.90    2.00
 -10   2   3    7.10    0.90
  10   2  -3    8.70    1.40
  10   2  -3    7.90    1.00
  10   2  -3    5.00    1.50
  10   2  -3    6.00    1.20
   9  -2  -3   88.89    6.80
   9  -2  -3   98.19    6.90
   9  -2  -3   90.49    4.50
   9  -2  -3   91.39    4.40
  -9  -2   3   93.49    4.60
   9  -2  -3   91.49    5.30
   9   2  -3   89.69    5.30
   9   2  -3   89.79    7.90
   9   2  -3   89.89    7.30
   9   2  -3   83.69    6.50
  -9   2   3   86.39    4.40
   9   2  -3   90.69    4.60
   9   2  -3   90.29    4.60
   9   2  -3   89.59    5.40
  -8  -2   3  190.98    8.40
   8  -2  -3  194.48   10.10
   8  -2  -3  185.98    8.20
   8  -2  -3  192.98    8.40
   8   2  -3  202.58    9.70
   8   2  -3  190.98    8.60
   8   2  -3  188.28    8.60
   8   2  -3  193.18    9.70
   8   2  -3  208.08   11.50
   8   2  -3  199.38   11.10
  -8   2   3  182.68    8.30
   7  -2  -3  157.18    6.80
   7  -2  -3  149.59    6.80
  -7  -2   3  149.88    6.90
   7  -2  -3  166.58    8.50
   7  -2  -3  157.68    6.90
   7   2  -3  177.18    9.80
   7   2  -3  160.48    8.10
   7   2  -3  154.28    7.00
   7   2  -3  143.29    7.40
  -7   2   3  159.48    6.90
   7   2  -3  175.28    9.30
   7   2  -3  153.98    8.00
   7   2  -3  155.38    7.10
   6  -2  -3   65.59    4.20
   6  -2  -3   68.29    9.60
   6  -2  -3   60.49    3.70
   6  -2  -3   67.59    3.20
  -6   2   3   62.19    3.10
   6   2  -3   61.09    4.00
   6   2  -3   63.89    4.70
   6   2  -3   57.69    3.20
   6   2  -3   62.29    3.20
   6   2  -3   65.19    5.10
   5  -2  -3   52.49    3.00
   5  -2  -3   57.29    7.90
   5  -2  -3   49.30    3.30
   5   2  -3   49.99    3.70
   4  -2  -3   52.39    3.10
   4   2  -3   50.89    3.40
   3  -2  -3  844.12   39.70
   3  -2  -3  870.91   33.00
   3   2  -3  767.52   31.90
   3   2  -3  774.12   32.60
  -2  -2   3  774.92   31.40
   2  -2  -3  827.72   38.60
   2   2  -3  822.62   32.30
   2   2  -3  823.52   31.90
   1  -2  -3 1457.55   53.59
   1  -2  -3 1255.47   58.49
   1   2  -3 1363.06   52.59
   1   2  -3 1328.17   52.79
   0  -2   3  303.87   11.30
   0  -2  -3  244.38   16.00
   0  -2  -3  281.17   12.00
   0   2  -3  285.97   11.30
   0   2  -3  263.17   13.10
   0   2   3  289.17   12.00
   0   2   3  277.87   10.80
   0   2  -3  273.67   11.50
   1  -2   3 1504.25   54.39
  -1  -2  -3 1273.97   60.49
   1   2   3 1406.76   54.99
   1   2   3 1392.06   54.39
   2  -2   3  886.61   39.00
   2  -2   3  828.52   33.10
  -2  -2  -3  799.92   40.60
   2   2   3  851.91   34.00
   2   2   3  854.31   33.40
   3  -2   3  815.02   37.10
  -3  -2  -3  717.33   39.00
   3   2   3  729.93   30.50
   3   2   3  721.33   29.90
   4  -2   3   49.70    2.70
  -4  -2  -3   41.90    8.20
   4   2   3   47.10    3.60
   4   2   3   45.30    3.00
   5  -2   3   54.19    3.30
   5  -2   3   51.19    3.10
   5   2   3   51.69    3.60
   6  -2   3   64.09    3.90
   6  -2   3   58.09    3.10
  -6  -2  -3   59.39    3.30
   6  -2   3   66.89    4.10
   6  -2   3   58.69    3.20
   6   2   3   64.49    4.40
  -6   2  -3   79.49   11.50
  -6   2  -3   62.49    3.20
   6   2   3   65.89    3.80
   6   2   3   64.99    5.40
   7  -2   3  156.38    9.90
   7  -2   3  151.28    7.10
   7  -2   3  155.48    7.00
   7  -2   3  163.78    8.40
  -7  -2  -3  161.18    7.20
   7   2   3  166.78    8.90
   7   2   3  139.69    7.00
   7   2   3  155.28   10.40
  -7   2  -3  162.48    7.00
   7   2   3  155.88    7.60
   8  -2   3  171.78   10.20
   8  -2   3  182.68    8.40
   8  -2   3  198.28    9.80
   8  -2   3  188.78    8.30
  -8  -2  -3  184.48    8.40
   8   2   3  161.38   12.50
   8   2   3  189.38    8.90
   8   2   3  176.68    8.10
   8   2   3  186.38    9.10
   8   2   3  188.58   10.40
  -8   2  -3  191.68    8.10
   9  -2   3   88.09    4.60
   9  -2   3   88.99    4.80
   9  -2   3   84.99    6.10
  -9  -2  -3   88.79    4.70
   9   2   3   83.29    5.10
   9   2   3   90.59    5.20
  -9   2  -3   91.39    5.00
   9   2   3   89.79    5.00
  -9   2  -3   85.29    4.30
 -10  -2  -3    8.10    1.20
  10  -2   3    4.40    1.40
  10  -2   3    6.80    1.10
  10   2   3    6.60    1.10
  10   2   3    5.20    1.10
 -10   2  -3    6.50    0.90
  10   2   3    7.50    2.00
  10   2   3    7.80    1.20
 -10   2  -3    8.80    1.40
  11  -2   3   18.20    1.60
  11  -2   3   18.80    1.60
 -11  -2  -3   15.30    1.40
  11   2   3   17.60    1.60
  11   2   3   16.80    1.40
  11   2   3   14.40    2.60
 -11   2  -3   15.60    1.90
  11   2   3   17.00    1.60
  11  -3  -3   18.90    1.30
 -11  -3   3   17.90    1.40
  11  -3  -3   11.90    1.80
  11  -3  -3   18.70    1.40
  11   3  -3   15.90    1.40
 -11   3   3   15.30    1.10
  11   3  -3   14.30    2.30
  11   3  -3   18.20    1.60
 -10  -3   3    3.10    0.70
  10  -3  -3    2.80    1.10
  10  -3  -3    4.10    0.90
  10  -3  -3    3.70    0.70
  10   3  -3    4.30    1.00
  10   3  -3    2.70    1.20
  10   3  -3    3.20    1.40
 -10   3   3    4.10    0.70
  10   3  -3    4.60    1.10
  10   3  -3    3.70    0.70
   9  -3  -3   30.60    3.90
   9  -3  -3   28.80    1.80
  -9  -3   3   31.70    2.20
   9  -3  -3   31.60    2.70
   9   3  -3   26.10    1.90
   9   3  -3   29.80    3.50
   9   3  -3   33.20    2.70
  -9   3   3   32.50    2.50
   9   3  -3   31.10    4.80
   9   3  -3   32.40    2.20
   9   3  -3   24.90    3.60
   8  -3  -3  127.99    6.00
   8  -3  -3  141.09    8.10
   8  -3  -3  134.09    6.10
   8  -3  -3  135.19    5.90
  -8  -3   3  137.29    6.30
   8   3  -3  143.39    9.10
   8   3  -3  130.29    7.30
   8   3  -3  139.39    9.10
   8   3  -3  136.59    6.40
   8   3  -3  131.49    6.30
  -8   3   3  129.09    6.00
   8   3  -3  133.29    7.30
   8   3  -3  139.09   10.50
   7  -3  -3  136.89    7.50
   7  -3  -3  127.89    5.80
   7  -3  -3  127.89    6.90
  -7  -3   3  119.89    6.00
   7  -3  -3  134.59    5.90
   7  -3  -3  129.69    5.90
  -7   3   3  133.09    5.90
   7   3  -3  130.99    7.20
   7   3  -3  138.29    7.30
   7   3  -3  129.09    6.20
   7   3  -3  149.39    9.10
   7   3  -3  127.49    6.30
   7   3  -3  141.29   10.30
   7   3  -3  139.89    8.70
   6  -3  -3  166.18   16.30
   6  -3  -3  152.68    7.70
   6  -3  -3  140.09    6.30
   6  -3  -3  146.79    6.40
   6   3  -3  155.58    8.80
   6   3  -3  137.79    7.50
   6   3  -3  158.18    9.40
   6   3  -3  129.99    6.60
  -6   3   3  148.59    6.40
   6   3  -3  143.49    6.60
   6   3  -3  140.09    7.40
   6   3  -3  137.39    7.80
   6   3  -3  157.88   10.50
   5  -3  -3  316.57   14.00
   5  -3  -3  373.86   24.20
   5   3  -3  289.47   15.60
   4  -3  -3  148.49    7.60
   4  -3  -3  167.08   14.50
   4   3  -3  150.18    7.90
   3  -3  -3  400.86   24.10
   3  -3  -3  399.86   17.00
   3   3  -3  373.46   16.50
   3   3  -3  373.36   15.60
  -2  -3   3  570.74   24.40
   2  -3  -3  605.34   32.70
   2  -3  -3  680.23   26.10
   2   3  -3  614.94   25.20
   1  -3  -3    3.30    0.90
  -1  -3   3    5.60    1.10
  -1  -3   3    5.00    0.80
   1  -3  -3    3.90    2.10
   1   3  -3    4.60    0.80
   1   3  -3    5.60    1.10
   1   3  -3    5.90    0.70
   0  -3  -3  443.56   26.30
   0  -3  -3  490.25   20.30
   0  -3   3  483.25   19.40
   0   3  -3  437.86   22.50
   0   3  -3  500.85   19.20
   0   3   3  480.55   18.70
   0   3   3  505.55   20.20
   1  -3   3    4.80    0.90
  -1  -3  -3    4.70    2.30
   1   3   3    6.00    1.20
  -1   3  -3    4.80    2.00
   1   3   3    4.30    0.80
   2  -3   3  625.04   24.60
   2  -3   3  637.94   31.20
  -2  -3  -3  522.65   32.60
   2   3   3  621.04   25.30
   2   3   3  632.54   24.80
   3  -3   3  358.66   15.10
  -3  -3  -3  301.37   28.80
   3  -3   3  410.26   23.10
   3   3   3  378.26   15.80
   3   3   3  373.36   16.30
   4  -3   3  158.28   13.70
   4  -3   3  137.29    6.60
   4   3   3  142.99    8.00
   4   3   3  143.49    7.50
   5  -3   3  325.27   13.50
   5   3   3  304.27   15.30
   5   3   3  309.87   14.50
   6  -3   3  129.99    7.10
   6  -3   3  151.48    7.50
   6  -3   3  141.69    7.10
   6  -3   3  140.39    6.20
  -6   3  -3  173.68   18.10
   6   3   3  151.78    8.30
  -6   3  -3  151.58    6.30
   6   3   3  133.89    7.00
   6   3   3  137.39    6.60
   6   3   3  132.79    7.20
   7  -3   3  130.99    6.10
   7  -3   3  142.49    7.40
  -7  -3  -3  131.59    6.30
   7  -3   3  130.89    7.20
   7  -3   3  133.59    6.00
   7   3   3  134.69    6.80
   7   3   3  126.99    6.20
   7   3   3  137.59    8.30
  -7   3  -3  133.89    6.00
   7   3   3  123.99    6.90
  -8  -3  -3  135.39    6.50
   8  -3   3  116.59    7.90
   8  -3   3  132.59    6.20
   8  -3   3  132.39    6.30
   8  -3   3  132.99    7.70
   8   3   3  124.49    8.50
   8   3   3  136.59    6.20
   8   3   3  134.99    7.10
   8   3   3  129.79    7.10
   8   3   3  134.99    6.90
  -8   3  -3  129.49    6.00
   9  -3   3   30.70    2.40
   9  -3   3   29.70    2.20
  -9  -3  -3   37.80    3.40
   9   3   3   36.80    3.20
  -9   3  -3   28.70    2.00
   9   3   3   30.70    3.00
   9   3   3   31.40    2.60
   9   3   3   27.30    5.20
   9   3   3   27.10    2.00
  10  -3   3    4.80    0.80
  10  -3   3    1.60    1.00
 -10  -3  -3    2.80    0.70
  10  -3   3    2.60    0.70
  10   3   3    3.50    0.80
  10   3   3    3.80    0.90
  10   3   3    2.90    1.40
 -10   3  -3    2.30    0.70
  10   3   3    3.60    0.80
  11  -3   3   18.30    1.50
 -11  -3  -3   17.60    1.40
  11  -3   3   17.90    1.50
  11   3   3   17.70    1.50
  11   3   3   18.10    2.60
  11   3   3   17.30    1.80
  11   3   3   15.30    1.10
 -11   3  -3   15.00    1.60
  11  -4  -3   22.70    2.00
 -11  -4   3   20.50    1.50
  11   4  -3   20.20    2.50
  11   4  -3   20.70    1.30
  11   4  -3   22.80    1.80
  10  -4  -3   10.00    1.00
  10  -4  -3    7.40    1.60
  10  -4  -3   12.00    1.30
  10   4  -3    8.50    2.10
 -10   4   3    9.70    1.00
  10   4  -3    7.80    1.50
  10   4  -3   11.70    1.50
  10   4  -3    9.40    1.80
  10   4  -3    9.30    1.10
   9  -4  -3    4.70    0.70
  -9  -4   3    4.70    0.80
   9  -4  -3    3.10    0.70
   9   4  -3    6.50    0.90
   9   4  -3    4.30    1.10
   9   4  -3    3.80    1.30
   9   4  -3    5.90    1.30
   9   4  -3    5.00    2.10
  -9   4   3    3.50    0.60
   8  -4  -3   28.20    1.80
   8  -4  -3   27.80    1.80
   8  -4  -3   25.80    1.70
  -8  -4   3   29.80    2.10
  -8   4   3   30.10    1.90
   8   4  -3   29.80    2.20
   8   4  -3   35.90    3.00
   8   4  -3   32.70    4.70
   8   4  -3   33.60    2.90
   8   4  -3   32.70    3.80
  -7  -4   3  111.39    5.90
   7  -4  -3  126.19    5.70
   7  -4  -3  127.49    6.90
   7  -4  -3  125.69    7.40
   7  -4  -3  113.79   20.50
   7  -4  -3  124.79    5.60
   7   4  -3  140.89   10.60
   7   4  -3  137.29    8.90
   7   4  -3  127.19    7.10
   7   4  -3  129.99    6.20
   7   4  -3  137.79    8.90
   7   4  -3  121.89    5.80
  -7   4   3  130.29    5.70
   7   4  -3  120.19    7.00
   6  -4  -3   98.69   13.90
   6  -4  -3   87.29    4.20
   6  -4  -3   93.19    5.70
   6  -4  -3   87.99    5.20
   6  -4  -3   90.09    4.30
   6   4  -3   82.59    4.40
   6   4  -3   91.09    6.90
   6   4  -3   97.79    5.20
   6   4  -3  104.19    8.40
   6   4  -3   90.89    4.70
   6   4  -3   95.19    5.60
  -6   4   3   95.39    4.30
   6   4  -3   89.39    6.70
   6   4  -3   85.89    5.30
   5  -4  -3  132.99    6.20
   5  -4  -3  139.29    7.20
   5  -4  -3  131.19    6.20
   5  -4  -3  150.18   15.60
   5   4  -3  160.98   10.40
   5   4  -3  130.89    7.00
   5   4  -3  146.99    7.90
   5   4  -3  143.49    8.90
  -5   4   3  151.58    6.60
   5   4  -3  117.19    7.20
   5   4  -3  143.49    8.40
   5   4  -3  128.79    7.00
   4  -4  -3  287.87   14.10
   4  -4  -3  348.57   24.10
   4   4  -3  300.97   14.50
   3  -4  -3  544.15   23.60
   3  -4  -3  585.54   33.20
  -3  -4   3  512.25   21.90
   3   4  -3  536.35   21.80
   3   4  -3  542.75   23.10
   2  -4  -3  302.97   13.90
  -2  -4   3  287.07   12.50
   2  -4  -3  303.27   21.20
  -2  -4   3  261.27   12.30
   2   4  -3  298.37   12.20
   2   4  -3  298.27   13.10
   1  -4  -3  545.25   31.60
   1  -4  -3  575.34   23.40
  -1  -4   3  479.65   22.30
  -1  -4   3  488.35   22.70
   1   4  -3  561.34   21.60
   1   4  -3  544.15   22.30
   1   4  -3  549.74   24.60
   0  -4   3  426.26   18.50
   0  -4  -3  417.86   27.10
   0  -4  -3  449.76   19.50
   0   4   3  447.06   17.40
   0   4  -3  465.75   18.10
  -1  -4  -3  549.35   22.70
   1  -4   3  540.35   21.80
  -1  -4  -3  447.16   30.20
  -1   4  -3  554.64   21.30
   1   4   3  555.84   22.50
  -1   4  -3  482.25   28.30
   2  -4   3  285.57   13.10
   2  -4   3  318.57   20.30
   2   4   3  303.57   13.40
   2   4   3  301.57   13.90
   3  -4   3  587.34   33.10
   3  -4   3  526.25   23.30
   3   4   3  533.45   24.40
   3   4   3  560.24   24.10
   3   4   3  654.83   34.10
   4  -4   3  275.57   12.60
   4  -4   3  327.07   23.00
   4   4   3  270.07   14.00
   4   4   3  304.47   13.90
   5  -4   3  123.79    6.10
   5  -4   3  135.09    6.50
   5   4   3  140.59    7.90
   5   4   3  123.79    6.60
   5   4   3  123.59    6.10
   5   4   3  134.69    9.60
   6  -4   3   94.09    5.50
   6  -4   3   79.59    5.50
   6  -4   3   88.19    4.30
   6  -4   3   86.49    4.10
  -6  -4  -3   88.79    4.60
   6   4   3   84.69    5.10
   6   4   3   87.69    5.20
  -6   4  -3   92.89    4.10
   6   4   3   98.79    6.60
   6   4   3   77.59    5.00
  -6   4  -3  104.19   13.70
   6   4   3   95.09    8.00
   6   4   3   84.69    4.60
   7  -4   3  125.49    6.00
   7  -4   3  130.39    5.90
   7  -4   3  134.49    7.40
   7  -4   3  129.79    7.10
  -7  -4  -3  130.19    6.40
   7   4   3  129.29    7.00
   7   4   3  125.09    6.20
   7   4   3  125.69    6.90
   7   4   3  127.89    8.50
  -7   4  -3  158.88   19.10
   7   4   3  140.09   10.50
   7   4   3  117.59    6.90
   8  -4   3   26.90    4.90
   8  -4   3   30.90    2.20
   8  -4   3   28.90    2.00
  -8  -4  -3   31.20    2.40
   8   4   3   29.10    2.70
   8   4   3   30.80    2.60
   8   4   3   28.40    4.40
   8   4   3   28.30    2.10
   8   4   3   27.90    2.60
   9  -4   3    4.30    0.80
   9  -4   3    4.20    0.80
  -9  -4  -3    4.80    1.00
   9   4   3    4.60    1.00
   9   4   3    4.00    1.00
   9   4   3    5.30    1.20
   9   4   3    2.60    0.80
 -10  -4  -3    9.80    1.20
  10  -4   3    9.20    1.20
  10  -4   3    8.80    1.10
  10   4   3    9.90    1.30
  10   4   3   10.30    2.30
  10   4   3   10.80    1.40
 -10   4  -3    9.80    1.20
  10   4   3   11.40    1.60
  10   4   3    8.50    1.20
  11  -4   3   22.80    1.60
  11  -4   3   25.30    1.70
 -11  -4  -3   17.20    2.00
 -11  -4  -3   23.10    2.20
  11   4   3   26.00    2.50
  11   4   3   19.90    3.20
 -11   4  -3   18.70    1.60
  11   4   3   22.20    1.60
  11  -5  -3   72.89    3.20
 -11  -5   3   63.09    3.20
  11   5  -3   61.39    4.50
  11   5  -3   72.29    3.40
 -10  -5   3    0.20    0.40
  10  -5  -3    0.50    0.30
  10  -5  -3    0.70    0.60
  10   5  -3    1.80    0.70
  10   5  -3    0.10    0.50
  10   5  -3   -0.20    0.70
  10   5  -3    1.00    0.40
  10   5  -3   -0.20    0.80
   9  -5  -3   10.70    1.00
   9  -5  -3    8.70    1.10
  -9  -5   3    9.00    1.30
   9  -5  -3    8.60    1.30
   9   5  -3    8.90    1.10
  -9   5   3    7.00    0.80
   9   5  -3    9.60    2.40
   9   5  -3   12.00    1.50
   9   5  -3    9.30    1.80
   9   5  -3    9.90    1.40
   8  -5  -3   18.00    1.80
  -8  -5   3   19.90    1.90
   8  -5  -3   14.70    1.30
   8  -5  -3   17.70    1.60
   8   5  -3   24.00    2.80
   8   5  -3   21.20    2.60
   8   5  -3   20.00    3.70
   8   5  -3   18.70    2.30
   8   5  -3   19.70    3.10
  -7  -5   3  101.89    5.40
   7  -5  -3  101.39    6.20
   7  -5  -3  108.99    4.90
   7  -5  -3   91.29   18.20
   7  -5  -3  104.59    6.80
   7  -5  -3  104.69    4.80
   7   5  -3  115.89    8.50
   7   5  -3  107.99    7.70
  -7   5   3  105.49    4.80
   7   5  -3  112.09    9.60
   7   5  -3  102.39    6.20
   7   5  -3  106.39    6.30
   7   5  -3  108.29    5.50
   6  -5  -3  118.39   15.90
   6  -5  -3  109.79    8.10
   6  -5  -3  112.29    5.10
   6  -5  -3  110.19    6.20
   6  -5  -3  114.69    6.10
   6   5  -3  103.69    6.20
   6   5  -3  106.79    7.80
  -6   5   3  108.59    4.90
   6   5  -3   97.59    9.40
   6   5  -3   93.19   12.00
   5  -5  -3   93.09    5.80
   5  -5  -3  112.69   14.50
   5  -5  -3   95.79    4.70
   5  -5  -3   94.69    4.60
   5   5  -3   89.59    4.80
   5   5  -3   90.69    5.10
   5   5  -3   98.49    7.00
   5   5  -3  101.29    8.20
   5   5  -3   92.39    5.50
  -5   5   3   95.99    4.30
   5   5  -3   92.29    6.90
   5   5  -3   88.29    4.30
   5   5  -3   85.59    5.30
   4  -5  -3  102.39    5.80
   4  -5  -3  101.19    6.50
   4  -5  -3  126.19   14.60
   4  -5  -3  107.99    6.40
   4   5  -3  106.69    6.80
   4   5  -3  108.29    8.60
   4   5  -3   92.89    5.40
   4   5  -3  103.79    4.90
  -4   5   3  104.29    4.60
   4   5  -3  102.69    7.10
  -4   5   3  106.89    5.00
   4   5  -3   95.29    5.90
   4   5  -3   99.29    5.90
   3  -5  -3  321.97   24.40
   3  -5  -3  269.07   14.00
  -3  -5   3  290.97   13.10
   3   5  -3  262.07   15.20
   3   5  -3  289.97   12.00
   2  -5  -3  167.98    9.60
  -2  -5   3  170.08    8.60
   2  -5  -3  182.58   17.30
   2   5  -3  174.78    8.90
   2   5  -3  178.38    7.80
   1  -5  -3  206.38   10.80
  -1  -5   3  193.08    9.60
   1  -5  -3  199.98   18.30
   1   5  -3  205.98    8.90
  -1   5   3  202.88    8.60
   1   5  -3  198.08   12.40
   0  -5   3  383.36   17.20
   0  -5  -3  371.66   27.60
   0  -5  -3  427.86   18.60
   0   5   3  390.76   15.70
   0   5  -3  423.26   16.50
   0   5  -3  365.46   22.60
   1  -5   3  192.08    9.50
  -1  -5  -3  208.38   10.60
  -1   5  -3  203.48    8.90
  -1   5  -3  176.68   16.00
  -2  -5  -3  177.48    9.60
   2  -5   3  168.88    8.50
  -2   5  -3  169.58    8.20
   3  -5   3  267.07   14.30
   3   5   3  305.27   13.70
   4  -5   3   91.89    4.60
   4  -5   3  102.59    5.30
   4   5   3   87.89    5.20
   4   5   3  103.99    7.80
   4   5   3   93.39    5.20
   4   5   3   94.29    5.00
   4   5   3  107.09    6.60
   5  -5   3   90.89    4.20
   5  -5   3   81.69    4.20
  -5  -5  -3   90.09    4.70
   5   5   3   89.29    5.10
   5   5   3   83.69    5.00
   5   5   3   94.09    6.60
   5   5   3   92.09    4.80
   5   5   3  100.29    8.00
   5   5   3   85.69    5.20
   6  -5   3  114.19    6.00
   6  -5   3  106.09    6.50
  -6  -5  -3  100.59    5.40
   6  -5   3  103.29    4.90
   6   5   3   99.99    9.80
   6   5   3  111.49    5.50
   6   5   3  106.79    7.60
  -6   5  -3  107.79   14.70
   6   5   3   91.19    5.70
   6   5   3   99.19    6.00
   7  -5   3  109.19    5.20
   7  -5   3  107.79    4.90
   7  -5   3  100.59    6.20
  -7  -5  -3  107.29    5.60
   7  -5   3  101.29    6.50
   7   5   3   93.99    7.90
   7   5   3  112.69    6.30
   7   5   3  112.69    6.00
  -7   5  -3  102.69   21.40
   7   5   3  103.09    6.00
  -7   5  -3  103.39    5.20
   7   5   3  112.69    9.40
   7   5   3  105.69    5.40
   8  -5   3   18.00    1.60
   8  -5   3   17.80    1.80
   8   5   3   18.20    2.20
   8   5   3   16.50    2.80
   8   5   3   20.60    3.80
   8   5   3   18.80    2.00
   9  -5   3   11.30    1.20
   9  -5   3    8.80    1.00
  -9  -5  -3    8.80    1.30
   9   5   3    9.70    1.20
   9   5   3   10.00    1.50
   9   5   3    9.00    2.40
   9   5   3    7.70    1.00
   9   5   3    9.90    1.40
  10  -5   3    0.70    0.40
 -10  -5  -3    0.00    0.70
  10  -5   3    0.50    0.60
 -10  -5  -3    1.90    0.60
 -10   5  -3    0.30    0.30
  10   5   3    1.80    0.60
  10   5   3    1.40    0.60
  10   5   3   -0.10    0.60
  11  -5   3   75.79    3.30
 -11  -5  -3   65.19    3.20
  11  -5   3   70.79    3.30
  11   5   3   56.19    4.50
 -11   5  -3   59.89    3.50
  11   5   3   72.19    3.40
 -11   5  -3   71.89    3.10
 -10  -6   3    8.40    1.30
  10  -6  -3    7.80    1.50
  10  -6  -3   12.90    1.10
  10   6  -3    9.90    2.00
  10   6  -3   12.80    1.20
  10   6  -3   11.20    1.00
  10   6  -3   11.40    1.60
   9  -6  -3   43.30    2.40
  -9  -6   3   43.10    2.70
   9  -6  -3   41.10    2.10
   9   6  -3   44.10    3.00
   9   6  -3   43.90    3.00
   9   6  -3   38.80    3.30
   9   6  -3   41.10    2.50
   9   6  -3   38.80    4.70
   8  -6  -3   29.90    1.80
  -8  -6   3   23.70    2.30
   8  -6  -3   26.10    1.60
   8   6  -3   26.20    2.50
   8   6  -3   25.90    2.00
   8   6  -3   24.30    4.10
   8   6  -3   27.40    2.60
   8   6  -3   23.80    3.00
   7  -6  -3   12.70    1.10
  -7  -6   3   12.90    2.20
   7  -6  -3   11.90    1.10
   7  -6  -3   10.30    2.50
   7  -6  -3    8.90    2.20
   7   6  -3   12.30    1.90
   7   6  -3   11.90    1.80
   7   6  -3   10.50    2.90
   7   6  -3   13.40    1.50
  -7   6   3   11.70    1.00
   7   6  -3   11.40    3.70
   6  -6  -3   28.40    1.80
   6  -6  -3   26.50    2.90
  -6  -6   3   17.90    4.50
   6  -6  -3   28.00    1.80
   6  -6  -3   24.30    3.00
   6   6  -3   26.90    4.60
  -6   6   3   26.50    1.60
   6   6  -3   28.20    2.70
   6   6  -3   28.20    2.30
   6   6  -3   24.70    3.40
   6   6  -3   28.10    2.70
   6   6  -3   25.10    4.30
  -5  -6   3  235.38   13.90
   5  -6  -3  262.57   10.80
   5  -6  -3  252.17   12.40
   5   6  -3  259.67   12.10
   5   6  -3  249.48   10.50
   5   6  -3  248.18   11.00
  -5   6   3  254.17   10.30
   5   6  -3  247.88   13.80
   4  -6  -3  128.49   16.50
   4  -6  -3  115.89    6.30
   4  -6  -3  120.89    8.00
   4  -6  -3  118.69    5.80
  -4  -6   3  115.49    7.50
   4   6  -3  116.29    6.50
  -4   6   3  136.59    5.50
  -4   6   3  128.99    5.80
   4   6  -3  128.79    8.30
   4   6  -3  113.89    5.40
   4   6  -3  132.69    8.80
   4   6  -3  112.99    6.00
   4   6  -3  119.99    6.50
   4   6  -3  118.99    5.20
   4   6  -3  132.99    9.70
   4   6  -3  119.49    5.50
   3  -6  -3    2.60    0.70
   3  -6  -3    0.40    1.00
   3   6  -3    0.90    0.70
   3   6  -3    1.20    1.10
   3   6  -3    0.20    0.50
   3   6  -3    0.20    0.70
   3   6  -3    1.60    0.60
   3   6  -3    2.10    0.60
  -3   6   3    1.00    0.40
   3   6  -3    0.50    0.50
   3   6  -3    0.10    0.40
   3   6  -3    2.10    0.90
   3   6  -3    1.90    1.40
   2  -6  -3   11.90    2.50
  -2  -6   3    8.60    2.10
   2  -6  -3    9.80    1.50
   2   6  -3    9.90    1.30
   2   6  -3   12.90    2.00
   2   6  -3    7.50    1.40
  -2   6   3   12.00    1.30
   2   6  -3   10.10    2.20
   2   6  -3   12.40    1.40
  -2   6   3   13.80    1.40
   2   6  -3   12.20    1.40
   2   6  -3    9.50    1.30
  -1  -6   3   49.80    4.10
   1  -6  -3   52.69    5.00
  -1   6   3   48.70    3.20
   1   6  -3   63.49    5.50
  -1   6   3   52.79    3.00
   1   6  -3   57.59    5.20
   1   6  -3   55.29    3.30
   1   6  -3   58.39    6.20
   0  -6  -3   51.29    4.80
   0  -6   3   47.30    3.90
   0   6  -3   42.70    6.90
   0   6  -3   50.89    3.10
  -1  -6  -3   59.49    5.10
  -1   6  -3   49.80    3.10
   1   6   3   48.90    3.50
   1   6   3   53.59    3.20
  -1   6  -3   54.09    4.70
  -1   6  -3   55.39    3.50
  -2  -6  -3   10.60    2.60
   2  -6   3   11.30    1.90
   2   6   3   12.70    1.30
  -2   6  -3   12.40    1.00
  -2   6  -3   10.30    1.80
   2   6   3   10.30    1.40
   3  -6   3    0.90    0.50
  -3  -6  -3    1.50    1.20
  -3  -6  -3   -0.30    1.30
   3  -6   3    0.40    0.60
  -3  -6  -3    1.30    0.90
   3   6   3    2.10    0.70
  -3   6  -3    0.60    0.60
   3   6   3    2.80    1.30
   3   6   3    2.00    0.60
   3   6   3    0.20    0.70
  -3   6  -3    3.00    1.00
   4  -6   3  119.09    6.80
  -4  -6  -3  117.79    6.80
  -4  -6  -3  109.69    5.80
   4  -6   3  115.59    5.50
   4   6   3   99.89    6.20
   4   6   3  110.79    5.80
  -4   6  -3  116.29    6.90
   4   6   3  124.39    7.70
   4   6   3  110.69    6.30
   4   6   3  133.19    9.50
   4   6   3  115.39    6.00
   5  -6   3  251.97   10.70
   5  -6   3  230.48   10.30
  -5  -6  -3  239.08   11.10
   5  -6   3  258.87   13.20
  -5  -6  -3  269.77   12.50
   5   6   3  242.98   13.30
   5   6   3  240.48   12.20
   5   6   3  235.78   11.70
   5   6   3  229.68   11.30
   5   6   3  261.47   15.60
   5   6   3  248.68   11.30
   6  -6   3   25.70    2.70
  -6  -6  -3   33.80    3.30
   6  -6   3   26.10    1.90
  -6  -6  -3   28.80    2.40
   6  -6   3   26.30    1.70
   6   6   3   24.70    4.50
   6   6   3   27.00    4.40
   6   6   3   26.20    2.60
  -6   6  -3   31.30    8.00
   6   6   3   26.70    2.10
   6   6   3   27.40    2.40
   6   6   3   25.50    2.50
   7  -6   3   11.10    2.50
  -7  -6  -3   12.40    2.30
  -7  -6  -3   12.00    1.80
   7  -6   3   14.90    1.40
   7  -6   3    9.90    2.40
   7   6   3   13.00    1.40
   7   6   3   13.90    1.80
   7   6   3   13.10    1.80
  -7   6  -3   11.20    1.30
   7   6   3   13.30    3.10
  -7   6  -3    5.80    6.50
   7   6   3   13.00    4.00
   8  -6   3   25.50    1.90
   8  -6   3   25.80    1.70
  -8  -6  -3   25.80    2.20
  -8  -6  -3   22.50    2.70
   8   6   3   26.50    2.00
   8   6   3   23.40    4.00
   8   6   3   23.00    2.20
   8   6   3   23.30    2.40
  -8   6  -3   24.40    1.70
   8   6   3   24.70    1.90
   9  -6   3   40.20    2.30
   9  -6   3   44.30    2.60
  -9  -6  -3   41.60    2.70
  -9  -6  -3   37.40    3.20
   9   6   3   41.00    2.90
   9   6   3   39.60    2.30
   9   6   3   36.70    4.40
   9   6   3   46.40    2.80
 -10  -6  -3    9.90    1.10
 -10  -6  -3    9.30    1.40
  10  -6   3   10.70    0.90
  10  -6   3   13.00    1.10
  10   6   3   11.10    1.10
  10   6   3   11.00    1.90
  10   6   3   11.50    1.20
 -10   6  -3   14.20    1.10
 -10   6  -3   11.10    1.00
   9  -7  -3   39.20    2.00
  -9  -7   3   38.40    2.50
   9  -7  -3   45.30    2.30
   9   7  -3   44.00    2.70
   9   7  -3   45.20    2.50
   9   7  -3   35.50    4.10
  -9   7   3   39.50    2.20
   9   7  -3   44.10    2.80
   8  -7  -3    2.50    0.50
  -8  -7   3    2.50    1.00
   8  -7  -3    1.80    0.50
   8   7  -3    2.00    0.70
   8   7  -3    0.90    1.00
   8   7  -3    1.60    0.60
   8   7  -3    1.90    1.00
   8   7  -3    1.10    0.60
   7  -7  -3    6.80    0.80
   7  -7  -3    6.20    0.90
  -7  -7   3    4.60    1.40
   7  -7  -3    7.60    0.90
   7   7  -3    5.00    2.00
   7   7  -3    3.90    1.10
   7   7  -3    8.10    1.40
   7   7  -3    5.10    1.10
   6  -7  -3   38.70    2.20
   6  -7  -3   39.70    2.30
   6  -7  -3   32.70    3.60
   6  -7  -3   36.40    4.00
   6   7  -3   39.20    4.10
   6   7  -3   39.30    3.30
   6   7  -3   32.70    5.10
   6   7  -3   37.10    3.20
   6   7  -3   42.20    5.60
   6   7  -3   35.30    2.70
   5  -7  -3    2.70    0.60
   5  -7  -3    3.10    0.70
   5  -7  -3    2.00    1.20
   5   7  -3    3.80    1.20
   5   7  -3    2.00    0.70
   5   7  -3    1.60    1.40
   5   7  -3    2.90    1.00
   5   7  -3    0.40    1.70
   4  -7  -3   44.10    4.30
   4  -7  -3   41.40    3.10
  -4  -7   3   30.80    4.80
   4  -7  -3   45.10    2.70
   4   7  -3   42.50    2.40
   4   7  -3   38.80    3.10
   4   7  -3   45.30    4.40
   4   7  -3   38.50    3.20
   4   7  -3   45.90    5.50
  -4   7   3   39.80    2.50
   4   7  -3   37.20    2.90
   3  -7  -3   16.60    3.20
   3  -7  -3   13.70    1.70
  -3  -7   3   13.40    2.70
   3  -7  -3   16.70    2.10
   3   7  -3   18.00    1.80
   3   7  -3   22.10    1.60
  -3   7   3   18.30    1.60
   3   7  -3   18.70    3.40
   3   7  -3   18.10    1.80
   3   7  -3   17.70    1.40
   3   7  -3   17.20    1.90
   3   7  -3   23.70    3.00
   3   7  -3   18.40    1.90
   2  -7  -3   97.69    5.80
   2  -7  -3   96.59    7.70
  -2  -7   3   97.99    6.80
   2   7  -3  101.19    4.40
  -2   7   3  103.39    6.50
   2   7  -3  105.59    5.30
   2   7  -3   96.19    5.30
   2   7  -3  102.89    5.50
   2   7  -3  113.79    8.40
   2   7  -3  102.39    5.00
   2   7  -3  101.09    5.20
   2   7  -3  117.69    7.30
   2   7  -3   97.69    5.60
  -2   7   3  107.19    5.30
   1  -7  -3   86.39    5.20
   1  -7  -3   84.39    6.90
  -1  -7   3   85.29    6.00
   1   7  -3   80.29    4.70
   1   7  -3   89.59    4.80
   1   7  -3   73.49    7.10
   1   7  -3   89.99    4.50
   1   7  -3   84.59    4.50
  -1   7   3   91.19    4.60
   1   7  -3   83.29    4.60
   1   7  -3   86.69    4.10
   1   7  -3   95.39    7.20
   1   7  -3   86.49    4.30
   0  -7  -3  211.98   10.30
   0  -7  -3  219.18   12.70
   0  -7   3  203.68   11.10
   0  -7  -3  207.28    9.50
   0   7  -3  245.08   12.80
   0   7   3  217.28    9.70
   0   7  -3  180.18   10.10
   0   7  -3  217.18    9.90
   0   7  -3  207.38    9.90
   0   7  -3  223.18    9.60
   0   7  -3  210.98    9.60
   0   7  -3  220.38    8.90
  -1  -7  -3   86.89    5.30
   1  -7   3   85.69    5.90
  -1  -7  -3   89.89    7.20
  -1  -7  -3   77.69    4.60
  -1   7  -3   82.09    4.50
   1   7   3   92.99    6.90
  -1   7  -3   87.39    4.50
   1   7   3   90.19    4.60
   1   7   3   89.19    4.80
  -1   7  -3   94.19    5.20
  -1   7  -3   97.79    6.70
  -1   7  -3   84.99    4.70
  -1   7  -3   90.39    4.10
   2  -7   3   92.79    5.50
  -2  -7  -3   92.79   11.20
  -2  -7  -3   98.59    5.30
  -2  -7  -3  106.49    6.10
  -2   7  -3   95.89    5.10
  -2   7  -3  111.89    7.10
   2   7   3  111.99    8.10
  -2   7  -3  112.79    6.10
   2   7   3  106.69    5.40
   2   7   3  102.09    5.40
   3  -7   3   17.10    2.30
   3  -7   3   20.20    1.90
  -3  -7  -3   16.90    2.40
  -3  -7  -3   24.10    4.20
  -3  -7  -3   16.00    1.90
  -3   7  -3   15.80    1.70
   3   7   3   19.50    3.40
   3   7   3   19.50    1.90
   3   7   3   17.20    1.80
   3   7   3   19.50    1.90
  -3   7  -3   21.50    2.50
  -3   7  -3   15.00    2.30
   4  -7   3   37.70    2.40
   4  -7   3   42.20    3.30
  -4  -7  -3   36.80    5.70
  -4  -7  -3   48.30    3.80
   4   7   3   46.30    5.40
   4   7   3   33.80    2.90
   4   7   3   40.00    3.20
  -4   7  -3   40.50    3.70
  -4   7  -3   37.70    2.80
   4   7   3   36.20    2.80
   4   7   3   36.30    2.80
  -5  -7  -3    1.00    1.10
  -5  -7  -3    6.10    3.50
   5  -7   3    1.70    1.10
   5  -7   3    2.80    0.60
   5   7   3    2.60    0.90
  -5   7  -3    0.10    1.30
  -5   7  -3    3.70    0.90
   5   7   3    2.10    1.00
   5   7   3    2.60    1.80
   5   7   3    3.60    0.80
   5   7   3    5.00    1.30
   6  -7   3   40.40    2.40
  -6  -7  -3   40.00    2.90
  -6  -7  -3   25.10    5.80
   6  -7   3   37.30    2.20
  -6  -7  -3   37.40    3.80
   6  -7   3   38.50    3.40
   6   7   3   35.60    3.10
   6   7   3   34.90    5.10
  -6   7  -3   43.30    4.40
   6   7   3   40.10    2.80
   6   7   3   39.10    2.70
   6   7   3   31.20    2.90
  -6   7  -3   37.20    9.10
  -6   7  -3   36.80    2.60
  -7  -7  -3    6.10    1.30
  -7  -7  -3    6.50    1.70
   7  -7   3    6.00    0.80
   7  -7   3    7.90    1.10
   7   7   3    5.30    2.00
  -7   7  -3    6.00    0.80
   7   7   3    6.40    1.00
   7   7   3    5.50    1.00
   7   7   3    5.80    1.40
   7   7   3    5.40    1.20
   8  -7   3    1.20    0.40
  -8  -7  -3    0.80    0.70
   8  -7   3    2.20    0.60
   8   7   3    2.50    1.00
   8   7   3    2.30    0.80
   8   7   3    1.70    0.50
  -8   7  -3    2.30    0.60
   8   7   3    1.40    1.10
   9  -7   3   39.10    2.30
  -9  -7  -3   32.70    2.90
  -9  -7  -3   41.10    2.50
   9  -7   3   40.80    2.20
   9   7   3   39.00    2.40
  -9   7  -3   39.60    2.30
   9   7   3   45.40    2.80
   9   7   3   38.80    4.00
   9  -8  -3   16.20    1.90
   9  -8  -3   22.10    1.30
   9   8  -3   20.60    1.30
  -9   8   3   20.50    1.20
   9   8  -3   21.50    1.80
   8  -8  -3   55.99    2.70
   8  -8  -3   56.19    2.90
  -8  -8   3   53.89    4.30
   8   8  -3   55.69    5.10
   8   8  -3   59.69    3.30
  -8   8   3   54.69    2.90
   8   8  -3   62.49    3.60
   8   8  -3   58.29    3.20
   7  -8  -3   44.50    2.30
   7  -8  -3   47.40    2.50
  -7  -8   3   42.10    3.10
   7   8  -3   46.80    3.40
   7   8  -3   41.20    4.00
   7   8  -3   45.10    2.80
   7   8  -3   45.10    3.10
   7   8  -3   41.10    5.00
  -6  -8   3   16.30    2.60
   6  -8  -3   18.60    1.40
   6  -8  -3   20.60    1.40
   6   8  -3   19.80    2.60
   6   8  -3   18.70    3.70
   6   8  -3   20.20    1.80
   6   8  -3   19.00    2.20
   6   8  -3   17.50    2.00
   5  -8  -3  122.29    5.80
   5   8  -3  133.39   10.20
   5   8  -3  110.99    7.90
   5   8  -3  118.19    6.80
   5   8  -3  117.69    6.20
   5   8  -3  128.09    7.00
   4  -8  -3   10.70    1.20
   4  -8  -3    6.00    2.10
   4  -8  -3    8.20    1.30
   4   8  -3    8.70    1.90
   4   8  -3    9.40    2.90
   4   8  -3    9.40    1.40
   4   8  -3    9.20    1.50
   4   8  -3   10.60    1.00
   4   8  -3   10.90    1.60
  -4   8   3    8.20    1.00
   3  -8  -3   89.59    5.60
   3  -8  -3   94.29    5.00
   3  -8  -3   99.29    7.50
   3   8  -3   99.29    5.50
   3   8  -3  100.09    4.80
  -3   8   3   96.89    4.80
   3   8  -3   96.49    5.30
   3   8  -3  104.69    8.60
   3   8  -3   96.29    6.80
  -3   8   3   97.29    4.90
   3   8  -3   97.19    5.60
  -2  -8   3   59.59    5.70
   2  -8  -3   63.59    6.20
   2  -8  -3   66.69    4.50
   2   8  -3   68.99    6.50
  -2   8   3   68.09    3.70
   2   8  -3   69.89    3.90
   2   8  -3   68.69    3.60
  -2   8   3   67.69    4.80
   2   8  -3   69.59    4.00
   2   8  -3   63.59    4.10
   1  -8  -3  353.56   19.00
   1  -8  -3  365.96   16.30
  -1  -8   3  344.87   17.70
  -1  -8   3  308.07   15.30
   1   8  -3  363.06   15.10
   1   8  -3  391.86   19.10
  -1   8   3  375.36   15.30
  -1   8   3  373.96   17.40
   1   8  -3  356.26   14.80
   1   8  -3  350.36   15.50
   0  -8  -3  427.26   20.50
   0  -8   3  428.66   20.50
   0  -8  -3  382.26   21.00
   0   8   3  422.56   17.50
   0   8   3  435.36   20.20
   0   8  -3  395.16   17.40
   0   8  -3  439.26   20.80
   0   8  -3  401.26   17.30
   0   8  -3  409.06   17.10
   0   8  -3  406.16   17.80
   1  -8   3  332.07   16.20
   1  -8   3  378.86   17.70
  -1  -8  -3  362.86   19.70
  -1  -8  -3  395.96   17.40
  -1   8  -3  387.96   18.70
  -1   8  -3  374.66   15.70
   1   8   3  397.36   19.40
   1   8   3  373.76   15.90
  -1   8  -3  345.47   15.50
   1   8   3  388.36   15.80
  -1   8  -3  368.46   16.50
  -2  -8  -3   71.39    4.70
  -2  -8  -3   62.69    4.00
  -2  -8  -3   57.69    6.60
   2  -8   3   69.49    5.10
   2  -8   3   63.69    4.10
   2   8   3   72.79    6.40
  -2   8  -3   63.79    4.00
  -2   8  -3   73.89    5.50
  -2   8  -3   65.89    4.80
  -2   8  -3   64.09    3.70
   2   8   3   65.89    4.10
   2   8   3   70.59    4.00
   3  -8   3   94.19    5.90
  -3  -8  -3   93.79    6.00
  -3  -8  -3   90.49    8.40
   3  -8   3   98.39    5.10
  -3  -8  -3   92.99    5.30
   3   8   3   88.99    5.30
  -3   8  -3   96.59    6.20
   3   8   3  106.29    8.30
  -3   8  -3   95.39    5.00
  -3   8  -3  105.89    6.50
   3   8   3   99.09    5.20
  -3   8  -3   89.19    5.20
  -4  -8  -3    5.50    1.70
  -4  -8  -3   10.20    1.70
   4  -8   3    9.10    2.00
   4  -8   3   10.00    1.10
  -4   8  -3    6.00    1.20
   4   8   3    8.60    1.30
  -4   8  -3    3.40    1.90
   4   8   3    8.40    1.50
   4   8   3    8.00    2.60
  -4   8  -3    7.10    1.10
   4   8   3    7.90    1.30
  -5  -8  -3  122.19    6.40
   5  -8   3  122.39    5.40
   5   8   3  121.29    6.20
  -5   8  -3  113.59    6.10
  -5   8  -3  105.19   13.80
   5   8   3  121.59    9.80
  -5   8  -3  122.49    6.00
   5   8   3  119.19    6.10
   5   8   3  109.19    6.60
  -6  -8  -3   22.10    2.10
   6  -8   3   19.40    1.40
  -6  -8  -3   19.70    2.70
  -6   8  -3   19.40    1.60
   6   8   3   17.50    3.40
   6   8   3   20.70    1.50
   6   8   3   18.80    2.10
   6   8   3   20.30    1.80
  -6   8  -3   20.30    1.80
  -7  -8  -3   45.60    4.00
   7  -8   3   51.69    2.80
  -7  -8  -3   50.89    3.20
   7  -8   3   46.80    2.50
   7   8   3   44.20    5.00
  -7   8  -3   42.50    2.80
  -7   8  -3   45.90    2.60
   7   8   3   45.40    3.30
  -8  -8  -3   55.09    3.20
   8  -8   3   56.09    2.70
   8  -8   3   56.19    3.00
   8   8   3   56.29    3.40
   8   8   3   47.50    4.60
  -8   8  -3   50.69    2.50
  -8   8  -3   54.29    2.90
   9  -8   3   20.80    1.20
  -9  -8  -3   17.50    1.50
  -9   8  -3   21.50    1.50
   9   8   3   21.20    2.00
  -9   8  -3   21.80    1.50
   9   8   3   16.10    2.10
   8  -9  -3   21.30    1.10
   8  -9  -3   21.70    1.40
  -8   9   3   20.50    1.30
  -8   9   3   19.50    1.10
   8   9  -3   16.10    2.20
   8   9  -3   20.80    1.60
   7  -9  -3   23.10    1.30
   7  -9  -3   21.80    1.40
  -7  -9   3   17.40    1.80
   7   9  -3   21.80    1.70
  -7   9   3   21.90    1.50
   7   9  -3   21.20    1.60
   7   9  -3   20.00    2.90
  -7   9   3   23.10    1.40
   7   9  -3   23.50    1.90
  -6  -9   3    5.10    1.10
   6  -9  -3    3.00    0.50
   6  -9  -3    2.40    0.50
  -6   9   3    2.90    0.80
   6   9  -3    2.60    0.80
   6   9  -3    2.10    0.60
  -6   9   3    3.00    0.60
   6   9  -3    1.20    1.10
   6   9  -3    1.30    1.00
   5  -9  -3    1.00    0.40
   5  -9  -3    0.80    0.40
  -5  -9   3    2.20    1.30
   5   9  -3    2.20    0.80
   5   9  -3    0.70    0.60
  -5   9   3   -0.30    0.50
   5   9  -3    0.60    1.00
   5   9  -3    0.20    0.40
   4  -9  -3    3.80    0.70
  -4  -9   3    3.70    1.40
   4  -9  -3    3.80    0.80
   4   9  -3    4.60    1.00
   4   9  -3    3.70    0.70
   4   9  -3    4.90    1.10
   4   9  -3    3.30    0.90
   4   9  -3    2.70    1.50
   3  -9  -3  116.09    6.30
  -3  -9   3  110.79    6.00
   3   9  -3  116.79    6.00
  -3   9   3  114.29    5.40
   3   9  -3  116.99    9.10
   3   9  -3  108.09    6.50
   2  -9  -3   76.29    5.00
  -2  -9   3   66.59    4.40
   2  -9  -3   72.59    6.90
   2   9  -3   79.39    4.40
   2   9  -3   79.99    4.60
  -2   9   3   77.79    4.60
   2   9  -3   81.79    4.00
  -2   9   3   78.69    4.00
   2   9  -3   81.19    6.90
   1  -9  -3   30.70    3.10
   1  -9  -3   34.60    5.80
  -1  -9   3   33.20    3.30
  -1  -9   3   43.70    6.70
   1   9  -3   36.60    2.40
  -1   9   3   37.90    2.70
  -1   9   3   36.30    2.40
   1   9  -3   37.10    2.60
  -1   9   3   38.90    3.50
   1   9  -3   39.30    4.40
   0  -9   3  120.09    7.80
   0  -9  -3  116.29    9.60
   0  -9  -3  121.29    7.00
   0  -9   3  114.19    6.50
   0   9   3  130.09    6.10
   0   9  -3  119.39    5.90
   0   9   3  131.79    8.00
   0   9   3  120.09    5.90
   0   9  -3  121.89    6.00
   0   9  -3  124.49    5.70
   0   9  -3  132.99    8.60
  -1  -9  -3   34.30    7.60
   1  -9   3   36.40    3.00
  -1  -9  -3   36.30    3.40
   1  -9   3   37.60    5.80
  -1  -9  -3   37.30    2.80
  -1   9  -3   35.30    2.40
  -1   9  -3   39.80    4.00
   1   9   3   35.90    4.00
   1   9   3   38.50    2.50
  -1   9  -3   41.60    2.70
   1   9   3   37.20    2.40
  -2  -9  -3   68.59    8.10
   2  -9   3   84.69    4.60
  -2  -9  -3   77.19    5.20
  -2  -9  -3   80.09    4.60
   2  -9   3   76.89    5.40
  -2   9  -3   80.49    5.70
   2   9   3   79.49    4.20
  -2   9  -3   74.49    4.40
   2   9   3   77.39    3.90
   2   9   3   80.89    6.80
  -2   9  -3   75.59    4.10
   3  -9   3  125.09    6.00
  -3  -9  -3  117.29    6.20
  -3   9  -3  107.79    5.80
   3   9   3  110.49    6.10
   3   9   3  110.59    5.90
   3   9   3  100.69    9.60
  -4  -9  -3    5.70    1.30
  -4  -9  -3    4.70    1.20
   4  -9   3    3.70    0.70
   4   9   3    5.30    1.10
   4   9   3    2.40    0.60
   4   9   3    2.80    1.50
  -4   9  -3    4.30    0.90
  -4   9  -3    0.90    3.80
  -5  -9  -3   -0.20    0.70
   5  -9   3    0.80    0.30
  -5   9  -3    0.30    0.40
   5   9   3    0.80    1.20
   5   9   3    0.80    0.70
  -5   9  -3    0.60    0.40
  -6  -9  -3    1.60    0.80
  -6  -9  -3    3.20    1.20
   6  -9   3    1.70    0.40
  -6   9  -3    3.20    0.80
   6   9   3    1.80    0.80
   6   9   3    1.20    1.10
  -7  -9  -3   22.60    1.80
  -7  -9  -3   17.40    2.00
   7  -9   3   24.50    1.40
   7   9   3   18.70    2.70
  -7   9  -3   25.00    1.60
   7   9   3   21.90    1.80
  -7   9  -3   21.60    1.60
   8  -9   3   22.10    1.40
  -8  -9  -3   19.80    1.50
  -8   9  -3   20.90    1.30
   8   9   3   21.20    1.50
   7 -10  -3   39.90    1.70
   7  10  -3   39.00    2.10
   7  10  -3   30.00    3.00
   6 -10  -3  147.99    6.40
   6 -10  -3  133.69    5.50
  -6  10   3  129.79    5.90
   6  10  -3  106.09    7.70
   6  10  -3  138.79    6.90
  -5 -10   3   79.09    4.10
   5 -10  -3   78.49    3.90
   5  10  -3   73.59    4.20
  -5  10   3   79.69    4.90
   4 -10  -3   30.30    1.90
  -4 -10   3   25.40    2.30
   4  10  -3   27.20    2.20
  -4  10   3   28.60    2.10
   4  10  -3   30.40    3.80
  -3 -10   3   35.30    2.90
   3 -10  -3   43.50    2.80
  -3  10   3   42.80    2.90
   3  10  -3   44.40    2.30
   3  10  -3   42.80    4.60
   3  10  -3   45.50    2.90
   2 -10  -3    5.50    1.20
  -2  10   3    5.90    1.00
   2  10  -3    6.10    0.70
   2  10  -3    6.30    1.10
   2  10  -3    3.90    1.40
   1 -10  -3   32.30    2.90
  -1 -10   3   32.20    2.80
  -1  10   3   33.60    2.00
   1  10  -3   34.30    2.20
   1  10  -3   32.10    2.20
   1  10  -3   31.60    3.70
  -1  10   3   34.80    2.40
   0 -10   3   14.80    1.90
   0 -10  -3   12.50    1.90
   0  10   3   13.80    1.20
   0  10   3   12.70    1.30
   0  10  -3   11.90    2.10
   0  10   3    9.60    1.80
   0  10  -3   12.80    1.30
  -1 -10  -3   34.30    3.00
   1 -10   3   34.70    2.90
  -1  10  -3   32.50    3.30
   1  10   3   30.50    3.30
   1  10   3   34.90    2.10
  -1  10  -3   32.30    2.30
   1  10   3   33.10    2.00
  -2 -10  -3    3.40    1.20
   2 -10   3    5.90    0.90
  -2  10  -3    6.30    0.90
   2  10   3    4.60    0.70
   2  10   3    4.70    1.50
  -2  10  -3    5.60    0.90
  -3 -10  -3   47.60    3.60
   3 -10   3   44.90    2.40
  -3 -10  -3   41.50    2.90
   3  10   3   41.60    2.00
  -3  10  -3   43.10    2.50
   3  10   3   38.10    4.00
  -3  10  -3   39.10    2.60
  -4 -10  -3   31.20    2.30
  -4 -10  -3   23.10    2.60
   4 -10   3   29.40    1.70
  -4  10  -3   28.60    2.00
   4  10   3   23.50    3.20
   4  10   3   28.20    2.10
  -5 -10  -3   75.89    4.10
  -5 -10  -3   69.69    5.40
   5 -10   3   82.39    3.50
  -5  10  -3   77.59    3.80
   5  10   3   66.99    4.10
  -5  10  -3   77.79    3.80
  -6 -10  -3  130.39    6.20
   6 -10   3  140.49    5.60
  -6  10  -3  132.49    6.10
  -6  10  -3  133.79    5.80
   6  10   3  120.29    5.90
  -7 -10  -3   38.10    2.10
   7 -10   3   41.00    1.90
  -7  10  -3   35.10    1.80
  -7  10  -3   39.50    2.00
   5 -11  -3   36.00    1.70
  -5  11   3   33.30    1.90
   4 -11  -3   81.79    3.40
   4  11  -3   67.39    5.00
  -4  11   3   82.59    3.80
   4  11  -3   65.49    3.40
   3 -11  -3   93.99    4.20
   3  11  -3   84.39    5.80
  -3  11   3   90.39    4.40
   3  11  -3   90.09    3.80
   3  11  -3   84.39    4.00
   2 -11  -3   31.80    2.20
   2  11  -3   31.60    1.70
  -2  11   3   30.90    2.00
   2  11  -3   23.60    3.20
   1 -11  -3   27.10    2.80
  -1  11   3   30.60    1.90
   1  11  -3   23.70    2.70
   1  11  -3   28.20    1.70
   0 -11   3    9.40    1.50
   0  11  -3    9.00    0.90
   0  11  -3    8.70    1.50
   0  11   3    9.40    0.90
  -1 -11  -3   29.00    2.50
   1  11   3   27.80    2.10
  -1  11  -3   26.60    1.80
  -2 -11  -3   28.60    2.40
   2 -11   3   32.40    1.70
  -2  11  -3   28.20    2.00
  -3 -11  -3   78.69    4.50
  -3  11  -3   84.09    4.00
   4 -11   3   83.19    3.40
  -4 -11  -3   60.79    3.90
  -4  11  -3   76.79    3.60
   5 -11   3   38.90    2.00
  -5  11  -3   40.40    2.30
   2 -12  -3   23.20    1.30
  -2  12   3   23.70    1.30
   1 -12  -3   63.99    3.00
  -1  12   3   58.89    2.80
   1  12  -3   62.89    2.70
   0 -12  -3  221.38    9.10
   0  12  -3  213.08    8.80
  -1 -12  -3   58.79    3.00
  -1  12  -3   62.69    3.10
  -2 -12  -3   18.00    1.30
  -2  12  -3   17.00    1.30
  11   0  -4   47.50    4.40
  11   0  -4   56.99    2.70
  11   0  -4   59.89    3.40
  11   0  -4   46.40    3.90
  11   0  -4   58.09    3.20
 -11   0   4   58.59    3.10
  10   0  -4    9.10    1.40
  10   0  -4    5.40    1.80
 -10   0   4    8.80    1.00
  10   0  -4    9.00    0.90
  10   0  -4    9.00    1.10
   9   0  -4   29.30    2.70
   9   0  -4   29.60    1.90
  -9   0   4   32.60    2.10
   9   0  -4   19.50    3.90
   9   0  -4   28.50    3.50
   9   0  -4   28.40    2.00
   8   0  -4  663.43   27.60
   8   0  -4  637.24   26.50
  -8   0   4  619.34   25.20
   8   0  -4  601.24   25.20
   8   0  -4  626.04   25.20
   7   0  -4    1.00    1.00
   7   0  -4    2.00    1.00
   7   0  -4    1.50    0.60
   6   0  -4  708.03   29.40
   6   0  -4  744.03   29.70
   6   0  -4  805.92   31.20
   5   0  -4  755.22   30.70
   5   0  -4  754.72   30.00
   4   0  -4 1821.32   73.29
   4   0  -4 1837.92   72.59
   4   0  -4 1957.90   78.89
   3   0  -4 1140.79   42.60
   3   0  -4 1049.59   43.80
   2   0  -4 5209.88  200.68
   1   0  -4 2092.99   79.69
   1   0  -4 2249.57   79.99
   1   0  -4 2037.30   79.69
  -1   0   4 2017.70   79.99
  -1   0   4 1919.01   80.09
   1   0   4 2176.38   78.09
   1   0   4 1848.52   77.39
   2   0   4 4034.20  155.48
  -3   0  -4 1321.97   57.89
   3   0   4 1349.07   50.09
   3   0   4 1155.38   49.70
   4   0   4 2041.50   79.19
  -4   0  -4 2157.58   89.99
   4   0   4 1871.31   78.69
  -5   0  -4  854.91   44.90
   5   0   4  785.62   32.70
   5   0   4  770.12   32.10
   6   0   4  822.52   33.50
   6   0   4  763.92   32.40
   6   0   4  710.63   31.90
  -6   0  -4  929.61   50.09
   6   0   4  819.02   32.70
  -6   0  -4  788.42   31.80
   7   0   4   -0.90    1.50
   7   0   4    0.50    0.40
   7   0   4    2.80    1.20
  -7   0  -4    2.60    0.60
   7   0   4    1.10    0.60
   7   0   4   -0.70    1.10
  -8   0  -4  620.64   27.70
   8   0   4  626.84   27.00
  -8   0  -4  637.34   25.40
   8   0   4  630.04   27.40
   8   0   4  630.04   25.80
   8   0   4  619.04   25.60
   9   0   4   27.20    2.30
  -9   0  -4   23.10    2.70
  -9   0  -4   27.80    2.10
   9   0   4   25.20    2.80
   9   0   4   18.60    3.50
  10   0   4    8.00    1.20
 -10   0  -4   10.80    2.20
 -10   0  -4    7.30    1.10
  10   0   4    9.50    1.30
  10   0   4    7.10    1.20
  11   0   4   59.59    3.50
  11   0   4   51.29    3.40
 -11   0  -4   50.59    2.70
  11   0   4   57.09    3.30
  11  -1  -4    4.90    1.30
  11  -1  -4    8.40    1.20
 -11  -1   4    8.40    0.90
  11  -1  -4    8.70    0.90
  11   1  -4    8.10    1.20
  11   1  -4    6.50    1.30
  11   1  -4    6.70    0.80
  11   1  -4    4.90    1.60
 -11   1   4    7.90    0.80
  10  -1  -4    3.90    0.70
 -10  -1   4    4.00    0.80
  10  -1  -4    3.40    0.70
  10  -1  -4    3.80    1.00
  10  -1  -4    3.90    1.40
  10   1  -4    2.90    1.10
  10   1  -4    4.40    0.80
 -10   1   4    4.50    0.80
  10   1  -4    4.30    1.50
  10   1  -4    4.20    0.80
   9  -1  -4   99.69    4.80
   9  -1  -4   94.09    7.10
   9  -1  -4  100.79    4.70
   9  -1  -4  100.89    5.70
   9  -1  -4   94.49    6.80
  -9  -1   4   97.89    4.80
   9   1  -4  100.49    7.20
   9   1  -4   99.39    5.80
   9   1  -4   98.49    4.90
   9   1  -4   87.59    7.10
  -9   1   4   96.79    4.70
   9   1  -4   99.69    4.80
   8  -1  -4    5.30    1.70
   8  -1  -4    5.60    0.80
   8  -1  -4    3.80    1.00
  -8  -1   4    6.50    0.80
   8  -1  -4    1.90    1.40
   8  -1  -4    4.00    0.70
   8   1  -4    4.00    0.80
   8   1  -4    4.60    0.80
  -8   1   4    5.20    0.80
   8   1  -4    5.20    1.50
   8   1  -4    3.80    1.40
   8   1  -4    3.80    1.20
   8   1  -4    4.40    1.80
  -7  -1   4   91.09    4.50
   7  -1  -4   93.99    4.30
   7  -1  -4   97.59    5.80
   7  -1  -4   93.69    4.40
   7   1  -4   91.29    4.50
   7   1  -4   91.09    4.50
   7   1  -4   92.69    5.50
  -7   1   4   93.89    4.50
   7   1  -4  111.29    7.20
   7   1  -4  102.29    6.30
   7   1  -4   97.89    5.50
   6  -1  -4    2.90    0.40
   6  -1  -4    3.10    0.50
   6  -1  -4    3.50    0.90
   6   1  -4    2.70    0.90
   6   1  -4    4.40    1.30
   6   1  -4    3.20    0.80
   6   1  -4    2.20    0.50
   6   1  -4    2.70    0.50
   5  -1  -4   36.00    2.30
   5  -1  -4   36.60    2.70
   5  -1  -4   39.20    6.00
   5   1  -4   38.60    2.90
   4  -1  -4    8.20    1.10
   4  -1  -4   12.10    1.10
   4  -1  -4   11.80    3.00
   3  -1  -4  143.59   10.40
   3  -1  -4  124.79    5.90
   3  -1  -4  130.59    5.90
   3   1  -4  128.99    5.60
   3   1  -4  123.79    6.00
  -2  -1   4  351.66   15.60
   2  -1  -4  387.46   20.40
   2  -1  -4  438.16   16.30
   2   1  -4  374.26   15.60
   2   1  -4  397.96   16.90
   2   1  -4  380.86   15.50
  -1  -1   4   30.30    1.50
   1  -1  -4   34.40    2.20
  -1  -1   4   29.80    1.60
   1  -1  -4   31.10    4.00
   1   1  -4   32.20    1.70
  -1   1   4   33.50    2.20
   1   1  -4   32.70    2.10
   1   1  -4   30.80    1.70
   0  -1   4  781.72   30.30
   0  -1  -4  790.82   30.20
   0  -1  -4  736.13   35.40
   0  -1  -4  805.72   30.40
   0   1  -4  776.32   30.60
   0   1  -4  835.22   32.60
   0   1  -4  799.32   30.50
   0   1   4  712.53   30.30
   0   1   4  791.52   31.10
   1  -1   4   39.10    1.80
  -1  -1  -4   30.80    4.30
  -1  -1  -4   32.40    1.60
   1   1   4   36.40    2.30
  -1   1  -4   40.00    3.90
   1   1   4   34.60    1.70
   2  -1   4  398.46   15.70
  -2  -1  -4  386.36   22.00
   2   1   4  402.66   16.40
   2   1   4  372.56   15.60
  -2   1  -4  403.06   20.60
  -3  -1  -4  129.99   11.70
   3  -1   4  133.99    5.80
   3   1   4  131.09    6.50
  -3   1  -4  150.18   11.20
   3   1   4  112.49    5.70
   4  -1   4    8.40    1.00
  -4  -1  -4    7.10    4.20
   4   1   4    9.80    1.50
   4   1   4    6.70    1.00
  -4   1  -4   10.40    3.20
  -5  -1  -4   43.30    8.20
   5  -1   4   42.60    2.70
   5  -1   4   38.20    2.70
   5   1   4   40.00    2.80
   5   1   4   42.30    3.50
  -5   1  -4   46.60    7.60
   6  -1   4    6.10    1.40
   6  -1   4    4.40    0.80
   6  -1   4    3.90    0.60
  -6   1  -4    4.10    3.50
   6   1   4    6.20    1.80
   6   1   4    4.50    0.90
  -7  -1  -4   83.09    5.40
  -7  -1  -4   98.19    4.80
   7  -1   4   92.49    6.10
   7  -1   4  101.69    5.70
   7  -1   4   92.99    4.80
   7  -1   4   91.29    4.70
  -7   1  -4   99.39    4.70
   7   1   4  101.99    6.00
   7   1   4   93.39    4.90
   7   1   4  100.29    5.10
  -7   1  -4  105.39   15.70
   7   1   4   92.99    7.10
   8  -1   4    1.10    3.70
   8  -1   4    4.10    0.90
   8  -1   4    1.40    1.40
  -8  -1  -4    2.60    1.10
   8  -1   4    2.20    1.20
   8  -1   4    4.10    0.80
  -8  -1  -4    4.30    0.80
   8   1   4    3.90    0.90
  -8   1  -4    3.30    0.80
   8   1   4    5.90    1.90
  -8   1  -4    5.20    0.90
   9  -1   4   89.99    6.20
   9  -1   4   93.39    5.20
   9  -1   4   92.89    4.90
  -9  -1  -4   97.59    5.00
   9  -1   4   93.99    7.10
  -9   1  -4   99.29    5.50
  -9   1  -4   92.69    4.70
   9   1   4  100.09    7.80
   9   1   4  100.99    5.40
 -10  -1  -4    5.80    1.00
  10  -1   4    1.20    1.50
  10  -1   4    3.30    0.90
  10  -1   4    4.20    1.00
  10   1   4    3.30    0.90
  10   1   4    3.60    1.00
 -10   1  -4    4.20    0.80
  10   1   4    3.60    0.80
 -10   1  -4    4.80    1.10
 -11  -1  -4    6.40    1.00
  11  -1   4    7.60    1.10
  11  -1   4    7.80    1.10
  11   1   4    8.60    1.10
  11   1   4    7.30    1.80
 -11   1  -4    5.50    1.30
  11   1   4    8.70    1.10
  11   1   4    6.80    1.30
  11  -2  -4  114.89    7.60
  11  -2  -4  146.59    6.10
 -11  -2   4  143.89    6.20
  11  -2  -4  150.28    6.50
  11   2  -4  151.78    6.80
  11   2  -4  120.09    7.70
  11   2  -4  127.69    8.20
  11   2  -4  138.59    5.90
 -11   2   4  132.59    5.90
 -10  -2   4   22.50    1.70
  10  -2  -4   22.10    1.60
  10  -2  -4   24.00    2.10
  10  -2  -4   23.60    1.70
  10  -2  -4   16.40    2.60
  10   2  -4   22.90    1.70
  10   2  -4   21.30    2.10
  10   2  -4   17.40    3.10
 -10   2   4   22.70    1.50
  10   2  -4   17.90    2.60
  -9  -2   4   34.40    2.50
   9  -2  -4   30.40    3.90
   9  -2  -4   34.70    2.20
   9  -2  -4   36.00    2.80
   9   2  -4   34.50    3.00
  -9   2   4   34.70    2.20
   9   2  -4   36.10    3.90
   9   2  -4   35.90    2.30
   9   2  -4   36.90    4.80
  -8  -2   4  108.19    5.20
   8  -2  -4  111.49    5.00
   8  -2  -4  107.39    5.10
   8  -2  -4  105.59    6.80
   8   2  -4  122.79    9.30
   8   2  -4  111.39    6.40
   8   2  -4  122.69    8.10
  -8   2   4  105.59    5.10
   8   2  -4  105.19    5.30
   8   2  -4  110.49    5.40
   8   2  -4  112.09    7.70
   8   2  -4  108.99    6.20
   7  -2  -4  594.64   25.40
   7  -2  -4  672.63   27.40
   7  -2  -4  651.23   25.70
  -7  -2   4  591.44   25.60
   7  -2  -4  664.03   25.50
   7   2  -4  722.13   29.50
   7   2  -4  606.04   26.40
   7   2  -4  665.93   27.10
   7   2  -4  691.83   28.50
  -7   2   4  632.64   25.60
   7   2  -4  629.04   27.00
   7   2  -4  632.64   25.80
   7   2  -4  632.14   25.80
   6  -2  -4  125.29    6.70
   6  -2  -4  124.09    5.50
   6  -2  -4  123.39    6.10
   6  -2  -4  138.39   13.90
  -6   2   4  136.29    5.80
   6   2  -4  112.09    6.40
   6   2  -4  114.49    6.40
   6   2  -4  119.49    6.60
   6   2  -4  113.69    5.60
   6   2  -4  135.29    6.30
   6   2  -4  130.29    5.80
   6   2  -4  140.39    7.60
   5  -2  -4  249.88   10.90
   5  -2  -4  255.27   11.40
   5   2  -4  255.37   12.00
   4  -2  -4 1507.45   55.39
   4  -2  -4 1288.47   55.19
   4   2  -4 1407.26   55.79
   3  -2  -4  414.36   23.50
   3  -2  -4  446.56   17.30
  -3  -2   4  346.37   16.10
   3   2  -4  407.86   16.30
   3   2  -4  401.26   16.90
   2  -2  -4   23.50    2.10
   2  -2  -4   20.90    3.80
  -2  -2   4   19.30    1.00
   2   2  -4   21.40    1.40
   1  -2  -4 1059.29   41.10
   1  -2  -4  933.41   46.40
   1   2  -4 1018.10   40.30
   1   2  -4 1017.80   40.10
  -1   2   4 1092.29   41.20
   0  -2  -4  418.26   24.50
   0  -2   4  504.15   18.50
   0  -2  -4  480.15   19.70
   0   2  -4  498.65   18.90
   0   2   4  437.06   18.20
   0   2  -4  471.45   18.90
   0   2   4  487.65   19.60
   0   2  -4  464.75   20.60
  -1  -2  -4  970.60   47.60
   1  -2   4 1018.00   40.30
  -1   2  -4 1093.59   45.30
   1   2   4 1038.10   40.50
   1   2   4 1054.69   41.30
   2  -2   4   21.40    1.40
  -2  -2  -4   20.00    1.00
  -2  -2  -4   16.90    3.90
   2   2   4   21.90    2.00
   2   2   4   20.90    1.50
  -3  -2  -4  372.66   24.90
   3  -2   4  383.96   15.70
   3   2   4  406.46   17.00
   3   2   4  383.46   16.10
  -4  -2  -4 1401.16   71.19
   4  -2   4 1475.05   56.99
   4   2   4 1377.96   57.39
   4   2   4 1450.45   58.49
  -4   2  -4 1564.44   67.69
   5  -2   4  268.67   11.40
  -5  -2  -4  236.68   23.10
   5  -2   4  260.47   11.30
   5   2   4  253.87   11.90
   5   2   4  267.07   12.90
   6  -2   4  116.19    5.70
   6  -2   4  118.59    5.80
   6  -2   4  128.49    6.50
  -6  -2  -4  126.89    6.10
   6  -2   4  133.19    6.60
   6   2   4  129.99    8.20
   6   2   4  131.29    7.10
   6   2   4  121.49    6.30
   7  -2   4  611.64   25.80
   7  -2   4  636.04   25.70
   7  -2   4  638.04   27.60
  -7  -2  -4  648.54   25.90
   7  -2   4  728.03   30.00
   7   2   4  605.34   26.10
  -7   2  -4  659.53   25.60
   7   2   4  652.43   26.50
   7   2   4  668.43   28.00
   7   2   4  566.74   25.60
   8  -2   4   92.19    7.20
   8  -2   4  107.89    5.20
   8  -2   4  104.49    5.30
  -8  -2  -4  106.59    5.30
   8  -2   4  103.29    6.30
   8   2   4   99.19    5.80
   8   2   4   98.99    5.00
   8   2   4   93.69    7.00
   8   2   4  107.39    5.70
  -8   2  -4  109.49    5.00
   9  -2   4   33.60    2.60
  -9  -2  -4   35.70    2.50
   9  -2   4   27.50    4.20
  -9   2  -4   30.70    3.60
   9   2   4   36.40    2.90
   9   2   4   33.10    2.70
   9   2   4   34.50    2.70
  -9   2  -4   33.10    2.20
  10  -2   4   22.00    1.90
 -10  -2  -4   21.20    1.80
  10  -2   4   15.10    2.30
  10   2   4   18.40    3.20
  10   2   4   20.80    2.00
  10   2   4   21.30    1.90
 -10   2  -4   18.70    1.40
  10   2   4   21.70    1.90
 -10   2  -4   21.80    2.10
 -11  -2  -4  132.29    6.20
  11  -2   4  148.49    6.60
  11  -2   4  150.48    6.80
  11   2   4  146.19    6.70
 -11   2  -4  127.29    6.60
  11   2   4  149.49    6.80
  11   2   4  143.09    6.40
  11   2   4  117.79    8.70
  11  -3  -4    0.10    0.60
 -11  -3   4    0.80    0.40
  11  -3  -4    0.40    0.30
 -11   3   4    0.40    0.30
  11   3  -4    0.60    0.40
  11   3  -4    0.50    0.50
  11   3  -4    0.90    0.80
  11   3  -4    0.30    0.40
  10  -3  -4   27.60    1.90
  10  -3  -4   30.50    1.70
 -10  -3   4   31.20    2.10
  10  -3  -4   22.30    3.00
  10  -3  -4   28.00    2.20
  10   3  -4   31.70    2.00
 -10   3   4   28.40    1.80
  10   3  -4   25.60    3.70
  10   3  -4   29.50    2.40
  10   3  -4   28.30    3.10
   9  -3  -4   40.60    2.20
  -9  -3   4   39.60    2.50
   9  -3  -4   39.70    2.40
   9  -3  -4   37.00    4.10
   9  -3  -4   42.10    3.00
  -9   3   4   37.80    2.30
   9   3  -4   42.20    4.20
   9   3  -4   40.80    3.10
   9   3  -4   43.00    5.10
   9   3  -4   40.70    2.60
   9   3  -4   40.40    3.20
  -8  -3   4  442.16   18.00
   8  -3  -4  426.06   17.70
   8  -3  -4  447.66   20.00
   8  -3  -4  429.76   17.70
   8   3  -4  432.36   19.30
  -8   3   4  436.36   17.80
   8   3  -4  449.46   23.50
   8   3  -4  435.76   18.10
   8   3  -4  423.16   17.80
   8   3  -4  432.86   19.20
   8   3  -4  460.55   21.60
   8   3  -4  446.26   21.40
   7  -3  -4  218.38   21.10
   7  -3  -4  241.88   10.70
   7  -3  -4  234.68   13.00
   7  -3  -4  238.68   10.40
   7  -3  -4  267.17   11.10
   7   3  -4  274.27   15.80
   7   3  -4  279.07   16.10
   7   3  -4  275.17   14.40
  -7   3   4  271.17   11.30
   7   3  -4  250.67   12.00
   7   3  -4  224.98   10.80
   7   3  -4  266.67   14.20
   7   3  -4  289.87   11.60
   7   3  -4  244.38   11.50
   6  -3  -4  307.97   14.30
   6  -3  -4  337.07   24.60
   6  -3  -4  310.27   14.00
   6  -3  -4  294.87   12.40
   6  -3  -4  305.87   12.50
   6   3  -4  294.17   13.60
   6   3  -4  335.07   17.50
   6   3  -4  317.37   15.90
   6   3  -4  295.87   12.80
   6   3  -4  309.57   15.20
   6   3  -4  287.07   13.70
   6   3  -4  307.77   13.90
  -6   3   4  316.57   12.60
   6   3  -4  270.87   12.60
   5  -3  -4  427.26   17.70
   5   3  -4  451.25   19.20
   5   3  -4  411.46   17.30
   5   3  -4  404.56   17.60
   5   3  -4  397.36   18.80
   4  -3  -4  276.57   19.60
   4  -3  -4  239.38   11.50
   4   3  -4  252.17   10.60
   4   3  -4  237.08   11.70
   3  -3  -4  574.94   31.70
   3  -3  -4  584.04   23.90
   3   3  -4  530.15   22.30
   3   3  -4  546.75   23.30
  -2  -3   4  287.17   12.00
   2  -3  -4  335.27   14.10
   2  -3  -4  296.97   20.10
   2   3  -4  303.97   12.50
   2   3  -4  291.97   13.10
  -1  -3   4  497.45   20.10
   1  -3  -4  507.05   28.60
   1  -3  -4  511.75   22.10
  -1  -3   4  538.75   20.30
   1   3  -4  469.85   20.60
   0  -3  -4  959.20   48.70
   0  -3  -4  994.60   43.80
   0  -3   4 1078.39   40.00
   0   3   4 1075.89   41.20
   0   3   4  988.60   39.20
   0   3  -4  995.30   40.20
  -1  -3  -4  457.35   28.60
   1  -3   4  556.74   20.70
  -1   3  -4  541.65   20.80
   1   3   4  526.05   21.70
  -1   3  -4  474.95   25.70
  -2  -3  -4  266.67   20.30
   2  -3   4  283.57   12.10
   2  -3   4  293.37   18.20
   2   3   4  313.77   12.70
   2   3   4  300.07   13.40
   3  -3   4  569.14   30.20
   3  -3   4  514.25   21.30
  -3  -3  -4  466.15   32.30
   3   3   4  559.44   23.00
   3   3   4  530.75   22.00
   4  -3   4  231.78    9.80
  -4  -3  -4  197.68   20.60
   4   3   4  225.78   10.60
   4   3   4  239.08   11.70
   5  -3   4  388.36   16.90
   5  -3   4  368.46   16.30
   5   3   4  435.26   18.00
   5   3   4  374.56   17.20
   5   3   4  419.36   19.10
   6  -3   4  292.17   12.40
   6  -3   4  296.27   12.20
   6  -3   4  305.57   13.40
   6  -3   4  302.37   13.30
  -6  -3  -4  294.07   12.60
   6   3   4  292.87   13.20
   6   3   4  321.77   14.50
   6   3   4  270.47   12.50
  -6   3  -4  292.77   12.20
   7  -3   4  251.07   11.90
  -7  -3  -4  240.48   10.80
   7  -3   4  237.28   10.70
   7  -3   4  240.68   11.90
   7  -3   4  258.47   10.90
  -7   3  -4  236.28   10.40
   7   3   4  255.37   12.90
  -7   3  -4  293.87   27.20
   7   3   4  232.88   10.70
   7   3   4  236.28   11.50
   7   3   4  260.27   12.30
  -8  -3  -4  449.46   17.90
   8  -3   4  438.86   17.50
   8  -3   4  420.26   17.70
   8  -3   4  411.96   18.90
   8  -3   4  395.66   19.50
   8   3   4  425.86   18.50
   8   3   4  408.36   17.40
   8   3   4  450.95   18.40
   8   3   4  417.36   20.30
  -8   3  -4  412.86   17.20
   9  -3   4   38.20    2.50
  -9  -3  -4   37.70    2.70
   9  -3   4   37.60    2.70
   9   3   4   40.90    3.00
   9   3   4   42.80    3.10
   9   3   4   34.10    2.30
  -9   3  -4   35.30    2.20
  -9   3  -4   41.40    2.80
   9   3   4   39.30    3.10
   9   3   4   39.10    5.10
  10  -3   4   26.80    2.40
 -10  -3  -4   27.60    2.10
  10  -3   4   30.80    2.20
 -10   3  -4   26.20    2.10
  10   3   4   27.20    3.80
  10   3   4   27.40    2.20
  10   3   4   27.40    2.30
  10   3   4   29.10    2.30
  11  -3   4    0.40    0.40
 -11  -3  -4    1.50    0.40
  11  -3   4    0.50    0.40
 -11   3  -4   -0.10    0.50
  11   3   4    0.00    0.70
  11   3   4    0.70    0.40
  11   3   4    1.80    0.80
  11   3   4    0.20    0.60
  11  -4  -4  136.69    5.70
 -11  -4   4  124.89    6.10
  11   4  -4  142.99    6.20
  11   4  -4  124.19    5.50
  11   4  -4  117.89    8.00
 -10  -4   4   13.60    1.40
  10  -4  -4   13.90    1.40
  10  -4  -4   10.30    1.90
  10  -4  -4   14.00    1.20
  10   4  -4   12.40    2.40
  10   4  -4   12.10    1.30
  10   4  -4   15.80    1.50
  10   4  -4   10.90    1.80
 -10   4   4   13.20    1.10
  10   4  -4   13.30    1.60
   9  -4  -4    2.30    0.80
   9  -4  -4    5.50    0.70
   9  -4  -4    3.90    0.70
  -9   4   4    3.70    0.70
   9   4  -4    3.90    2.00
   9   4  -4    3.20    1.40
   9   4  -4    5.00    1.30
   9   4  -4    3.60    0.80
   9   4  -4    4.70    1.20
   8  -4  -4   27.00    1.70
   8  -4  -4   28.50    3.70
  -8  -4   4   28.90    2.00
   8  -4  -4   26.60    1.80
   8  -4  -4   28.20    1.70
   8   4  -4   25.90    4.80
   8   4  -4   30.90    2.80
   8   4  -4   26.90    2.10
   8   4  -4   30.40    2.90
   8   4  -4   30.80    4.50
  -8   4   4   28.10    1.80
   8   4  -4   27.30    3.60
   7  -4  -4  171.28    7.60
   7  -4  -4  174.28    9.50
   7  -4  -4  173.08    9.40
   7  -4  -4  170.68    7.40
   7   4  -4  183.08   11.10
   7   4  -4  184.38    8.10
   7   4  -4  177.58   10.80
  -7   4   4  170.18    7.60
   7   4  -4  195.08   12.80
   7   4  -4  170.28    9.10
   7   4  -4  175.08    9.10
   6  -4  -4  139.99    6.30
   6  -4  -4  136.09    6.20
   6  -4  -4  147.09    7.80
   6  -4  -4  168.38   17.30
   6  -4  -4  136.99    7.30
   6   4  -4  137.19    7.20
   6   4  -4  146.49    9.10
   6   4  -4  141.89    9.40
  -6   4   4  143.19    6.20
   6   4  -4  134.89    7.50
   6   4  -4  151.18   10.70
   6   4  -4  143.89    7.60
   6   4  -4  142.29    6.70
   5  -4  -4   31.40    2.80
   5  -4  -4   36.20    7.40
   5   4  -4   36.40    5.00
   5   4  -4   30.20    2.10
  -5   4   4   31.00    1.80
   5   4  -4   31.60    2.70
   5   4  -4   33.40    2.60
  -5   4   4   30.40    2.10
   5   4  -4   32.80    2.20
   5   4  -4   33.70    2.00
   5   4  -4   24.20    4.40
   5   4  -4   35.00    2.10
   5   4  -4   29.80    2.70
   5   4  -4   33.10    3.40
   4  -4  -4  323.17   23.30
   4  -4  -4  284.77   13.90
   4   4  -4  305.17   15.30
   4   4  -4  286.67   12.50
  -3  -4   4   42.20    2.50
   3  -4  -4   54.89    4.20
   3  -4  -4   51.69    8.30
   3   4  -4   51.79    2.80
   3   4  -4   51.29    3.70
   2  -4  -4 2584.04  112.39
  -2  -4   4 2439.06   99.19
   2  -4  -4 2749.23  101.29
  -2  -4   4 2410.66   98.99
   2   4  -4 2525.35  100.09
   2   4  -4 2601.24   99.19
   1  -4  -4 2751.92  100.29
   1  -4  -4 2509.35  110.79
  -1  -4   4 2218.38   98.19
   1   4  -4 2570.54   98.89
   1   4  -4 2577.64   98.19
   0  -4  -4    3.10    1.00
   0  -4  -4    1.00    2.10
   0  -4   4    1.10    0.60
   0   4   4    1.60    0.20
   0   4  -4    1.50    1.20
   0   4  -4    1.10    0.40
  -1  -4  -4 2671.93  100.19
  -1  -4  -4 2321.17  110.99
   1  -4   4 2626.74   98.79
  -1   4  -4 2384.56  106.29
  -1   4  -4 2529.25   98.49
   1   4   4 2634.84   99.89
   2  -4   4 2466.25   93.69
  -2  -4  -4 2128.49  107.19
   2   4   4 2557.64   94.19
   2   4   4 2594.94   95.29
  -2   4  -4 2242.98  105.19
   3  -4   4   47.40    3.00
   3  -4   4   51.99    8.00
   3   4   4   51.99    4.30
   3   4   4   54.59    3.70
   4  -4   4  227.18   12.20
   4  -4   4  307.87   25.00
   4   4   4  283.27   12.90
  -5  -4  -4   30.10    2.20
   5  -4   4   30.60    2.40
   5  -4   4   30.10    1.80
   5   4   4   34.80    2.20
   5   4   4   30.20    2.60
   5   4   4   32.60    3.40
   5   4   4   27.90    4.00
   6  -4   4  135.99    7.90
   6  -4   4  132.29    6.10
   6  -4   4  137.29    7.00
  -6  -4  -4  136.09    6.50
   6  -4   4  137.19    6.00
  -6   4  -4  166.28   17.80
  -6   4  -4  128.79    5.90
   6   4   4  135.39   10.10
   6   4   4  135.69    7.10
   6   4   4  131.29    6.40
   6   4   4  119.89    6.90
   6   4   4  140.49    8.40
   7  -4   4  176.18    7.60
   7  -4   4  169.28    7.80
   7  -4   4  176.08    9.20
  -7  -4  -4  172.38    8.10
   7  -4   4  168.58    9.00
  -7   4  -4  182.58   28.30
   7   4   4  188.38   12.50
  -7   4  -4  165.68    7.50
   7   4   4  174.68    8.70
   7   4   4  177.68   10.30
   7   4   4  178.78    8.90
   7   4   4  167.58    8.70
   7   4   4  164.18    7.90
   8  -4   4   25.90    2.00
   8  -4   4   27.00    3.70
  -8  -4  -4   28.90    2.30
   8  -4   4   28.60    2.00
   8  -4   4   22.50    3.80
   8   4   4   28.60    2.10
   8   4   4   31.30    4.50
   8   4   4   25.80    2.50
   8   4   4   29.10    2.60
   8   4   4   19.60    4.30
   8   4   4   33.40    2.70
   9  -4   4    2.90    0.60
   9  -4   4    3.30    0.70
  -9  -4  -4    4.60    1.00
   9   4   4    3.40    1.00
   9   4   4    3.10    1.00
   9   4   4    3.50    0.80
   9   4   4    3.00    1.60
   9   4   4    2.70    0.90
  10  -4   4   14.00    1.40
 -10  -4  -4   11.90    1.40
  10  -4   4   12.30    1.20
  10   4   4   12.30    1.50
  10   4   4   11.20    2.40
  10   4   4    9.80    1.40
  10   4   4   12.70    1.70
 -10   4  -4   11.90    1.30
 -11  -4  -4  116.59    6.30
  11  -4   4  131.09    5.80
 -11  -4  -4  125.49    5.60
  11  -4   4  134.09    5.80
  11   4   4  138.59    5.90
 -11   4  -4  129.99    5.40
 -11   4  -4  112.89    5.70
  11   4   4  132.19    5.60
  11   4   4  107.09    7.30
  10  -5  -4    5.70    1.30
 -10  -5   4    6.30    1.00
  10  -5  -4    7.60    0.80
  10   5  -4    7.80    0.80
  10   5  -4    6.30    1.70
  10   5  -4    8.20    1.20
  10   5  -4    7.00    1.10
  10   5  -4    5.00    1.00
  -9  -5   4   62.99    3.60
   9  -5  -4   61.99    3.20
  -9   5   4   61.79    3.00
   9   5  -4   58.69    6.00
   9   5  -4   62.69    3.50
   9   5  -4   66.19    4.20
   9   5  -4   63.09    4.00
   9   5  -4   63.99    4.90
   8  -5  -4   49.30    2.90
   8  -5  -4   50.79    2.60
   8  -5  -4   51.19    2.60
  -8  -5   4   50.49    3.20
   8   5  -4   48.90    6.60
   8   5  -4   55.79    4.40
  -8   5   4   48.60    2.70
   8   5  -4   49.70    4.80
   8   5  -4   53.19    3.70
   7  -5  -4   65.39    4.80
   7  -5  -4   67.59    3.50
   7  -5  -4   65.49    5.10
   7  -5  -4   67.49    3.30
   7  -5  -4   67.09   12.60
   7   5  -4   65.09    4.70
  -7   5   4   67.89    3.40
   7   5  -4   70.79    4.70
   7   5  -4   75.19    7.50
   7   5  -4   74.19    4.00
   7   5  -4   71.99    6.80
   7   5  -4   72.29    6.10
   6  -5  -4  235.88   11.30
   6  -5  -4  204.08    9.50
   6  -5  -4  206.08    9.80
   6  -5  -4  265.67   24.40
   6  -5  -4  209.28   10.70
   6   5  -4  220.58   10.00
   6   5  -4  213.58   13.60
   6   5  -4  220.78   10.90
   6   5  -4  219.78   10.90
  -6   5   4  224.28    9.40
   6   5  -4  226.58   10.50
   6   5  -4  247.38   15.00
   6   5  -4  224.58   12.90
   5  -5  -4   16.00    6.30
   5  -5  -4   11.90    1.30
   5  -5  -4   12.90    1.30
   5  -5  -4   13.00    2.20
   5   5  -4   15.70    3.10
   5   5  -4   13.90    1.10
   5   5  -4   14.50    2.60
   5   5  -4   13.00    1.70
   5   5  -4   13.60    1.60
   5   5  -4   14.60    1.80
   5   5  -4   17.10    3.10
   5   5  -4   15.90    1.80
   5   5  -4   14.60    1.30
  -5   5   4   16.40    1.10
  -5   5   4   15.60    1.30
   5   5  -4   13.90    1.40
   4  -5  -4   30.20    2.40
   4  -5  -4   31.20    3.30
   4  -5  -4   29.90    2.10
   4  -5  -4   34.70    7.90
  -4   5   4   29.40    1.90
   4   5  -4   30.00    2.30
   4   5  -4   32.10    2.50
   4   5  -4   26.40    5.20
   4   5  -4   37.60    4.30
   4   5  -4   31.10    1.70
   4   5  -4   27.90    2.50
   4   5  -4   32.90    3.40
  -4   5   4   31.20    2.10
   4   5  -4   29.20    2.60
   4   5  -4   29.40    2.50
   4   5  -4   31.60    2.20
  -3  -5   4   59.39    4.00
   3  -5  -4   63.79    5.10
   3  -5  -4   66.09   10.30
   3   5  -4   58.69    3.30
   3   5  -4   60.39    4.50
   2  -5  -4  245.18   21.10
   2  -5  -4  248.28   12.60
  -2  -5   4  221.78   10.80
   2   5  -4  252.17   10.60
   2   5  -4  239.58   11.60
   1  -5  -4  290.47   14.30
  -1  -5   4  256.87   12.50
   1  -5  -4  288.37   23.40
   1   5  -4  293.57   12.30
  -1   5   4  283.77   11.70
   1   5  -4  294.37   17.60
   0  -5  -4    2.30    1.10
   0  -5   4    1.80    0.70
   0  -5  -4    4.70    3.50
   0   5  -4    2.70    0.70
   0   5  -4    1.70    1.60
   1  -5   4  286.27   12.70
  -1  -5  -4  293.67   14.10
  -1  -5  -4  249.38   22.80
  -1   5  -4  302.97   12.40
  -1   5  -4  257.77   19.50
   2  -5   4  234.68   10.90
  -2  -5  -4  243.08   12.50
  -2   5  -4  239.28   10.90
   3  -5   4   67.19    3.80
   3   5   4   57.59    4.30
   3   5   4   59.39    5.40
   4  -5   4   31.10    2.40
  -4  -5  -4   26.10    2.30
   4  -5   4   29.10    1.80
   4   5   4   35.10    3.40
   4   5   4   28.30    3.80
   4   5   4   30.90    2.80
   4   5   4   31.60    3.50
   4   5   4   26.60    2.40
  -5  -5  -4   12.40    1.60
   5  -5   4   13.70    1.10
   5  -5   4   14.20    2.20
   5   5   4   13.60    1.70
   5   5   4   11.80    2.60
   5   5   4   17.40    1.90
   5   5   4   12.90    1.50
   5   5   4   14.00    2.90
  -6  -5  -4  225.58   11.30
   6  -5   4  215.78    9.40
   6  -5   4  226.18   10.40
   6  -5   4  210.68    9.10
   6   5   4  211.38   10.40
  -6   5  -4  206.48    9.60
  -6   5  -4  250.47   22.70
   6   5   4  213.18   10.50
   6   5   4  210.98   12.00
   6   5   4  225.48   14.60
   6   5   4  197.18   10.20
   7  -5   4   66.99    3.70
  -7  -5  -4   69.09    4.10
   7  -5   4   70.19    3.50
   7  -5   4   63.49    4.70
   7  -5   4   70.79    5.10
   7   5   4   72.39    4.50
   7   5   4   69.59    4.50
  -7   5  -4   67.69   13.00
   7   5   4   74.09    6.70
   7   5   4   65.09    3.80
   7   5   4   72.79    4.70
  -7   5  -4   61.99    3.60
   7   5   4   70.99    7.30
   8  -5   4   54.59    3.80
   8  -5   4   47.20    3.10
  -8  -5  -4   55.29    4.00
  -8   5  -4   41.60   18.30
   8   5   4   49.80    3.00
   8   5   4   52.19    3.60
   8   5   4   53.49    3.60
   8   5   4   50.49    6.40
   9  -5   4   59.69    3.50
  -9  -5  -4   62.59    3.60
   9  -5   4   58.59    3.20
   9   5   4   52.09    5.80
   9   5   4   61.89    3.50
   9   5   4   60.99    3.70
   9   5   4   62.99    4.00
   9   5   4   63.19    3.30
 -10  -5  -4    5.90    1.00
  10  -5   4    6.90    1.10
 -10  -5  -4    7.00    1.40
  10  -5   4    7.90    0.90
  10   5   4    6.70    1.00
  10   5   4    5.90    1.20
  10   5   4    4.50    1.50
 -10   5  -4    8.30    1.00
 -10  -6   4   66.09    3.40
  10  -6  -4   68.19    3.70
  10   6  -4   63.49    5.20
  10   6  -4   76.49    3.40
  10   6  -4   76.89    3.70
  -9  -6   4   29.00    2.10
   9  -6  -4   25.30    1.60
   9   6  -4   22.70    1.70
   9   6  -4   21.00    2.40
   9   6  -4   21.50    3.40
   9   6  -4   25.50    2.10
   9   6  -4   26.00    2.20
   8  -6  -4   58.29    2.80
  -8  -6   4   51.79    3.50
   8  -6  -4   55.89    2.90
   8  -6  -4   55.69    2.70
   8   6  -4   56.49    3.90
   8   6  -4   57.29    4.00
   8   6  -4   57.19    6.30
   8   6  -4   53.49    4.60
   8   6  -4   57.09    3.40
   7  -6  -4   30.50    1.80
   7  -6  -4   30.30    4.80
   7  -6  -4   31.20    1.90
  -7   6   4   29.20    1.80
   7   6  -4   31.30    2.90
   7   6  -4   31.10    2.40
   7   6  -4   34.30    3.80
   7   6  -4   39.40    6.40
   7   6  -4   30.50    4.90
   7   6  -4   31.00    3.00
   6  -6  -4   23.00    1.60
   6  -6  -4   14.30    8.10
   6  -6  -4   22.20    1.60
   6  -6  -4   25.30    3.00
   6   6  -4   24.20    2.10
   6   6  -4   22.60    2.40
   6   6  -4   24.60    4.40
   6   6  -4   20.80    2.30
  -6   6   4   21.50    1.40
   6   6  -4   21.90    3.20
   6   6  -4   29.20    4.60
   5  -6  -4  309.07   13.50
   5  -6  -4  332.87   15.80
  -5  -6   4  276.17   17.80
   5  -6  -4  330.97   13.30
   5   6  -4  299.27   14.70
   5   6  -4  358.56   19.00
   5   6  -4  295.27   13.60
   5   6  -4  322.57   16.60
   5   6  -4  314.57   13.00
   5   6  -4  310.17   14.50
   5   6  -4  306.57   12.80
  -5   6   4  312.07   12.70
   4  -6  -4  104.69   15.80
   4  -6  -4   92.69    5.20
  -4  -6   4   79.09    6.00
   4  -6  -4   93.29    4.80
  -4   6   4   92.69    4.10
   4   6  -4   83.59    4.80
   4   6  -4   93.79    4.40
   4   6  -4   99.59    4.70
   4   6  -4   87.69    4.30
   4   6  -4   88.99    5.40
   4   6  -4   98.99    7.00
   4   6  -4   94.59    6.80
   4   6  -4   93.59    4.10
  -4   6   4   95.79    4.70
   4   6  -4  105.39    8.40
   4   6  -4   93.79    5.40
   4   6  -4   86.59    5.10
  -3  -6   4   42.90    3.80
   3  -6  -4   48.80    4.70
   3  -6  -4   47.50    3.20
   3  -6  -4   49.30    3.40
   3  -6  -4   53.39   11.60
   3   6  -4   49.50    2.50
   3   6  -4   58.29    4.70
   3   6  -4   53.39    4.40
   3   6  -4   46.20    2.60
   3   6  -4   49.40    3.10
   3   6  -4   48.20    3.30
   3   6  -4   44.90    3.20
   3   6  -4   48.50    3.40
   3   6  -4   50.79    3.00
   3   6  -4   54.69    5.40
  -3   6   4   48.60    2.40
   3   6  -4   48.80    3.40
  -3   6   4   52.29    3.00
  -2  -6   4   91.69    5.90
   2  -6  -4   99.79    5.70
   2  -6  -4  104.29    7.40
   2  -6  -4  106.79   14.90
   2   6  -4   91.09    5.40
   2   6  -4  106.89    6.80
   2   6  -4  109.79    5.30
   2   6  -4   94.29    5.40
   2   6  -4  102.29    4.90
   2   6  -4   99.89    5.00
   2   6  -4  121.09    9.90
   2   6  -4   95.19    5.30
  -2   6   4  104.39    5.20
  -2   6   4  103.89    5.10
   1  -6  -4   85.69    6.50
  -1  -6   4   74.79    5.00
   1   6  -4   72.69    5.60
   1   6  -4   73.19    4.00
   1   6  -4   78.09    4.40
   1   6  -4   85.39    5.60
   1   6  -4   85.49    5.30
  -1   6   4   76.39    4.30
   1   6  -4   83.79    6.50
   0  -6   4   -0.50    0.70
   0  -6  -4    1.80    1.40
   0   6  -4    1.80    2.50
   0   6   4   -0.20    0.50
   0   6  -4    0.60    0.40
   0   6  -4    0.40    0.50
   0   6  -4    0.40    0.80
  -1  -6  -4   80.89    6.40
   1  -6   4   80.19    5.20
   1   6   4   74.79    4.40
  -1   6  -4   89.19    6.20
  -1   6  -4   84.69    4.70
  -1   6  -4   77.19    4.30
  -2  -6  -4   94.99    5.10
   2  -6   4  107.69    5.90
  -2  -6  -4  100.59    6.00
  -2  -6  -4  109.39    7.70
  -2   6  -4  102.19    5.70
  -2   6  -4   91.89    5.40
  -2   6  -4   99.89    5.10
   2   6   4   91.39    5.20
  -2   6  -4  116.69    7.40
  -3  -6  -4   44.90    4.20
   3  -6   4   52.69    3.50
  -3  -6  -4   48.90    5.30
   3  -6   4   50.29    3.70
  -3   6  -4   54.39    4.20
  -3   6  -4   48.80    3.20
  -3   6  -4   52.79    3.70
   3   6   4   42.30    3.20
   3   6   4   52.09    3.20
   3   6   4   46.90    3.20
   3   6   4   53.89    6.40
   4  -6   4   89.99    5.10
  -4  -6  -4   86.79    4.80
  -4  -6  -4   87.59    5.70
   4  -6   4   87.89    4.30
   4   6   4   87.79    5.10
  -4   6  -4   88.09    5.20
  -4   6  -4   91.89    6.10
   4   6   4   83.89    5.10
  -4   6  -4   86.39    4.80
   4   6   4   97.69    7.90
   4   6   4   86.39    4.80
   5  -6   4  287.97   12.40
   5  -6   4  315.07   13.40
  -5  -6  -4  289.97   13.00
  -5  -6  -4  334.37   14.50
   5   6   4  297.97   22.20
  -5   6  -4  298.07   12.90
   5   6   4  291.57   13.80
   5   6   4  283.07   15.00
   5   6   4  258.27   13.00
   5   6   4  261.27   14.40
   6  -6   4   24.90    1.60
  -6  -6  -4   24.20    2.30
   6  -6   4   19.40    2.40
  -6  -6  -4   23.70    3.00
   6  -6   4   22.20    1.70
  -6   6  -4   16.20    6.60
   6   6   4   22.90    3.90
  -6   6  -4   22.50    1.80
   6   6   4   21.30    1.90
   6   6   4   19.80    2.20
   6   6   4   19.70    4.00
   6   6   4   22.10    2.20
   6   6   4   19.10    2.20
   7  -6   4   31.60    2.00
   7  -6   4   29.40    6.10
  -7  -6  -4   34.20    3.40
   7  -6   4   31.00    2.50
  -7  -6  -4   35.40    2.60
   7  -6   4   29.30    4.40
   7   6   4   28.10    3.10
   7   6   4   30.80    4.60
   7   6   4   31.50    2.60
   7   6   4   30.30    2.80
  -7   6  -4   32.60    2.70
  -7   6  -4   26.20    9.60
   7   6   4   30.20    2.30
  -8  -6  -4   51.49    4.10
  -8  -6  -4   53.99    3.40
   8  -6   4   52.99    2.90
   8  -6   4   55.89    3.20
   8   6   4   51.59    3.80
   8   6   4   55.79    3.50
   8   6   4   53.99    3.10
   8   6   4   58.19    6.10
   8   6   4   55.09    3.30
  -9  -6  -4   21.30    2.30
   9  -6   4   22.60    1.60
   9  -6   4   23.50    1.80
  -9  -6  -4   21.20    1.80
  -9   6  -4   21.50    1.50
   9   6   4   21.00    1.40
   9   6   4   25.20    1.90
   9   6   4   21.80    3.30
   9   6   4   22.40    2.00
  10  -6   4   68.69    3.30
 -10  -6  -4   79.69    4.40
 -10  -6  -4   60.69    3.80
  10  -6   4   73.69    3.60
 -10   6  -4   82.19    4.00
 -10   6  -4   66.99    3.50
  10   6   4   79.99    4.50
  -9  -7   4   27.30    2.10
   9  -7  -4   36.50    1.90
   9   7  -4   30.10    3.50
  -9   7   4   29.30    1.90
   9   7  -4   35.10    2.40
   9   7  -4   35.90    2.10
   9   7  -4   35.40    2.30
   8  -7  -4   75.39    3.50
  -8  -7   4   69.79    4.10
   8  -7  -4   72.39    3.30
   8   7  -4   72.29    4.40
   8   7  -4   72.39    3.90
   8   7  -4   63.19    6.40
   8   7  -4   71.09    4.40
   7  -7  -4   20.70    1.40
   7  -7  -4   18.50    1.30
  -7  -7   4   15.90    2.20
   7   7  -4   17.30    2.10
   7   7  -4   18.20    1.80
   7   7  -4   16.40    2.60
   7   7  -4   17.90    2.10
   7   7  -4   17.70    3.60
   6  -7  -4  109.99    5.00
   6  -7  -4  109.29    8.20
   6  -7  -4  106.59    4.90
   6   7  -4  108.69    9.70
   6   7  -4  101.79    7.50
   6   7  -4   95.19    8.50
   6   7  -4  104.69    6.20
   6   7  -4  101.79    5.50
   6   7  -4  106.89    6.30
   5  -7  -4   19.10    1.60
   5  -7  -4   18.00    1.60
   5  -7  -4   16.80    2.90
   5   7  -4   18.70    3.00
   5   7  -4   19.90    1.90
   5   7  -4   18.90    1.40
   5   7  -4   18.20    2.10
   5   7  -4   24.20    4.10
   5   7  -4   17.90    3.80
   5   7  -4   19.60    2.20
   4  -7  -4    5.50    1.20
  -4  -7   4    5.40    2.50
   4  -7  -4    2.60    1.60
   4  -7  -4    6.50    1.30
  -4   7   4    3.80    0.80
   4   7  -4    6.50    1.20
   4   7  -4    7.30    1.20
   4   7  -4    4.60    1.60
   4   7  -4    5.30    1.20
   4   7  -4    4.70    2.00
   3  -7  -4  136.49    7.60
   3  -7  -4  136.19    9.40
   3  -7  -4  143.39    7.00
  -3   7   4  154.08    7.00
   3   7  -4  141.19    7.50
   3   7  -4  151.98    6.70
   3   7  -4  148.49    7.00
   3   7  -4  149.29    7.50
   3   7  -4  139.99    6.20
   3   7  -4  155.58   10.60
   3   7  -4  145.39    7.10
   3   7  -4  143.19    6.50
   3   7  -4  154.48    9.30
   2  -7  -4   65.19    4.40
   2  -7  -4   60.89    6.00
   2  -7  -4   75.99    5.60
  -2  -7   4   56.59    4.80
   2   7  -4   73.09    6.50
   2   7  -4   68.59    3.50
   2   7  -4   69.09    4.00
   2   7  -4   73.49    5.50
   2   7  -4   64.69    4.00
  -2   7   4   70.89    3.90
  -2   7   4   64.59    4.60
   2   7  -4   68.39    3.60
   2   7  -4   67.89    3.70
   2   7  -4   68.09    4.20
   2   7  -4   68.69    3.80
   1  -7  -4  164.08    8.40
  -1  -7   4  162.08    8.90
   1  -7  -4  161.18   12.20
   1   7  -4  163.18    7.60
   1   7  -4  183.08   11.10
   1   7  -4  149.69    7.80
   1   7  -4  160.68    7.80
   1   7  -4  173.08    8.10
  -1   7   4  168.08   10.30
   1   7  -4  164.98    7.40
   1   7  -4  171.78    7.60
  -1   7   4  167.28    7.90
   0  -7   4   38.20    3.60
   0  -7  -4   39.10    4.80
   0  -7  -4   40.40    3.20
   0  -7  -4   40.00    2.70
   0   7   4   39.30    2.80
   0   7  -4   42.90    3.10
   0   7  -4   43.10    2.70
   0   7   4   42.60    4.40
   0   7  -4   32.80    5.80
   0   7  -4   37.30    2.70
   0   7  -4   42.20    2.70
   0   7  -4   40.90    2.50
   0   7  -4   46.00    4.60
  -1  -7  -4  166.08   11.40
  -1  -7  -4  164.08    8.50
   1  -7   4  168.28    8.80
  -1  -7  -4  162.18    7.60
   1  -7   4  135.29    7.80
  -1   7  -4  176.18   10.00
  -1   7  -4  156.88    7.60
  -1   7  -4  174.98    8.40
  -1   7  -4  158.18    7.60
   1   7   4  165.98   10.30
   1   7   4  172.38    7.60
  -1   7  -4  149.88    7.40
   1   7   4  162.88    7.80
   2  -7   4   58.39    3.90
  -2  -7  -4   63.99    6.50
  -2  -7  -4   68.49    3.90
  -2  -7  -4   63.59    4.60
   2  -7   4   68.59    4.70
  -2   7  -4   66.79    3.90
   2   7   4   65.49    4.00
  -2   7  -4   72.59    4.60
  -2   7  -4   69.29    5.30
  -2   7  -4   67.49    3.80
   2   7   4   73.59    6.10
   3  -7   4  140.99    6.80
   3  -7   4  146.79    7.60
  -3  -7  -4  140.39    7.00
  -3  -7  -4  146.99   10.40
  -3  -7  -4  149.88    8.10
  -3   7  -4  133.09    6.90
  -3   7  -4  138.09    7.90
   3   7   4  144.99    7.10
   3   7   4  158.68   10.50
   3   7   4  132.49    7.20
  -3   7  -4  151.68    8.50
  -3   7  -4  134.29    7.00
   3   7   4  145.09    7.20
  -4  -7  -4    5.70    1.30
  -4  -7  -4    6.30    3.00
   4  -7   4    4.20    0.70
   4  -7   4    4.40    1.20
  -4  -7  -4    8.40    1.80
   4   7   4    6.50    1.30
  -4   7  -4    4.90    1.60
   4   7   4    7.20    1.40
   4   7   4    8.00    2.20
   4   7   4    6.20    1.40
  -4   7  -4    5.80    1.00
  -5  -7  -4   16.00    2.00
   5  -7   4   17.80    2.30
  -5  -7  -4   13.40    4.20
   5  -7   4   19.20    1.40
   5   7   4   18.00    1.90
   5   7   4   18.40    2.10
  -5   7  -4   14.80    2.90
   5   7   4   14.60    3.40
   5   7   4   18.20    1.80
  -5   7  -4   17.00    1.70
  -5   7  -4   20.10    5.80
   6  -7   4  102.29    6.20
  -6  -7  -4  103.69    6.60
  -6  -7  -4   81.09   10.80
  -6  -7  -4  106.29    5.70
   6  -7   4   88.19    6.20
   6  -7   4  103.49    4.70
  -6   7  -4  108.49   14.90
   6   7   4   98.09    6.00
  -6   7  -4  110.29    8.10
   6   7   4   99.89    9.00
   6   7   4  106.79    5.50
  -6   7  -4  102.69    5.10
   6   7   4  102.49    5.40
   7  -7   4   16.30    1.30
  -7  -7  -4   15.30    2.50
  -7  -7  -4   14.60    1.90
   7  -7   4   19.70    1.60
  -7   7  -4   16.80    1.40
   7   7   4   17.00    2.00
   7   7   4   16.60    1.70
   7   7   4   18.90    2.10
   7   7   4   17.40    3.40
   7   7   4   19.60    1.70
   8  -7   4   71.09    3.50
   8  -7   4   78.19    3.90
  -8  -7  -4   71.59    4.00
  -8  -7  -4   59.89    6.00
   8   7   4   67.49    6.40
   8   7   4   73.49    4.40
   9  -7   4   34.30    2.10
  -9  -7  -4   27.90    2.40
   9  -7   4   34.60    2.00
  -9  -7  -4   36.40    2.20
   9   7   4   34.20    2.40
   9   7   4   32.50    3.50
  -9   7  -4   35.10    2.10
  -9   7  -4   32.20    2.00
   9  -8  -4   45.30    2.20
  -9   8   4   43.90    2.20
   9   8  -4   46.30    2.60
   9   8  -4   45.00    2.30
   9   8  -4   43.90    2.30
  -8  -8   4   87.89    4.70
   8  -8  -4  100.89    4.40
   8  -8  -4   99.39    4.50
   8   8  -4   87.09    7.00
   8   8  -4  102.79    5.00
   8   8  -4   98.19    5.10
   8   8  -4  106.99    4.80
  -8   8   4   96.49    4.60
  -7  -8   4   48.70    3.30
   7  -8  -4   49.20    2.50
   7  -8  -4   47.40    2.30
   7   8  -4   47.50    3.30
   7   8  -4   44.20    3.80
   7   8  -4   38.00    4.80
   7   8  -4   45.00    3.20
   7   8  -4   47.10    2.90
   6  -8  -4   61.99    3.10
   6  -8  -4   59.19    3.00
   6   8  -4   57.79    4.00
   6   8  -4   55.99    6.30
   6   8  -4   60.59    4.90
   6   8  -4   57.99    4.10
   6   8  -4   61.19    3.70
   5  -8  -4   18.30    1.40
   5  -8  -4   16.50    1.50
   5   8  -4   17.10    2.20
   5   8  -4   19.80    3.50
   5   8  -4   18.10    2.20
   4  -8  -4   11.70    1.70
   4  -8  -4   13.80    1.40
   4   8  -4   15.50    2.60
   4   8  -4   13.70    1.60
   4   8  -4   14.60    3.20
   4   8  -4   10.80    1.60
   4   8  -4   14.00    1.20
  -4   8   4   12.90    1.30
   4   8  -4   13.50    1.80
   3  -8  -4    1.20    0.80
   3  -8  -4    0.10    1.60
   3  -8  -4    3.10    0.80
   3   8  -4    2.10    0.80
   3   8  -4    2.90    0.80
   3   8  -4    1.80    0.60
   3   8  -4    0.70    1.00
  -3   8   4    1.20    0.40
   3   8  -4    1.30    0.90
   3   8  -4    2.10    0.90
  -2  -8   4   83.89    6.30
   2  -8  -4   79.99    7.30
   2  -8  -4   81.89    5.40
   2  -8  -4   97.99    6.40
   2   8  -4   92.69    4.60
  -2   8   4   93.99    4.80
   2   8  -4   92.69    4.60
   2   8  -4  100.99    8.10
   2   8  -4   89.09    5.20
   2   8  -4   89.39    5.00
  -2   8   4   88.99    5.80
   2   8  -4   95.99    4.90
   1  -8  -4   83.29    5.20
   1  -8  -4   73.39    7.10
   1   8  -4   78.89    4.50
   1   8  -4   81.59    4.30
   1   8  -4   84.49    4.30
   1   8  -4   88.09    7.10
  -1   8   4   85.69    4.50
  -1   8   4   76.19    5.50
   1   8  -4   79.19    4.90
   1   8  -4   81.59    4.70
   0  -8  -4  766.42   30.40
   0  -8  -4  670.33   33.30
   0  -8   4  630.94   34.20
   0   8  -4  743.73   29.90
   0   8  -4  716.03   29.00
   0   8  -4  723.43   29.10
   0   8  -4  716.63   29.30
   0   8   4  755.72   29.40
   0   8   4  748.03   31.80
   1  -8   4   89.59    5.70
  -1  -8  -4   79.39    5.30
  -1  -8  -4   80.19    7.40
  -1  -8  -4   83.09    4.60
   1  -8   4   73.19    4.70
  -1   8  -4   84.19    6.40
  -1   8  -4   82.09    4.40
  -1   8  -4   80.49    4.50
  -1   8  -4   80.89    4.30
  -1   8  -4   79.99    5.40
   1   8   4   79.19    8.40
   1   8   4   86.59    4.70
  -2  -8  -4   90.29    5.00
  -2  -8  -4   89.39    5.80
  -2  -8  -4   82.19    8.10
   2  -8   4   89.29    5.00
   2  -8   4   97.29    5.80
   2   8   4  100.19    5.90
   2   8   4  102.09    7.70
  -2   8  -4   98.79    6.70
  -2   8  -4   92.49    5.90
   2   8   4   94.39    5.10
  -2   8  -4   86.19    4.80
  -2   8  -4   88.89    5.00
   3  -8   4    2.60    0.70
  -3  -8  -4    1.60    2.40
   3  -8   4    0.70    0.90
  -3  -8  -4    2.70    0.80
  -3   8  -4    5.20    1.10
  -3   8  -4    2.30    0.90
  -3   8  -4    1.60    1.50
   3   8   4    1.00    1.40
   3   8   4    4.90    1.00
   3   8   4    3.10    1.00
  -3   8  -4    2.70    0.90
   4  -8   4   11.30    1.10
  -4  -8  -4   12.60    5.90
  -4  -8  -4   14.40    2.40
  -4  -8  -4   13.20    2.00
   4  -8   4   10.40    2.50
   4   8   4   10.50    2.60
   4   8   4   12.90    1.80
  -4   8  -4   10.90    4.20
  -4   8  -4   14.00    1.50
  -4   8  -4    9.20    3.90
   4   8   4   11.30    1.50
  -4   8  -4   11.20    1.40
   5  -8   4   16.70    1.70
  -5  -8  -4   14.30    2.60
  -5   8  -4    9.60    6.10
  -5   8  -4   15.70    1.90
   5   8   4   15.00    5.10
   6  -8   4   58.69    3.00
  -6  -8  -4   61.59    4.60
  -6  -8  -4   60.89    3.80
   6   8   4   61.29    6.20
   6   8   4   58.89    4.00
  -6   8  -4   58.89    3.60
  -6   8  -4   58.79    3.30
   6   8   4   61.89    3.30
   7  -8   4   47.00    2.50
  -7  -8  -4   50.29    3.10
  -7   8  -4   46.30    2.90
   7   8   4   47.00    3.30
   7   8   4   42.80    4.90
  -7   8  -4   47.70    2.80
   8  -8   4   95.49    4.60
   8  -8   4   97.89    4.30
  -8  -8  -4   86.59    5.00
  -8  -8  -4   98.69    4.70
   8   8   4   82.89    6.30
   8   8   4   98.59    5.00
  -8   8  -4   99.59    4.60
  -9  -8  -4   42.10    2.30
   9  -8   4   42.30    2.20
   9   8   4   48.00    2.50
  -9   8  -4   44.60    2.20
  -9   8  -4   41.60    2.20
   8  -9  -4   25.00    1.40
   8   9  -4   24.50    1.50
  -8   9   4   24.00    1.30
   8   9  -4   23.10    2.10
   7  -9  -4    3.00    0.50
   7  -9  -4    3.60    0.50
   7   9  -4    2.30    0.60
   7   9  -4    3.60    1.00
   7   9  -4    3.20    0.60
  -7   9   4    4.40    0.60
   7   9  -4    2.90    1.20
  -7   9   4    3.20    0.50
   6  -9  -4    1.70    0.50
  -6  -9   4    0.50    1.10
   6  -9  -4    1.60    0.40
  -6   9   4    2.50    0.60
   6   9  -4    1.50    0.70
   6   9  -4    1.00    1.10
   6   9  -4    1.30    0.70
   5  -9  -4  151.08    6.60
  -5  -9   4  147.99    7.90
   5  -9  -4  155.68    6.60
   5   9  -4  144.39    7.30
  -5   9   4  154.48    7.80
   5   9  -4  141.19    7.10
   5   9  -4  143.19    7.50
   4  -9  -4   20.50    1.80
   4  -9  -4   18.80    1.50
   4   9  -4   18.10    1.80
   4   9  -4   18.40    2.00
   4   9  -4   18.90    3.40
   4   9  -4   18.40    1.30
   4   9  -4   18.20    1.90
   3  -9  -4   65.39    3.70
   3  -9  -4   73.79    5.30
   3   9  -4   74.39    7.10
  -3   9   4   69.19    3.70
   3   9  -4   72.89    5.90
   3   9  -4   76.19    4.70
   3   9  -4   72.89    3.70
   3   9  -4   58.39    4.70
   2  -9  -4  176.68   11.80
   2  -9  -4  173.18    9.30
  -2  -9   4  165.58    8.70
   2   9  -4  191.38    8.90
  -2   9   4  190.68    8.30
   2   9  -4  195.08   12.20
   2   9  -4  191.08    8.30
   2   9  -4  197.28    8.70
   1  -9  -4   75.39    4.90
   1  -9  -4   64.29    7.30
  -1  -9   4   70.09    5.80
   1   9  -4   58.79    3.50
   1   9  -4   76.59    3.90
  -1   9   4   77.99    4.30
  -1   9   4   72.69    3.90
   1   9  -4   70.09    4.10
   1   9  -4   75.39    6.30
  -1   9   4   68.19    4.80
   0  -9  -4  121.69    6.90
   0  -9   4  119.59    6.50
   0   9  -4  124.09    8.40
   0   9  -4  121.69    5.90
   0   9  -4  113.99    5.80
   0   9   4  118.39    7.60
   0   9   4  120.19    6.00
   0   9  -4  120.19    5.60
   0   9   4  124.29    6.00
   1  -9   4   76.39    4.40
  -1  -9  -4   78.59    5.10
   1  -9   4   70.69    5.20
  -1  -9  -4   57.89    7.40
   1   9   4   77.69    4.20
   1   9   4   75.89    5.80
  -1   9  -4   76.49    3.90
   1   9   4   73.39    3.90
  -1   9  -4   70.79    4.10
   2  -9   4  189.68    9.60
  -2  -9  -4  165.48   12.90
   2  -9   4  203.98    8.70
  -2  -9  -4  200.28    9.90
  -2  -9  -4  192.88    9.00
   2   9   4  192.08    8.80
  -2   9  -4  169.78    8.70
  -2   9  -4  194.08   10.50
  -2   9  -4  188.18    8.60
   2   9   4  196.38   11.60
  -3  -9  -4   76.29    5.20
   3  -9   4   69.89    3.70
  -3   9  -4   65.49    9.70
  -3   9  -4   71.39    4.40
  -3   9  -4   64.39    4.90
   3   9   4   64.09    4.10
   3   9   4   65.69    6.10
  -4  -9  -4   15.80    1.90
   4  -9   4   18.60    1.30
  -4  -9  -4   16.40    2.40
   4   9   4   15.00    3.00
   4   9   4   21.70    1.70
   4   9   4   19.30    2.10
  -4   9  -4   18.90    1.70
  -4   9  -4   17.60    1.60
  -5  -9  -4  139.79    7.80
   5  -9   4  149.69    6.20
  -5  -9  -4  151.98    7.10
   5   9   4  132.89    7.10
  -5   9  -4  144.99    6.60
   5   9   4  142.49    6.10
   5   9   4  119.09    9.10
  -5   9  -4  135.79    6.60
  -6  -9  -4    1.70    0.70
   6  -9   4    2.40    0.50
  -6  -9  -4    0.10    0.90
   6   9   4    1.20    1.40
  -6   9  -4    2.40    0.70
   6   9   4    1.50    0.80
  -6   9  -4    2.90    0.70
   7  -9   4    3.80    0.60
  -7  -9  -4    3.70    0.80
   7   9   4    2.70    0.80
  -7   9  -4    3.60    0.60
  -7   9  -4    3.10    0.50
  -8  -9  -4   24.60    1.60
   8  -9   4   24.30    1.60
  -8   9  -4   24.90    1.50
  -8   9  -4   26.80    1.50
   8   9   4   28.00    1.60
  -6 -10   4   14.40    1.90
   6 -10  -4   14.50    0.90
   6 -10  -4   13.80    1.20
   6  10  -4   13.50    1.70
  -6  10   4   14.30    1.10
   6  10  -4   10.40    2.00
   5 -10  -4   56.99    2.80
   5 -10  -4   60.29    2.80
  -5 -10   4   45.80    3.20
  -5  10   4   59.39    3.40
   5  10  -4   57.09    3.40
   5  10  -4   55.19    5.20
  -4 -10   4    5.70    1.30
   4 -10  -4    8.30    0.90
   4  10  -4    7.90    1.90
  -4  10   4    6.60    1.00
   4  10  -4    7.60    1.10
   3 -10  -4   54.49    3.30
   3  10  -4   56.09    2.80
   3  10  -4   55.29    3.30
  -3  10   4   50.19    3.30
   3  10  -4   54.59    5.10
   2 -10  -4   22.80    2.20
   2  10  -4   21.20    3.10
   2  10  -4   22.00    1.90
  -2  10   4   22.50    1.90
   2  10  -4   24.20    1.60
  -2  10   4   23.10    1.60
   1 -10  -4    3.40    1.10
   1  10  -4    7.00    0.90
  -1  10   4    6.10    0.80
   1  10  -4    4.10    1.40
   1  10  -4    5.50    1.00
  -1  10   4    6.30    0.90
   0 -10   4   48.60    3.00
   0 -10  -4   44.20    3.50
   0  10  -4   44.00    4.10
   0  10  -4   44.70    2.70
   0  10   4   44.60    2.70
   0  10   4   39.70    3.40
   0  10   4   46.10    2.60
  -1 -10  -4    8.30    1.60
   1 -10   4    7.70    1.10
   1  10   4    5.80    1.60
   1  10   4    5.50    0.80
  -1  10  -4    6.70    0.90
  -1  10  -4    7.00    0.90
   1  10   4    5.40    0.90
  -1  10  -4    5.20    1.40
   2 -10   4   24.20    1.60
  -2 -10  -4   22.10    2.50
  -2  10  -4   21.60    1.60
   2  10   4   22.80    1.60
   2  10   4   17.40    2.60
  -2  10  -4   23.00    1.80
  -3 -10  -4   48.90    3.80
   3 -10   4   55.59    2.70
  -3 -10  -4   51.89    3.30
  -3  10  -4   51.69    2.90
   3  10   4   51.19    2.60
  -3  10  -4   47.70    3.00
  -4 -10  -4    5.70    1.50
  -4 -10  -4    5.60    1.10
   4 -10   4    8.60    0.80
  -4  10  -4    8.20    0.90
  -5 -10  -4   58.39    3.30
   5 -10   4   62.19    2.70
  -5 -10  -4   48.30    3.80
   5  10   4   46.30    4.30
  -5  10  -4   55.89    3.00
   5  10   4   51.49    3.20
  -5  10  -4   59.59    2.90
  -6 -10  -4   13.00    1.60
  -6 -10  -4   13.90    1.30
   6 -10   4   15.90    1.00
  -6  10  -4   15.30    1.00
   6  10   4   12.70    1.40
  -6  10  -4   15.90    1.10
   5 -11  -4   69.69    3.30
  -5  11   4   76.29    3.80
   4 -11  -4   20.90    1.20
  -4  11   4   20.50    1.40
   4  11  -4   17.40    2.20
   4  11  -4   16.80    1.20
   3 -11  -4   35.80    2.00
   3  11  -4   37.20    1.80
  -3  11   4   37.30    2.20
   3  11  -4   34.50    3.30
   3  11  -4   31.90    2.10
   2 -11  -4   12.80    1.30
   2  11  -4   12.50    0.90
  -2  11   4   11.60    1.10
   2  11  -4   10.90    1.80
  -1  11   4    5.60    0.70
   1  11  -4    4.60    0.60
   1  11  -4    4.20    1.10
   0 -11   4    1.60    0.80
   0 -11  -4    2.20    0.90
   0  11  -4    1.90    0.50
   0  11  -4    1.60    0.80
   0  11   4    2.20    0.50
  -1 -11  -4    4.20    1.00
   1 -11   4    3.00    0.60
  -1  11  -4    4.00    0.60
  -2 -11  -4   11.10    1.40
   2 -11   4   12.70    1.10
  -2  11  -4   12.00    1.30
  -3 -11  -4   34.00    2.90
   3 -11   4   34.40    2.00
  -3  11  -4   33.80    2.10
  -3  11  -4   35.90    1.80
   4 -11   4   21.30    1.20
  -4 -11  -4   15.50    1.60
  -4  11  -4   18.80    1.60
  -4  11  -4   21.80    1.40
   5 -11   4   66.09    2.90
  -5  11  -4   61.69    2.90
   2 -12  -4   21.50    1.20
  -2  12   4   20.20    1.10
   2  12  -4   17.20    1.60
   1 -12  -4  120.89    5.30
   1  12  -4  116.59    4.90
   0 -12  -4   73.09    3.50
   0  12  -4   69.79    3.20
  -1 -12  -4  118.39    5.40
  -1  12  -4  120.69    5.80
  -2 -12  -4   19.80    2.00
  -2  12  -4   20.10    1.20
  11   0  -5    4.70    1.00
 -11   0   5    4.70    0.70
  11   0  -5    5.40    0.70
  11   0  -5    3.60    1.10
  10   0  -5    3.80    1.00
  10   0  -5    3.20    0.60
  10   0  -5    4.20    0.70
 -10   0   5    4.20    0.70
  10   0  -5    4.30    1.50
   9   0  -5  165.98    8.30
   9   0  -5  163.48    9.80
   9   0  -5  155.58    9.80
   9   0  -5  159.38    7.20
   9   0  -5  158.88    7.20
  -9   0   5  156.38    7.10
   8   0  -5  142.49    8.90
   8   0  -5  128.49    7.90
   8   0  -5  127.29    7.00
   8   0  -5  128.29    5.90
   8   0  -5  124.49    5.90
  -8   0   5  127.79    5.90
   7   0  -5  526.45   21.80
   7   0  -5  473.05   20.80
   7   0  -5  461.55   19.50
   7   0  -5  462.55   19.60
  -7   0   5  467.85   19.70
   7   0  -5  547.35   23.60
   6   0  -5   10.60    0.90
   6   0  -5    7.90    0.70
   6   0  -5    9.90    1.90
   6   0  -5   10.50    1.60
   5   0  -5  229.08   10.00
   5   0  -5  244.08   10.80
   4   0  -5  278.37   12.50
   4   0  -5  302.87   11.80
   3   0  -5 1539.35   57.89
   3   0  -5 1448.96   58.39
   2   0  -5 2937.31  113.59
   2   0  -5 2800.82  113.69
   2   0  -5 3085.89  113.59
   1   0  -5  702.63   28.00
  -1   0   5  732.23   28.60
   1   0  -5  713.23   28.10
   1   0  -5  635.44   31.40
   1   0  -5  808.22   28.50
   0   0  -5    0.20    0.20
   0   0   5    0.50    0.30
   0   0  -5    0.40    0.10
   0   0  -5    0.00    0.50
   1   0   5  755.32   29.30
  -1   0  -5  718.33   28.80
   2   0   5 2970.60  105.79
   2   0   5 2474.45  104.99
   3   0   5 1779.62   63.99
   3   0   5 1478.05   63.19
  -3   0  -5 1626.04   72.39
   4   0   5  286.07   12.50
  -4   0  -5  313.97   21.50
   4   0   5  308.37   13.20
   5   0   5  244.48   11.10
  -5   0  -5  268.87   21.50
   5   0   5  260.47   11.90
   6   0   5   10.40    1.20
  -6   0  -5   10.50    1.10
   6   0   5    6.50    1.60
   6   0   5    8.30    1.10
   7   0   5  472.45   20.30
   7   0   5  454.35   19.60
   7   0   5  467.75   21.70
  -7   0  -5  488.05   19.30
  -7   0  -5  470.15   19.80
   7   0   5  468.95   19.50
  -8   0  -5  131.39    6.10
   8   0   5  121.79   12.50
   8   0   5  125.79    6.30
  -8   0  -5  130.19    6.80
   8   0   5  126.99    7.60
   8   0   5  124.29    6.50
   9   0   5  149.39    7.30
  -9   0  -5  155.38    7.10
  -9   0  -5  148.89    8.20
   9   0   5  154.58    7.60
  10   0   5    3.20    0.80
  10   0   5    2.70    0.70
 -10   0  -5    2.10    1.50
 -10   0  -5    3.10    0.70
  10   0   5    2.70    0.70
  11   0   5    5.60    0.90
  11   0   5    5.50    0.90
 -11  -1   5   12.70    1.20
  11  -1  -5   13.30    1.30
  11  -1  -5   13.20    1.00
  11  -1  -5   11.60    0.90
  11   1  -5   11.80    1.70
  11   1  -5    9.00    1.90
 -11   1   5   12.40    1.10
  11   1  -5   12.80    1.40
  11   1  -5   11.20    0.90
  10  -1  -5    0.00    0.60
  10  -1  -5    0.20    0.40
  10  -1  -5    0.30    0.30
 -10  -1   5    0.50    0.30
  10  -1  -5   -0.30    0.90
  10  -1  -5    0.60    0.60
  10   1  -5    0.10    0.40
  10   1  -5    0.40    0.70
  10   1  -5    0.50    0.30
 -10   1   5    0.20    0.30
  10   1  -5    0.20    0.80
   9  -1  -5   44.30    4.50
   9  -1  -5   47.20    2.70
   9  -1  -5   47.80    2.70
  -9  -1   5   48.40    2.80
   9  -1  -5   50.59    3.60
   9   1  -5   48.60    5.40
   9   1  -5   50.29    3.60
   9   1  -5   51.79    2.90
   9   1  -5   46.00    4.60
  -9   1   5   47.20    2.70
   9   1  -5   44.70    6.60
   9   1  -5   49.70    2.80
   8  -1  -5  137.69    6.20
   8  -1  -5  141.69    8.20
   8  -1  -5  143.19    7.30
  -8  -1   5  131.89    6.20
   8  -1  -5  153.08    9.50
   8  -1  -5  134.99    6.20
   8   1  -5  135.69    6.30
   8   1  -5  146.49    9.10
   8   1  -5  140.09    7.50
  -8   1   5  130.29    6.20
   8   1  -5  136.89    8.60
   8   1  -5  132.89    6.30
   8   1  -5  136.19    7.20
   7  -1  -5    3.00    1.00
   7  -1  -5    4.90    1.20
   7  -1  -5    4.40    0.60
  -7  -1   5    2.90    0.60
   7  -1  -5    4.70    0.70
  -7   1   5    3.90    0.70
   7   1  -5    2.70    0.50
   7   1  -5    3.60    1.10
   7   1  -5    2.60    1.50
   7   1  -5    2.20    0.90
   7   1  -5    4.70    0.80
   7   1  -5    4.70    1.50
   7   1  -5    6.30    1.40
   6  -1  -5  290.37   11.60
   6  -1  -5  277.57   11.40
   6  -1  -5  288.17   12.70
   6   1  -5  259.87   12.30
   6   1  -5  295.87   13.10
   6   1  -5  284.77   17.30
   6   1  -5  256.67   11.10
   6   1  -5  278.27   11.50
  -6   1   5  237.58   11.90
   6   1  -5  273.97   12.00
   5  -1  -5  384.76   16.40
   5  -1  -5  396.96   23.50
   5  -1  -5  370.76   15.60
   5   1  -5  379.76   16.70
   4  -1  -5   31.90    4.90
   4  -1  -5   26.40    1.70
   4  -1  -5   27.20    2.10
   4   1  -5   24.80    2.10
   3  -1  -5  620.14   25.40
   3  -1  -5  693.63   32.00
  -3  -1   5  666.63   27.80
   3  -1  -5  575.44   25.30
   3   1  -5  643.64   25.20
   3   1  -5  623.14   25.50
   3   1  -5  624.44   27.70
   2  -1  -5  748.73   26.80
   2  -1  -5  633.34   31.50
   2  -1  -5  627.44   26.00
   2   1  -5  647.84   26.10
   2   1  -5  633.14   26.00
   1  -1  -5  476.55   25.70
  -1  -1   5  511.15   20.60
   1  -1  -5  558.64   21.50
   1  -1  -5  563.64   20.50
   1   1  -5  489.25   22.00
   1   1  -5  503.65   20.70
   1   1  -5  547.25   20.80
  -1   1   5  531.85   21.50
   0  -1  -5  420.96   16.50
   0  -1  -5  382.46   21.80
   0  -1   5  427.96   16.70
   0  -1  -5  424.26   16.60
   0  -1  -5  438.66   17.60
   0   1   5  435.26   17.50
   0   1  -5  426.16   16.70
   0   1  -5  421.86   16.90
   0   1  -5  421.46   19.40
   1  -1   5  554.44   21.50
  -1  -1  -5  513.05   21.30
  -1  -1  -5  518.85   27.40
  -1  -1  -5  492.45   21.10
  -1   1  -5  553.64   21.70
   1   1   5  568.64   22.30
  -1   1  -5  612.74   26.10
  -2  -1  -5  669.83   34.70
   2  -1   5  709.73   27.10
   2   1   5  696.83   28.00
  -2   1  -5  703.73   33.00
   2   1   5  650.53   26.90
  -3  -1  -5  607.14   34.20
   3  -1   5  591.14   24.90
   3  -1   5  667.53   25.20
  -3   1  -5  681.53   33.00
   3   1   5  662.23   26.20
   3   1   5  575.64   25.00
  -4  -1  -5   25.90    5.70
   4  -1   5   27.70    2.00
   4   1   5   29.70    2.70
   4   1   5   24.70    1.90
  -4   1  -5   28.30    5.40
  -5  -1  -5  388.56   29.00
   5  -1   5  397.66   17.00
   5  -1   5  386.06   16.60
   5   1   5  376.76   16.80
   5   1   5  406.46   18.10
  -5   1  -5  447.86   28.50
  -6  -1  -5  302.17   27.10
   6  -1   5  292.17   13.30
   6  -1   5  284.97   12.30
   6  -1   5  295.87   12.80
   6  -1   5  251.07   12.10
   6   1   5  303.37   14.40
   6   1   5  260.37   13.30
   6   1   5  294.07   13.10
  -6   1  -5  331.97   26.00
  -6   1  -5  285.17   12.60
   6   1   5  278.07   12.50
  -7  -1  -5    1.80    0.90
   7  -1   5    3.80    1.10
   7  -1   5    1.90    1.20
   7  -1   5    4.10    0.90
  -7  -1  -5    5.70    1.00
  -7   1  -5    3.50    0.80
   7   1   5    3.70    0.90
  -7   1  -5    5.50    5.40
   7   1   5    2.90    0.80
   7   1   5    4.70    2.50
   7   1   5    5.40    1.60
   8  -1   5  131.39    6.60
   8  -1   5  131.39    6.50
  -8  -1  -5  131.39    7.20
   8  -1   5  134.29    7.80
  -8  -1  -5  139.69    6.40
   8  -1   5  125.79    7.50
   8  -1   5  123.89    8.90
  -8   1  -5  133.59    6.20
   8   1   5  131.69    8.10
   8   1   5  119.29    6.40
   8   1   5  137.39    6.80
  -8   1  -5  135.39    6.80
   9  -1   5   38.70    3.90
  -9  -1  -5   45.20    4.40
   9  -1   5   47.30    3.10
   9  -1   5   47.80    3.20
  -9  -1  -5   48.70    3.00
  -9   1  -5   49.50    4.00
   9   1   5   48.60    3.50
   9   1   5   47.00    3.30
  -9   1  -5   45.30    2.80
 -10  -1  -5    0.10    0.40
  10  -1   5   -0.50    0.40
  10  -1   5    1.40    0.60
  10   1   5    0.90    0.50
 -10   1  -5   -1.40    0.70
  10   1   5    0.10    0.50
  10   1   5    0.80    0.50
 -10   1  -5    0.30    0.40
  11  -1   5   13.40    1.40
 -11  -1  -5   10.10    1.00
  11  -1   5   12.40    1.40
  11   1   5   14.00    1.40
  11   1   5   13.80    1.40
  11   1   5   13.70    1.40
  11   1   5   11.40    2.10
 -11  -2   5    2.60    0.60
  11  -2  -5    2.30    0.70
  11  -2  -5    2.20    0.50
  11   2  -5    2.20    0.60
 -11   2   5    2.00    0.40
  11   2  -5    1.30    0.80
  11   2  -5    2.80    0.50
  11   2  -5    1.70    0.90
  10  -2  -5   23.90    1.60
 -10  -2   5   24.60    1.80
  10  -2  -5   28.50    2.20
  10  -2  -5   23.50    1.70
 -10   2   5   23.50    1.60
  10   2  -5   22.40    2.90
  10   2  -5   25.50    2.20
  10   2  -5   25.40    1.80
  10   2  -5   20.90    3.10
  -9  -2   5   93.89    4.60
   9  -2  -5   76.69    7.60
   9  -2  -5   95.89    5.80
   9  -2  -5   96.89    5.10
   9  -2  -5   88.59    4.30
   9   2  -5   97.09    6.30
   9   2  -5   90.39    9.20
  -9   2   5   91.89    5.00
   9   2  -5   89.99    4.30
   9   2  -5   96.99    5.30
   8  -2  -5    5.60    0.80
   8  -2  -5    5.20    1.60
   8  -2  -5    7.20    1.30
   8  -2  -5    6.50    1.70
   8   2  -5    6.80    1.00
   8   2  -5    8.90    2.40
  -8   2   5    6.80    0.80
   8   2  -5    6.40    1.90
   8   2  -5    6.70    1.40
   8   2  -5    4.70    1.30
   8   2  -5    7.00    1.00
   8   2  -5    6.80    2.00
   7  -2  -5  150.48    6.50
   7  -2  -5  152.88    6.70
  -7  -2   5  137.59    6.60
   7  -2  -5  155.68    8.20
   7   2  -5  159.68    9.00
   7   2  -5  139.29    6.60
   7   2  -5  141.29    6.70
   7   2  -5  161.68    9.80
   7   2  -5  145.09    7.40
   7   2  -5  147.39    7.70
   7   2  -5  163.68   10.80
   7   2  -5  147.39    7.80
  -7   2   5  142.59    6.50
   6  -2  -5   64.79    9.40
   6  -2  -5   68.09    4.30
   6  -2  -5   67.19    3.20
   6   2  -5   64.99    3.40
   6   2  -5   64.79    3.30
   6   2  -5   68.69    5.00
  -6   2   5   58.49    3.40
   6   2  -5   73.29    5.60
   6   2  -5   64.99    4.10
   6   2  -5   61.29    4.00
   6   2  -5   59.89    4.00
   6   2  -5   62.79    3.20
   5  -2  -5  117.89   11.80
   5  -2  -5   97.39    5.00
   5  -2  -5   99.49    5.40
   5   2  -5   95.99    5.90
   4  -2  -5  267.87   11.60
   4  -2  -5  260.07   11.70
   4   2  -5  269.37   12.10
   3  -2  -5  155.08    7.40
   3  -2  -5  145.79   12.10
   3   2  -5  136.19    6.30
   3   2  -5  141.69    6.90
   2  -2  -5  309.17   19.40
   2  -2  -5  345.47   14.10
   2   2  -5  295.77   12.80
   2   2  -5  304.57   13.20
   1  -2  -5  925.61   47.10
   1  -2  -5 1087.09   41.30
   1   2  -5 1007.80   40.10
  -1   2   5 1069.99   41.30
   1   2  -5 1021.40   40.30
   0  -2   5  198.58    7.80
   0  -2  -5  174.08   13.60
   0  -2  -5  198.88    9.20
   0   2   5  193.78    9.00
   0   2  -5  193.98    8.30
   0   2   5  171.58    7.60
   0   2  -5  204.08   10.10
   0   2  -5  212.58   10.00
   0   2  -5  197.08    8.30
  -1  -2  -5  929.01   48.90
   1  -2   5 1052.09   41.10
   1   2   5 1049.09   42.30
  -1   2  -5 1126.79   45.70
  -1   2  -5 1017.30   41.50
  -1   2  -5 1161.88   46.70
   2  -2   5  294.87   12.30
  -2  -2  -5  291.27   11.80
  -2  -2  -5  289.97   20.10
  -2  -2  -5  283.17   11.80
   2   2   5  315.47   12.60
  -2   2  -5  331.07   17.90
   2   2   5  321.67   13.70
  -3  -2  -5  134.19   13.60
   3  -2   5  143.49    6.40
   3   2   5  146.29    7.70
   3   2   5  138.19    6.70
  -3   2  -5  163.68   12.40
  -4  -2  -5  242.18   23.40
   4  -2   5  255.07   10.90
   4   2   5  252.97   11.40
   4   2   5  271.77   12.70
  -5  -2  -5   93.59   14.30
   5  -2   5   99.59    5.40
   5  -2   5  104.29    5.30
  -5   2  -5  124.89   13.20
   5   2   5  101.69    5.80
   5   2   5  111.29    7.00
   6  -2   5   67.59    4.10
   6  -2   5   59.99    3.50
   6  -2   5   65.59    3.40
   6  -2   5   66.39    4.30
  -6  -2  -5   67.19    3.60
   6   2   5   72.09    4.70
   6   2   5   75.49    6.10
   6   2   5   64.59    3.90
   6   2   5   61.69    3.90
  -6   2  -5   82.69   12.40
  -6   2  -5   69.19    3.70
  -7  -2  -5  146.09    6.90
   7  -2   5  138.69    8.20
   7  -2   5  139.29    6.70
   7  -2   5  138.79    6.90
   7  -2   5  159.68    7.90
   7   2   5  144.19    7.40
  -7   2  -5  147.69    6.60
   7   2   5  140.69    7.10
   7   2   5  155.98    9.70
  -7   2  -5  179.38   20.70
   8  -2   5    5.30    2.00
  -8  -2  -5    4.80    1.00
   8  -2   5    2.20    2.20
   8  -2   5    6.50    1.10
   8  -2   5    5.70    1.10
  -8   2  -5    6.70    1.00
   8   2   5    0.50    2.30
   8   2   5    7.40    1.20
   8   2   5    5.30    1.20
   9  -2   5   91.89    5.80
   9  -2   5   86.59    5.90
  -9  -2  -5   92.99    5.10
   9   2   5   89.69    6.60
   9   2   5   88.09    5.60
  -9   2  -5   93.99    4.80
  -9   2  -5   92.09    5.20
  10  -2   5   20.20    1.90
  10  -2   5   16.10    2.20
 -10  -2  -5   22.00    1.80
  10   2   5   22.00    1.90
  10   2   5   21.00    3.30
 -10   2  -5   21.10    2.10
  10   2   5   22.40    2.00
  10   2   5   22.00    2.00
  11  -2   5    2.90    0.60
  11  -2   5    2.20    0.60
 -11  -2  -5    2.60    0.60
 -11   2  -5    2.70    0.80
 -11   2  -5    2.30    0.50
  11   2   5    3.70    0.80
  11   2   5    2.40    0.70
  11   2   5    2.00    1.10
 -11  -3   5   25.20    1.70
  11  -3  -5   22.90    1.70
  11  -3  -5   24.50    1.60
  11   3  -5   22.70    1.50
 -11   3   5   21.90    1.30
  11   3  -5   24.90    1.80
  10  -3  -5   15.70    1.10
  10  -3  -5   11.20    2.00
 -10  -3   5   15.30    1.40
  10  -3  -5   17.50    1.80
  10  -3  -5   16.30    1.30
  10   3  -5   11.40    2.50
  10   3  -5   15.70    1.30
  10   3  -5   14.20    1.60
 -10   3   5   12.70    1.10
  10   3  -5   14.00    2.20
  10   3  -5   14.20    1.60
   9  -3  -5   24.80    1.80
   9  -3  -5   28.10    3.50
  -9  -3   5   28.50    1.90
   9  -3  -5   26.50    2.30
   9  -3  -5   26.80    1.60
   9   3  -5   25.30    1.90
   9   3  -5   26.70    2.40
   9   3  -5   25.00    3.90
  -9   3   5   25.40    1.80
   9   3  -5   26.70    2.50
   9   3  -5   31.20    3.60
   8  -3  -5   28.90    3.50
  -8  -3   5   33.50    2.10
   8  -3  -5   29.70    1.90
   8  -3  -5   30.10    1.90
   8   3  -5   29.60    2.10
   8   3  -5   25.90    4.20
  -8   3   5   29.20    1.90
   8   3  -5   27.70    2.60
   8   3  -5   30.90    2.80
   8   3  -5   31.10    3.90
   8   3  -5   31.80    4.50
   7  -3  -5   58.79    3.00
   7  -3  -5   64.39    3.10
   7  -3  -5   67.59    3.50
   7  -3  -5   64.19    4.70
   7  -3  -5   60.69   10.10
  -7   3   5   65.39    3.20
   7   3  -5   59.89    4.30
   7   3  -5   56.49    4.20
   7   3  -5   65.19    5.60
   7   3  -5   67.99    6.00
   7   3  -5   62.69    3.50
   7   3  -5   57.39    3.20
   7   3  -5   65.29    4.10
   6  -3  -5  164.88    7.20
   6  -3  -5  170.38    8.50
   6  -3  -5  177.38   17.40
   6  -3  -5  161.48    8.10
   6  -3  -5  157.78    6.90
   6   3  -5  170.78    7.50
   6   3  -5  163.38    8.30
   6   3  -5  155.08    8.20
   6   3  -5  161.18    7.40
   6   3  -5  176.28   10.40
   6   3  -5  173.28    9.70
   6   3  -5  166.28    8.30
   6   3  -5  179.68   11.50
  -6   3   5  165.28    7.20
   6   3  -5  147.89    7.10
   5  -3  -5    9.50    1.40
   5  -3  -5    7.90    4.00
   5  -3  -5    6.00    0.80
   5  -3  -5    7.80    1.40
   5   3  -5    5.30    0.60
   5   3  -5    7.00    1.00
  -5   3   5    8.20    0.90
   5   3  -5    6.90    1.70
   5   3  -5    9.80    2.00
   5   3  -5    7.10    1.30
   5   3  -5    6.80    1.20
   5   3  -5    6.40    0.80
   4  -3  -5    1.60    0.70
   4  -3  -5    0.50    1.30
   4   3  -5    0.70    0.30
   4   3  -5    1.10    0.60
   3  -3  -5  106.29   11.10
   3  -3  -5  102.79    5.90
  -3  -3   5   88.19    4.20
   3   3  -5   95.39    4.60
   3   3  -5   97.49    5.40
   2  -3  -5  269.07   19.50
   2  -3  -5  310.27   13.50
   2   3  -5  276.67   11.90
   2   3  -5  280.57   12.40
   1  -3  -5  188.38   15.50
  -1  -3   5  199.58    8.30
   1  -3  -5  216.98   10.20
   1   3  -5  208.28    8.80
   1   3  -5  202.78    9.10
   0  -3  -5 1022.30   52.89
   0  -3   5 1122.49   43.00
   0  -3  -5 1166.88   44.80
   0   3  -5 1159.88   43.40
   0   3  -5 1027.00   46.00
  -1  -3  -5  180.38   15.70
   1  -3   5  201.88    8.40
  -1   3  -5  206.98    8.80
   1   3   5  210.78    9.80
  -1   3  -5  194.08   13.10
  -2  -3  -5  236.08   19.50
   2  -3   5  263.27   11.00
   2   3   5  289.07   11.60
  -3  -3  -5   81.29   11.30
   3  -3   5   92.09    4.60
   3   3   5  103.99    6.20
   3   3   5  103.99    5.30
   4  -3   5    1.50    0.50
  -4   3  -5    1.40    1.40
   4   3   5    2.80    1.00
   4   3   5    0.40    1.30
  -5  -3  -5    9.50    1.50
   5  -3   5    5.90    0.60
   5  -3   5    6.50    1.10
  -5   3  -5    6.90    3.40
   5   3   5    5.20    1.00
   5   3   5    5.30    2.20
   5   3   5    5.90    1.40
   6  -3   5  146.09    7.10
   6  -3   5  161.58    7.00
  -6  -3  -5  166.38    7.50
   6  -3   5  160.78    8.00
   6  -3   5  177.28    8.10
   6   3   5  166.38    8.90
  -6   3  -5  159.38    6.90
   6   3   5  151.78    7.90
   6   3   5  147.19    7.30
   6   3   5  145.69    7.70
  -6   3  -5  184.58   18.80
   6   3   5  157.78    7.70
   7  -3   5   61.29    4.40
   7  -3   5   65.79    3.70
   7  -3   5   56.39    4.70
  -7  -3  -5   70.19    4.00
   7  -3   5   60.79    3.30
   7   3   5   62.49    3.50
  -7   3  -5   60.79    3.20
  -7   3  -5   70.79   13.30
   7   3   5   63.69    4.10
   7   3   5   59.59    4.00
   7   3   5   61.79    5.20
   8  -3   5   20.30    4.00
   8  -3   5   21.50    3.50
   8  -3   5   28.40    2.10
  -8  -3  -5   33.50    2.40
   8  -3   5   26.80    2.20
   8   3   5   26.50    2.50
   8   3   5   29.50    2.10
  -8   3  -5   27.60    1.90
   8   3   5   31.30    2.60
   8   3   5   31.00    5.10
   9  -3   5   24.40    2.10
  -9  -3  -5   26.70    2.10
   9  -3   5   26.50    2.00
   9   3   5   24.60    2.40
   9   3   5   23.70    3.90
  -9   3  -5   25.40    2.10
   9   3   5   27.40    2.40
   9   3   5   26.10    2.30
  10  -3   5   13.00    1.50
  10  -3   5   16.60    1.50
 -10  -3  -5   15.40    1.50
  10   3   5   13.10    1.50
 -10   3  -5   16.10    1.60
  10   3   5   14.70    1.60
  10   3   5   13.90    2.70
  10   3   5   15.80    1.60
  11  -3   5   24.20    1.80
 -11  -3  -5   21.80    1.60
  11  -3   5   24.80    1.80
  11   3   5   19.80    2.70
 -11   3  -5   20.10    1.80
  11   3   5   25.10    1.70
 -11   3  -5   24.50    1.40
  11   3   5   23.70    1.50
  11   3   5   24.20    1.70
  11  -4  -5    3.00    0.50
  11  -4  -5    1.80    0.70
 -11  -4   5    2.00    0.50
  11   4  -5    1.50    0.80
  11   4  -5    2.60    0.60
  11   4  -5    3.10    0.50
  11   4  -5    1.60    0.70
 -10  -4   5   75.19    3.70
  10  -4  -5   75.49    3.80
  10  -4  -5   71.59    3.50
  10  -4  -5   64.29    5.10
  10   4  -5   76.99    4.00
 -10   4   5   69.79    3.30
  10   4  -5   65.69    4.80
  10   4  -5   66.99    5.80
  10   4  -5   68.69    4.10
  10   4  -5   74.39    4.30
   9  -4  -5   44.10    2.30
  -9  -4   5   40.80    2.70
   9  -4  -5   40.20    2.90
   9  -4  -5   42.20    2.40
   9   4  -5   44.60    5.20
   9   4  -5   47.50    4.40
   9   4  -5   44.50    3.40
   9   4  -5   45.30    2.70
   9   4  -5   46.00    3.30
  -9   4   5   42.30    2.40
   8  -4  -5   25.10    1.70
  -8  -4   5   26.20    2.00
   8  -4  -5   26.20    1.60
   8  -4  -5   24.20    3.60
   8  -4  -5   25.30    1.70
   8   4  -5   27.70    2.10
   8   4  -5   27.60    2.60
   8   4  -5   26.20    3.60
   8   4  -5   25.70    4.20
   8   4  -5   25.70    2.70
  -8   4   5   28.80    1.70
   8   4  -5   25.60    4.60
   7  -4  -5  225.58   22.20
   7  -4  -5  238.98   12.00
   7  -4  -5  228.28    9.80
   7  -4  -5  228.98   10.00
   7   4  -5  245.98   10.60
   7   4  -5  252.57   13.80
   7   4  -5  254.77   14.00
  -7   4   5  240.58   10.00
   7   4  -5  256.57   15.40
   7   4  -5  233.38   11.60
   7   4  -5  228.98   11.50
   7   4  -5  239.88   11.10
   6  -4  -5   11.30    1.00
   6  -4  -5    6.30    4.10
   6  -4  -5    7.80    0.90
   6  -4  -5    9.40    1.80
   6  -4  -5    9.10    1.90
   6   4  -5   10.00    1.60
   6   4  -5    8.90    2.20
   6   4  -5    9.30    2.40
   6   4  -5    7.50    1.00
   6   4  -5    8.10    1.50
   6   4  -5   10.80    1.10
   6   4  -5   11.40    1.50
   6   4  -5    7.90    1.50
   6   4  -5   13.30    2.70
  -6   4   5    8.00    0.90
   5  -4  -5  212.18   10.10
   5  -4  -5  230.28   20.00
   5  -4  -5  192.48    8.70
   5  -4  -5  198.98    8.80
   5   4  -5  186.58    8.90
   5   4  -5  189.98    9.60
   5   4  -5  219.48    9.80
   5   4  -5  206.98   11.80
   5   4  -5  203.48   11.00
  -5   4   5  198.18    8.90
  -5   4   5  199.58    8.50
   5   4  -5  189.28    8.50
   5   4  -5  191.98    9.70
   5   4  -5  197.98    8.40
   5   4  -5  214.38    8.90
   5   4  -5  201.68    9.80
   5   4  -5  220.88   12.90
   4  -4  -5   60.99    9.30
   4  -4  -5   51.79    4.20
   4   4  -5   55.09    3.10
   4   4  -5   56.29    5.10
   4   4  -5   54.59    4.30
   3  -4  -5  823.52   44.80
  -3  -4   5  699.63   31.20
   3   4  -5  844.72   32.10
   3   4  -5  845.52   33.40
   2  -4  -5 1163.88   58.59
  -2  -4   5 1064.09   45.50
  -2  -4   5 1134.79   45.30
   2  -4  -5 1263.07   48.10
   2   4  -5 1182.28   45.90
   2   4  -5 1169.28   46.80
   1  -4  -5  344.07   15.40
   1  -4  -5  311.87   23.10
  -1  -4   5  302.37   13.70
  -1  -4   5  300.87   13.20
   1   4  -5  328.67   14.10
   1   4  -5  331.77   13.50
   0  -4  -5   19.00    5.40
   0  -4  -5   27.80    2.90
   0  -4   5   26.60    1.90
   0   4  -5   24.70    1.90
   0   4   5   24.60    2.70
  -1  -4  -5  329.77   15.20
   1  -4   5  319.67   13.50
  -1  -4  -5  285.77   23.00
  -1   4  -5  327.67   13.70
   1   4   5  336.67   15.10
   2  -4   5 1102.29   43.70
  -2  -4  -5 1025.20   57.89
   2   4   5 1224.98   46.00
  -2   4  -5 1048.00   54.69
  -2   4  -5 1134.39   44.30
   3  -4   5  815.72   32.10
  -3  -4  -5  692.93   47.20
   3   4   5  836.52   34.30
   3   4   5  849.02   33.10
   4  -4   5   52.49    3.20
   4   4   5   55.59    4.10
   4   4   5   54.19    5.20
  -5  -4  -5  204.58    9.20
   5  -4   5  184.98    8.10
   5  -4   5  199.98    9.10
  -5   4  -5  220.98   19.20
   5   4   5  199.18   10.30
   5   4   5  159.98   14.60
   5   4   5  183.38    9.30
   5   4   5  193.18    8.70
   6  -4   5    7.60    0.80
   6  -4   5   10.30    1.10
  -6  -4  -5    7.90    1.40
   6  -4   5    6.50    1.50
   6  -4   5   11.40    2.20
  -6   4  -5    6.40    1.10
   6   4   5   11.20    1.80
   6   4   5    9.20    1.20
   6   4   5    6.70    2.00
   6   4   5    8.30    2.70
  -6   4  -5    7.00    4.80
   6   4   5    9.00    1.60
   7  -4   5  220.98   11.50
   7  -4   5  228.28   10.40
   7  -4   5  236.98   10.10
   7  -4   5  239.28   11.60
  -7  -4  -5  238.98   10.70
  -7   4  -5  272.17   26.30
   7   4   5  247.28   15.00
   7   4   5  230.28   10.40
   7   4   5  238.38   11.40
   7   4   5  232.98   12.90
   7   4   5  223.78   11.10
   7   4   5  245.18   11.40
  -8  -4  -5   24.60    2.20
   8  -4   5   27.10    2.10
   8  -4   5   18.60    3.30
   8  -4   5   19.30    3.90
   8  -4   5   25.40    1.90
  -8   4  -5   17.90    9.20
   8   4   5   24.30    1.90
   8   4   5   25.30    4.10
   8   4   5   25.00    5.10
   8   4   5   26.10    2.40
   8   4   5   28.30    2.40
   8   4   5   25.00    2.50
   9  -4   5   46.50    2.80
   9  -4   5   45.70    2.90
  -9  -4  -5   42.80    2.90
  -9   4  -5   43.60    2.90
   9   4   5   45.20    3.10
   9   4   5   41.60    3.00
   9   4   5   43.20    5.10
   9   4   5   42.60    2.50
   9   4   5   43.40    3.20
  10  -4   5   67.39    3.60
 -10  -4  -5   73.79    3.80
  10  -4   5   73.89    3.90
 -10   4  -5   71.79    3.90
  10   4   5   73.39    4.20
  10   4   5   73.69    4.10
  10   4   5   72.69    4.00
  10   4   5   63.99    5.90
  11  -4   5    3.50    0.60
 -11  -4  -5    2.60    1.00
 -11  -4  -5    3.70    0.70
  11  -4   5    4.60    1.00
  11   4   5    3.90    0.80
 -11   4  -5    3.90    0.50
  11   4   5    1.80    0.80
  10  -5  -5   20.30    1.40
 -10  -5   5   19.00    1.50
  10   5  -5   17.30    2.60
  10   5  -5   19.30    1.40
  10   5  -5   14.40    1.80
  10   5  -5   20.70    1.80
  -9  -5   5   52.99    3.90
   9  -5  -5   52.19    2.80
   9  -5  -5   51.89    2.50
   9   5  -5   54.69    3.10
   9   5  -5   51.99    3.60
   9   5  -5   58.49    3.70
  -9   5   5   49.40    2.50
   9   5  -5   50.09    5.40
   9   5  -5   55.29    4.60
   8  -5  -5  306.67   12.70
   8  -5  -5  304.57   12.60
   8  -5  -5  308.97   12.50
  -8  -5   5  295.47   13.00
   8   5  -5  306.27   16.00
   8   5  -5  326.97   14.30
   8   5  -5  296.67   18.00
   8   5  -5  322.77   13.30
  -8   5   5  294.67   12.50
   8   5  -5  316.97   14.40
   7  -5  -5   73.89    3.60
   7  -5  -5   68.29    5.30
   7  -5  -5   76.49    5.60
   7   5  -5   78.19    7.60
   7   5  -5   77.99    6.60
  -7   5   5   77.69    3.70
   7   5  -5   76.79    5.10
   7   5  -5   78.69    5.10
   7   5  -5   77.89    4.30
   7   5  -5   75.59    7.00
   6  -5  -5  130.59    7.40
   6  -5  -5  133.19    6.10
   6  -5  -5  137.19    7.70
   6  -5  -5  126.79    5.90
   6  -5  -5  151.98   18.10
   6   5  -5  138.29    9.30
  -6   5   5  139.29    5.90
   6   5  -5  136.19    9.30
   6   5  -5  134.29    7.00
   6   5  -5  127.29    7.30
   6   5  -5  146.99   10.70
   6   5  -5  122.09    6.40
   6   5  -5  128.99    7.30
   6   5  -5  137.79    6.60
   5  -5  -5   65.49    3.50
   5  -5  -5   80.19   12.50
   5  -5  -5   66.39    4.80
   5  -5  -5   60.29    3.50
   5   5  -5   61.29    4.10
   5   5  -5   62.39    3.30
   5   5  -5   66.29    3.10
   5   5  -5   70.79    3.60
   5   5  -5   75.69    5.80
   5   5  -5   60.59    3.70
   5   5  -5   65.69    4.30
  -5   5   5   65.79    3.50
   5   5  -5   65.09    5.80
  -5   5   5   65.39    3.20
   5   5  -5   67.99    6.50
   5   5  -5   61.79    3.20
   5   5  -5   60.99    4.30
   4  -5  -5   14.20    5.90
   4  -5  -5    9.60    1.30
   4  -5  -5   14.50    2.50
  -4   5   5    9.10    1.20
   4   5  -5   11.40    2.60
   4   5  -5    9.90    1.40
   4   5  -5   12.40    1.00
  -4   5   5   10.70    0.90
   4   5  -5    9.60    1.20
   4   5  -5   12.30    1.10
   4   5  -5   11.40    2.20
   4   5  -5   11.80    2.20
   4   5  -5    8.50    1.40
   4   5  -5    9.70    1.00
   4   5  -5   11.50    1.00
   4   5  -5    9.50    1.20
   4   5  -5    9.80    1.50
  -3  -5   5   66.59    4.00
   3  -5  -5   60.49    6.00
   3  -5  -5   82.59   11.40
   3   5  -5   63.09    4.30
   3   5  -5   76.69    6.40
   3   5  -5   72.69    5.10
   3   5  -5   80.19    4.00
   3   5  -5   69.39    4.20
   3   5  -5   66.09    4.10
   3   5  -5   80.69    5.60
  -2  -5   5  371.06   17.60
   2  -5  -5  419.36   30.50
   2  -5  -5  464.55   20.40
   2   5  -5  450.45   17.90
   2   5  -5  434.06   19.00
   1  -5  -5   55.49    4.80
   1  -5  -5   52.29    9.20
  -1  -5   5   51.49    3.30
  -1   5   5   51.89    2.60
   1   5  -5   51.59    3.20
   0  -5  -5  439.86   32.10
   0  -5  -5  500.05   22.00
   0  -5   5  478.45   19.60
   0   5  -5  408.76   23.30
   0   5  -5  506.65   19.60
  -1  -5  -5   50.19    4.50
  -1  -5  -5   40.70    8.20
   1  -5   5   51.59    3.20
  -1   5  -5   39.50    6.70
  -1   5  -5   52.99    3.30
  -2  -5  -5  437.46   20.50
   2  -5   5  434.16   18.20
  -2   5  -5  423.26   18.50
   2   5   5  440.86   20.20
   3  -5   5   73.89    4.00
   3   5   5   62.09    4.20
   3   5   5   71.59    6.00
  -3   5  -5   67.89    4.40
   3   5   5   60.99    4.00
   4  -5   5   11.30    1.40
  -4   5  -5   10.30    1.20
   4   5   5   10.20    2.70
   4   5   5   14.00    2.40
   4   5   5    9.40    1.50
   4   5   5    8.90    1.40
   5  -5   5   62.09    3.60
   5  -5   5   60.39    3.90
   5  -5   5   62.59    3.10
  -5  -5  -5   63.39    3.70
  -5   5  -5   58.89    3.50
   5   5   5   59.09    4.10
  -5   5  -5   62.29   10.20
   5   5   5   59.29    4.00
   5   5   5   57.99    5.00
   5   5   5   62.19    3.60
   5   5   5   62.49    6.20
   5   5   5   54.49    4.10
   6  -5   5  131.89    6.10
   6  -5   5  128.39    6.90
   6  -5   5  129.09    5.70
  -6  -5  -5  132.19    6.50
   6  -5   5  138.39    7.30
  -6   5  -5  123.39    6.10
   6   5   5  121.99    6.90
   6   5   5  130.99    6.30
   6   5   5  126.69    6.90
   6   5   5  128.49    9.90
   6   5   5  120.69    8.50
   6   5   5  113.09    6.60
   7  -5   5   74.09    5.20
   7  -5   5   75.69    3.80
   7  -5   5   71.59    5.30
   7  -5   5   78.39    4.20
  -7  -5  -5   78.49    4.50
   7   5   5   77.29    4.80
   7   5   5   73.99    7.00
   7   5   5   76.09    7.50
   7   5   5   81.19    5.00
   7   5   5   79.09    4.70
  -7   5  -5   74.19    4.00
   7   5   5   75.49    4.20
  -7   5  -5   84.89   14.00
   8  -5   5  298.87   12.90
  -8  -5  -5  314.37   13.50
   8  -5   5  303.57   13.30
   8   5   5  321.27   14.20
   8   5   5  306.67   17.80
   8   5   5  304.37   13.70
   8   5   5  298.87   13.00
   8   5   5  322.67   13.90
  -9  -5  -5   50.99    3.20
   9  -5   5   53.59    3.20
   9  -5   5   54.09    3.00
   9   5   5   55.09    3.30
   9   5   5   53.19    3.20
   9   5   5   52.89    5.40
   9   5   5   51.99    3.50
 -10  -5  -5   17.00    1.50
  10  -5   5   19.10    1.50
 -10  -5  -5   16.20    1.90
  10  -5   5   16.00    1.60
  10   5   5   19.40    1.70
  10   5   5   19.00    1.60
 -10   5  -5   17.30    1.20
 -10   5  -5   16.70    1.40
  10   5   5   16.80    1.20
  10   5   5   15.20    2.60
 -10  -6   5   30.00    2.00
  10  -6  -5   37.20    1.90
  10   6  -5   35.70    2.10
  10   6  -5   29.20    3.00
  10   6  -5   37.20    2.20
  10   6  -5   35.20    1.90
  10   6  -5   28.80    2.40
   9  -6  -5   21.30    1.50
  -9  -6   5   20.60    2.30
   9   6  -5   19.80    2.20
   9   6  -5   23.50    2.00
   9   6  -5   16.50    3.10
   9   6  -5   23.60    1.60
   8  -6  -5   25.60    1.50
   8  -6  -5   25.30    1.60
   8  -6  -5   25.70    1.60
  -8  -6   5   28.10    2.80
   8   6  -5   26.40    2.00
   8   6  -5   26.40    4.10
   8   6  -5   26.80    3.20
   8   6  -5   25.30    2.40
   8   6  -5   25.00    2.40
  -8   6   5   24.90    1.40
   7  -6  -5  118.79    5.40
   7  -6  -5   86.89   19.10
   7  -6  -5  118.49    5.40
   7   6  -5  116.59    6.70
   7   6  -5  119.29    6.00
   7   6  -5  119.99    6.80
   7   6  -5  115.99    8.50
   7   6  -5  115.89    9.80
   6  -6  -5  134.19    7.80
   6  -6  -5  133.89   25.70
   6  -6  -5  142.19    6.40
   6  -6  -5  137.79    8.20
   6  -6  -5  141.19    6.20
   6   6  -5  137.69    9.90
   6   6  -5  147.79   11.20
  -6   6   5  134.19    6.00
   6   6  -5  136.59    6.90
   6   6  -5  141.59    7.70
   6   6  -5  144.89    9.50
   6   6  -5  140.39    7.70
   5  -6  -5    5.80    5.30
   5  -6  -5   10.80    2.60
   5  -6  -5    9.70    1.30
   5  -6  -5   11.00    1.20
   5   6  -5   11.20    1.60
  -5   6   5   12.10    1.20
   5   6  -5   11.90    1.00
  -5   6   5   11.50    1.10
   5   6  -5    9.50    1.30
   5   6  -5   11.60    1.60
   5   6  -5   15.40    3.30
   5   6  -5   11.60    2.70
   5   6  -5   11.90    1.10
   5   6  -5   11.60    2.30
   5   6  -5   12.80    1.80
   4  -6  -5   54.79    3.30
   4  -6  -5   51.09    3.60
   4  -6  -5   53.49    4.90
   4  -6  -5   62.29   12.40
   4   6  -5   51.19    3.70
   4   6  -5   52.69    2.80
   4   6  -5   54.29    2.90
  -4   6   5   56.39    2.70
   4   6  -5   56.39    3.40
   4   6  -5   59.29    5.20
  -4   6   5   55.19    3.20
   4   6  -5   56.69    5.00
   4   6  -5   51.69    3.80
   4   6  -5   57.79    3.10
   4   6  -5   56.69    3.80
   4   6  -5   52.19    2.70
   4   6  -5   51.89    3.30
   4   6  -5   62.49    6.20
  -3  -6   5   87.39    5.50
   3  -6  -5  105.89   15.50
   3  -6  -5   89.89    5.50
   3  -6  -5  103.59    5.70
   3  -6  -5  100.79    7.40
   3   6  -5   95.69    5.50
   3   6  -5  116.89    8.50
   3   6  -5  102.39    5.20
   3   6  -5  102.79    4.90
   3   6  -5  100.69    4.90
   3   6  -5  107.99    5.30
   3   6  -5  101.59    5.70
   3   6  -5   94.49    5.60
   3   6  -5  112.49    7.30
  -3   6   5  109.69    5.30
   3   6  -5  107.89    6.90
   2  -6  -5  183.98   10.90
  -2  -6   5  153.88    8.40
   2  -6  -5  178.28   20.20
   2   6  -5  186.88    9.70
  -2   6   5  195.98    8.50
   2   6  -5  169.18    7.60
   2   6  -5  193.28   11.30
   2   6  -5  150.58    8.30
   2   6  -5  170.38    7.70
   2   6  -5  167.98    7.90
   2   6  -5  159.18    8.40
   2   6  -5  182.88    8.30
   2   6  -5  190.08   10.10
   1  -6  -5   81.59   13.20
   1  -6  -5   93.09    5.40
   1  -6  -5  100.59    7.30
  -1  -6   5   93.99    5.40
  -1   6   5   97.99    5.10
   1   6  -5   90.09    5.00
   1   6  -5   80.19    6.70
   1   6  -5   99.79    6.30
   1   6  -5   89.19    5.00
   1   6  -5   96.29    4.70
   1   6  -5  107.29    7.50
   0  -6  -5  621.94   26.40
   0  -6   5  631.44   26.30
   0  -6  -5  665.53   29.00
   0  -6  -5  583.14   25.40
   0   6  -5  654.53   27.40
   0   6   5  610.14   25.80
   0   6  -5  601.04   25.60
   0   6  -5  679.73   28.90
  -1  -6  -5   96.79    5.60
  -1  -6  -5   93.49    4.90
   1  -6   5   99.99    5.50
  -1  -6  -5   97.89    7.30
  -1   6  -5   89.79    4.80
  -1   6  -5   90.29    4.70
  -1   6  -5  102.29    6.90
   1   6   5   91.49    5.10
  -1   6  -5   99.69    5.40
  -2  -6  -5  180.78    9.10
  -2  -6  -5  163.78    8.10
  -2  -6  -5  181.88   11.00
   2  -6   5  179.28    8.60
   2   6   5  166.08    8.40
  -2   6  -5  179.58    8.90
  -2   6  -5  160.78    8.10
  -2   6  -5  201.18   10.40
  -2   6  -5  191.78    9.00
   3  -6   5  101.09    5.50
   3  -6   5   94.29    5.00
  -3  -6  -5  105.19    8.00
  -3  -6  -5   98.79    5.20
  -3  -6  -5  106.09    6.10
  -3   6  -5   97.59    5.00
   3   6   5   99.49    5.50
  -3   6  -5  102.89    6.10
   3   6   5   98.49    5.30
  -3   6  -5  109.19    6.50
   4  -6   5   50.89    2.80
  -4  -6  -5   55.09    6.10
  -4  -6  -5   52.39    4.30
   4  -6   5   52.29    3.50
  -4  -6  -5   52.09    3.40
  -4   6  -5   49.80    3.10
  -4   6  -5   47.50    4.00
  -4   6  -5   50.29    3.20
   4   6   5   56.09    3.80
   4   6   5   46.70    3.50
   4   6   5   57.09    5.80
   4   6   5   54.79    3.40
   5  -6   5   10.40    1.70
   5  -6   5   10.50    1.00
  -5  -6  -5   10.60    2.30
  -5  -6  -5    8.10    1.40
   5   6   5   11.30    2.70
   5   6   5    8.50    1.50
   5   6   5    9.30    1.60
  -5   6  -5   13.70    2.20
   5   6   5   11.50    1.50
  -5   6  -5   10.90    4.70
   6  -6   5  128.89    6.40
   6  -6   5  136.09    6.00
  -6  -6  -5  148.79    8.10
  -6  -6  -5  140.59    6.90
   6  -6   5  133.89    7.30
   6   6   5  136.49    7.40
   6   6   5  134.49   10.50
   6   6   5  134.29    7.20
  -6   6  -5  139.09   16.90
   6   6   5  118.69    6.80
  -6   6  -5  135.79    6.40
  -6   6  -5  137.49    8.40
   6   6   5  131.49    6.60
   7  -6   5  114.69    5.30
  -7  -6  -5  125.99    8.70
   7  -6   5  119.19    5.70
  -7  -6  -5  115.59    6.10
   7   6   5  119.59    6.40
   7   6   5  114.69    9.70
  -7   6  -5  108.89    5.30
  -7   6  -5  106.89   16.80
   7   6   5  105.89    6.60
   7   6   5  113.49    6.10
   7   6   5  118.69    6.60
  -8  -6  -5   24.20    2.80
  -8  -6  -5   25.90    2.20
   8  -6   5   25.80    1.80
   8  -6   5   27.10    2.10
  -8   6  -5   24.90    1.80
   8   6   5   25.90    4.00
   8   6   5   27.10    2.30
   8   6   5   23.40    1.80
   8   6   5   26.00    2.10
   8   6   5   25.50    2.40
  -9  -6  -5   18.70    2.20
   9  -6   5   20.30    1.70
   9  -6   5   19.80    1.60
  -9  -6  -5   20.80    1.70
   9   6   5   20.80    1.90
  -9   6  -5   18.60    1.60
   9   6   5   20.30    1.40
  -9   6  -5   16.30    1.70
   9   6   5   20.20    1.80
   9   6   5   17.70    3.30
 -10  -6  -5   33.80    2.00
  10  -6   5   30.80    1.80
  10  -6   5   30.50    2.00
 -10  -6  -5   29.70    2.30
  10   6   5   36.30    2.20
 -10   6  -5   33.80    2.00
 -10   6  -5   34.40    1.80
  -9  -7   5    7.40    1.40
   9  -7  -5   10.60    0.90
   9  -7  -5    8.50    1.40
  -9   7   5    9.30    1.10
   9   7  -5   10.20    1.00
   9   7  -5   10.20    1.10
   9   7  -5   10.20    1.10
   9   7  -5    8.60    1.80
  -8  -7   5   39.70    3.10
   8  -7  -5   42.30    2.30
   8  -7  -5   44.00    2.30
   8  -7  -5   45.30    2.10
   8   7  -5   41.00    3.00
   8   7  -5   43.20    2.70
   8   7  -5   44.90    3.10
   8   7  -5   36.60    4.60
   7  -7  -5   45.00    2.40
   7  -7  -5   45.10    2.50
   7   7  -5   43.00    5.40
   7   7  -5   48.00    3.50
   7   7  -5   46.30    3.50
   7   7  -5   48.30    4.40
   7   7  -5   45.20    3.00
   6  -7  -5   57.49    3.00
   6  -7  -5   60.09    3.20
   6   7  -5   62.99    6.80
   6   7  -5   58.59    5.40
   6   7  -5   57.39    4.20
   6   7  -5   57.49    3.60
   6   7  -5   57.09    4.20
   5  -7  -5  179.88    8.30
   5  -7  -5  171.08   10.00
   5  -7  -5  190.78    8.20
   5   7  -5  179.98    7.90
   5   7  -5  180.18    8.70
   5   7  -5  179.98    9.20
   5   7  -5  182.48    9.40
   5   7  -5  178.58   11.50
   5   7  -5  181.08   11.20
   5   7  -5  195.28   13.20
   4  -7  -5    2.70    0.90
   4  -7  -5    2.40    1.40
   4  -7  -5    3.30    0.80
   4   7  -5    3.80    1.90
   4   7  -5    3.20    0.60
   4   7  -5    3.00    1.00
   4   7  -5    3.20    1.50
   4   7  -5    2.90    0.50
  -4   7   5    3.10    0.70
   4   7  -5    4.90    1.00
   4   7  -5    4.40    0.80
   4   7  -5    4.30    1.10
   3  -7  -5  329.27   18.40
   3  -7  -5  333.67   14.10
  -3  -7   5  291.57   14.20
   3   7  -5  324.97   14.00
   3   7  -5  274.97   14.90
   3   7  -5  330.77   14.90
   3   7  -5  334.57   17.90
   3   7  -5  330.37   13.60
   3   7  -5  314.07   13.10
   3   7  -5  332.87   13.60
  -3   7   5  358.86   14.60
   3   7  -5  331.37   13.40
   3   7  -5  332.47   14.10
   2  -7  -5  104.49    5.70
   2  -7  -5   99.79    8.10
   2  -7  -5  105.39    6.10
  -2  -7   5   94.99    6.10
   2   7  -5  109.39    5.10
  -2   7   5   97.89    6.20
   2   7  -5  100.69    4.70
   2   7  -5   98.69    5.70
   2   7  -5  106.79    5.70
   2   7  -5  105.69    5.10
   2   7  -5  107.69    5.70
   2   7  -5  106.79    5.00
   2   7  -5  118.59    7.40
   2   7  -5  103.69    5.30
   2   7  -5  120.99    8.70
  -2   7   5  108.49    5.50
   1  -7  -5  200.08    9.80
   1  -7  -5  189.38   12.10
   1  -7  -5  183.48    9.70
  -1  -7   5  198.38    9.80
   1   7  -5  203.78    8.80
   1   7  -5  221.08   12.60
   1   7  -5  192.78    9.10
   1   7  -5  203.38    9.40
   1   7  -5  214.08   11.00
  -1   7   5  181.58   10.30
   1   7  -5  188.18    9.20
   1   7  -5  193.78    8.70
   1   7  -5  186.78    8.30
  -1   7   5  200.88    9.20
   1   7  -5  192.58    8.70
   1   7  -5  194.38    8.60
   0  -7  -5  127.09    6.40
   0  -7   5  133.19    7.20
   0  -7  -5  145.69   11.30
   0  -7  -5  131.39    7.20
   0   7  -5  126.09    6.40
   0   7   5  117.29    7.90
   0   7  -5  138.39    7.00
   0   7   5  126.79    6.60
   0   7  -5  144.89    9.20
   0   7  -5  127.29    6.10
   0   7  -5  131.19    6.30
   0   7  -5  124.79    6.40
  -1  -7  -5  196.48    9.00
  -1  -7  -5  201.88   12.40
   1  -7   5  169.38    9.10
  -1  -7  -5  194.18    9.90
   1  -7   5  205.78    9.70
   1   7   5  195.68    9.20
  -1   7  -5  192.48    8.80
  -1   7  -5  217.98   11.60
  -1   7  -5  202.68    9.70
   1   7   5  203.88   11.60
  -1   7  -5  192.48    8.90
  -1   7  -5  187.98    8.90
   2  -7   5   97.99    5.20
   2  -7   5  102.89    5.70
  -2  -7  -5  112.89    6.40
  -2  -7  -5  106.39    5.50
  -2  -7  -5  103.09    8.40
   2   7   5  106.49    7.90
   2   7   5  104.99    5.60
   2   7   5   89.39    5.30
  -2   7  -5  100.59    6.10
  -2   7  -5  113.39    7.20
  -2   7  -5   99.39    5.20
  -2   7  -5   92.09    5.20
  -3  -7  -5  331.57   15.00
  -3  -7  -5  319.37   21.90
   3  -7   5  311.47   13.20
  -3  -7  -5  322.97   13.80
   3  -7   5  302.37   14.70
   3   7   5  348.07   17.80
  -3   7  -5  304.27   13.90
   3   7   5  281.47   15.50
  -3   7  -5  327.47   15.00
  -3   7  -5  312.17   14.70
   3   7   5  286.47   13.80
  -3   7  -5  311.67   13.20
  -4  -7  -5    2.90    1.40
  -4  -7  -5    4.30    1.00
   4  -7   5    2.70    0.60
  -4  -7  -5    3.30    2.90
   4  -7   5    3.00    1.00
  -4   7  -5    3.30    0.80
   4   7   5    3.50    1.10
  -4   7  -5    5.60    1.80
  -4   7  -5    4.30    1.00
   4   7   5    2.80    1.80
   4   7   5    4.10    1.10
  -4   7  -5    1.60    2.20
   4   7   5    2.90    0.80
   5  -7   5  172.88    8.90
  -5  -7  -5  166.38   13.00
  -5  -7  -5  168.78    8.50
  -5  -7  -5  189.48    9.90
   5  -7   5  174.68    7.60
  -5   7  -5  176.48    8.20
  -5   7  -5  170.68   10.00
  -5   7  -5  191.98   18.90
   5   7   5  176.58    8.70
   5   7   5  176.28   12.30
   5   7   5  173.78    8.30
   5   7   5  166.98    9.00
  -6  -7  -5   55.09    3.70
  -6  -7  -5   66.29    5.40
   6  -7   5   53.79    2.90
   6   7   5   59.39    3.80
  -6   7  -5   52.99   10.70
   6   7   5   56.59    3.50
   6   7   5   52.69    4.00
   6   7   5   53.49    6.30
   7  -7   5   46.40    2.90
  -7  -7  -5   44.70    3.10
  -7  -7  -5   47.70    4.00
   7  -7   5   44.70    2.50
   7   7   5   45.90    3.00
  -7   7  -5   47.80    2.60
   7   7   5   44.00    5.30
   7   7   5   43.80    3.30
   8  -7   5   44.00    2.70
  -8  -7  -5   43.30    2.80
   8  -7   5   43.20    2.40
  -8   7  -5   42.40    2.70
   8   7   5   44.80    3.10
   8   7   5   36.50    4.40
   8   7   5   44.40    2.30
  -9  -7  -5    8.00    1.30
   9  -7   5   10.40    1.10
   9  -7   5   10.10    0.90
  -9  -7  -5    9.30    1.10
   9   7   5   12.00    1.20
  -9   7  -5    9.90    0.90
  -9   7  -5    9.30    0.90
   8  -8  -5   25.60    1.60
  -8  -8   5   24.90    2.40
   8  -8  -5   25.90    1.50
  -8   8   5   23.70    1.60
   8   8  -5   26.50    1.80
   8   8  -5   28.40    2.00
   8   8  -5   19.90    2.90
   8   8  -5   27.40    2.10
   7  -8  -5   32.90    2.10
   7  -8  -5   37.10    2.00
   7  -8  -5   33.90    1.80
   7   8  -5   34.10    2.70
   7   8  -5   33.70    2.30
   7   8  -5   30.30    3.30
   7   8  -5   31.60    4.20
   7   8  -5   33.40    2.60
   6  -8  -5    1.70    0.50
   6  -8  -5    2.80    0.50
   6   8  -5    1.50    1.30
   6   8  -5    2.30    0.80
   6   8  -5    1.50    0.70
   6   8  -5    3.10    0.90
   6   8  -5    0.40    0.80
   5  -8  -5   23.30    1.70
   5  -8  -5   20.10    2.00
   5   8  -5   23.10    2.10
   5   8  -5   22.20    1.60
   5   8  -5   24.10    2.30
   5   8  -5   22.30    4.30
   5   8  -5   23.50    2.70
   5   8  -5   23.00    3.10
   4  -8  -5   95.99    4.70
   4  -8  -5   87.79    7.00
   4  -8  -5   95.69    5.30
  -4   8   5   87.29    4.60
   4   8  -5   89.19    5.40
   4   8  -5   98.09    4.50
   4   8  -5   89.79    5.00
   4   8  -5   86.99    6.80
   4   8  -5   91.79    5.40
   4   8  -5   97.39    8.40
   3  -8  -5   34.60    3.00
   3  -8  -5   33.00    4.80
   3  -8  -5   38.00    2.60
   3   8  -5   34.30    2.80
  -3   8   5   33.10    2.30
   3   8  -5   34.80    2.60
   3   8  -5   36.70    2.30
   3   8  -5   39.40    5.00
   3   8  -5   35.70    3.90
   3   8  -5   35.00    2.80
   3   8  -5   34.50    2.10
   2  -8  -5  241.18   11.70
  -2  -8   5  237.28   11.70
   2  -8  -5  221.68   14.10
   2  -8  -5  244.08   11.10
   2   8  -5  245.88   10.40
  -2   8   5  247.58   10.80
   2   8  -5  250.57   10.60
   2   8  -5  243.78   11.10
   2   8  -5  269.47   15.00
   2   8  -5  240.68   10.80
   2   8  -5  235.58   11.10
   2   8  -5  240.78   11.30
  -1  -8   5  314.87   15.00
   1  -8  -5  289.17   17.40
   1  -8  -5  330.67   14.70
   1   8  -5  313.37   13.30
   1   8  -5  320.97   14.80
  -1   8   5  291.27   14.90
   1   8  -5  313.67   13.50
  -1   8   5  318.37   13.80
   1   8  -5  323.27   14.00
   1   8  -5  356.76   17.80
   1   8  -5  313.57   13.80
   0  -8   5   27.00    2.90
   0  -8  -5   26.50    2.70
   0  -8  -5   26.00    4.90
   0   8  -5   25.10    1.90
   0   8  -5   21.60    3.80
   0   8   5   24.70    2.90
   0   8  -5   23.30    2.00
   0   8   5   26.40    2.20
   0   8  -5   27.00    3.50
   0   8  -5   26.10    2.00
  -1  -8  -5  314.77   13.80
   1  -8   5  322.67   14.40
  -1  -8  -5  331.57   14.90
   1  -8   5  303.17   14.90
  -1  -8  -5  310.07   17.90
   1   8   5  322.77   13.50
  -1   8  -5  340.87   16.50
  -1   8  -5  309.47   13.50
   1   8   5  317.87   17.50
   1   8   5  319.67   14.00
  -1   8  -5  299.57   13.60
  -1   8  -5  318.27   14.60
  -1   8  -5  313.57   13.50
   2  -8   5  250.07   11.60
  -2  -8  -5  241.48   11.10
   2  -8   5  255.67   10.90
  -2  -8  -5  236.18   15.10
  -2  -8  -5  252.77   12.20
   2   8   5  244.28   11.20
  -2   8  -5  248.88   13.00
  -2   8  -5  243.68   12.10
  -2   8  -5  239.98   10.90
   2   8   5  262.27   14.20
  -2   8  -5  229.98   10.90
   3  -8   5   36.20    3.10
   3  -8   5   32.90    2.10
  -3  -8  -5   30.70    3.30
  -3  -8  -5   23.90    5.90
  -3   8  -5   33.50    2.50
  -3   8  -5   32.90    2.40
   3   8   5   38.70    2.80
  -3   8  -5   32.10    3.70
   3   8   5   34.30    4.30
  -3   8  -5   33.60    3.40
  -3   8  -5   38.10    6.90
   3   8   5   27.60    2.60
  -4  -8  -5   99.99    6.10
  -4  -8  -5   91.29    5.10
  -4  -8  -5   71.29    9.40
   4  -8   5   88.09    4.20
   4  -8   5   87.19    5.30
  -4   8  -5   82.49   11.40
  -4   8  -5   89.29    4.80
   4   8   5   82.89    5.10
  -4   8  -5   88.09    6.30
   4   8   5   91.19    5.10
  -4   8  -5   83.99    4.80
   4   8   5   87.99    7.50
   5  -8   5   24.40    1.60
  -5  -8  -5   26.10    2.90
  -5  -8  -5   22.40    2.30
  -5   8  -5   14.80    7.40
   5   8   5   20.80    3.60
  -5   8  -5   21.10    2.00
   5   8   5   22.30    2.00
  -5   8  -5   23.70    1.80
   5   8   5   19.30    2.20
  -6  -8  -5    1.90    0.80
  -6  -8  -5    1.40    1.20
   6  -8   5    0.90    0.30
  -6   8  -5    2.50    0.60
   6   8   5    2.80    0.90
   6   8   5   -0.50    1.10
  -6   8  -5    0.80    0.50
   6   8   5    1.80    0.70
  -7  -8  -5   33.20    2.50
   7  -8   5   35.70    2.00
  -7  -8  -5   30.40    4.00
   7   8   5   34.90    2.70
  -7   8  -5   35.40    2.00
   7   8   5   34.40    1.80
  -7   8  -5   34.20    2.30
  -8  -8  -5   23.10    2.20
   8  -8   5   26.20    1.60
  -8  -8  -5   24.80    1.80
   8   8   5   25.20    2.00
  -8   8  -5   25.40    1.70
   7  -9  -5    2.60    0.50
   7  -9  -5    2.90    0.50
   7   9  -5    1.70    0.60
   7   9  -5    3.10    0.70
  -7   9   5    3.70    0.60
  -7   9   5    2.80    0.90
   7   9  -5    3.20    1.20
   6  -9  -5   26.80    1.60
   6  -9  -5   27.40    1.60
   6   9  -5   27.20    2.30
   6   9  -5   26.30    3.60
  -6   9   5   29.50    1.70
   6   9  -5   31.30    2.80
   6   9  -5   30.50    2.10
   5  -9  -5   38.90    2.30
   5  -9  -5   42.50    2.30
   5   9  -5   39.90    2.70
   5   9  -5   38.50    3.00
   5   9  -5   40.30    2.90
   5   9  -5   40.50    4.80
   4  -9  -5  218.18    9.90
   4  -9  -5  234.18    9.60
   4   9  -5  217.38   10.00
   4   9  -5  215.48   10.40
   4   9  -5  226.78    9.30
   4   9  -5  224.28   10.30
   4   9  -5  211.08   13.70
   3  -9  -5  105.29    6.00
   3  -9  -5  103.79    5.20
   3   9  -5  109.99    5.00
  -3   9   5   98.59    5.20
   3   9  -5  107.59    8.40
   3   9  -5  101.89    5.40
   3   9  -5  109.59    5.70
   3   9  -5  106.19    5.80
   2  -9  -5   29.20    2.80
   2  -9  -5   36.40    8.10
   2   9  -5   34.00    2.20
   2   9  -5   34.60    4.30
  -2   9   5   31.40    2.20
   2   9  -5   33.30    2.50
   2   9  -5   30.30    2.50
   1  -9  -5   26.40    2.70
   1   9  -5   26.70    2.00
  -1   9   5   22.10    2.60
   1   9  -5   27.00    3.60
  -1   9   5   27.10    2.00
   1   9  -5   25.50    2.10
  -1   9   5   27.10    2.20
   1   9  -5   29.10    1.80
   0  -9   5  154.38    8.00
   0  -9  -5  168.78    8.50
   0  -9  -5  134.49   11.10
   0   9  -5  154.58    7.00
   0   9   5  135.59    8.50
   0   9   5  163.58    7.40
   0   9  -5  164.78   10.00
   0   9  -5  157.18    7.30
   0   9  -5  155.08    7.20
   0   9   5  156.58    7.40
  -1  -9  -5   28.60    2.90
   1  -9   5   24.60    2.10
   1  -9   5   27.00    3.00
  -1  -9  -5   18.50    4.70
   1   9   5   27.10    2.20
   1   9   5   25.90    1.90
  -1   9  -5   26.20    2.10
   1   9   5   24.00    3.00
  -1   9  -5   25.80    1.90
  -1   9  -5   29.10    3.30
   2  -9   5   36.00    2.50
  -2  -9  -5   32.40    8.00
  -2  -9  -5   35.70    3.30
  -2  -9  -5   32.50    2.60
  -2   9  -5   32.70    3.40
   2   9   5   36.20    2.60
  -2   9  -5   31.90    2.30
  -2   9  -5   29.20    2.30
  -3  -9  -5  105.79    5.60
  -3  -9  -5  105.29    6.40
   3  -9   5  104.89    4.80
  -3   9  -5   95.39    5.20
   3   9   5  104.09    5.40
   3   9   5   96.69    7.40
   3   9   5   91.79    5.60
  -3   9  -5  104.79    5.20
   4  -9   5  217.58    9.00
  -4  -9  -5  224.18   10.00
  -4  -9  -5  219.78   11.00
  -4   9  -5  212.08    9.50
   4   9   5  217.98    9.60
   4   9   5  208.58    9.90
  -4   9  -5  212.78    9.70
   4   9   5  198.68   12.40
  -5  -9  -5   36.60    2.70
  -5  -9  -5   42.70    3.50
   5  -9   5   39.80    2.10
  -5   9  -5   36.00    2.50
  -5   9  -5   37.40    2.30
   5   9   5   32.90    2.70
   5   9   5   39.10    2.20
   5   9   5   32.20    4.00
  -6  -9  -5   31.00    2.20
   6  -9   5   29.20    1.70
  -6  -9  -5   29.70    2.70
  -6   9  -5   25.70    1.70
   6   9   5   29.40    2.30
  -6   9  -5   31.20    2.00
   6   9   5   24.40    3.00
  -7  -9  -5    3.00    1.00
   7  -9   5    3.20    0.50
  -7  -9  -5    2.80    0.70
  -7   9  -5    2.80    0.60
  -7   9  -5    2.80    0.50
   7   9   5    3.20    0.70
   6 -10  -5    8.10    1.00
   6 -10  -5   10.20    0.80
  -6  10   5   10.30    1.00
   6  10  -5    8.30    1.80
   6  10  -5    9.40    1.00
   5 -10  -5    1.10    0.40
   5 -10  -5    0.60    0.30
  -5  10   5    1.10    0.50
   5  10  -5    0.50    0.70
   5  10  -5    0.70    0.50
   4 -10  -5   18.30    1.40
   4 -10  -5   16.20    1.30
  -4  10   5   16.30    1.50
   4  10  -5   18.20    1.70
   4  10  -5   17.70    1.30
   4  10  -5   16.10    2.70
   3 -10  -5   85.59    4.50
  -3  10   5   81.59    4.50
   3  10  -5   79.39    4.40
   3  10  -5   76.69    6.30
   3  10  -5   85.49    3.90
   2 -10  -5    2.30    0.80
   2  10  -5    3.70    0.90
  -2  10   5    2.30    0.50
   2  10  -5    2.60    0.60
   2  10  -5    1.60    1.00
  -2  10   5    3.30    0.90
   1 -10  -5   13.70    1.80
   1  10  -5   13.00    1.30
  -1  10   5   12.00    1.20
   1  10  -5   14.40    1.30
  -1  10   5   14.80    1.40
   1  10  -5   12.00    2.20
   0 -10  -5   37.00    3.10
   0  10  -5   36.50    2.10
   0  10  -5   37.40    2.40
   0  10  -5   33.90    3.50
   0  10   5   37.00    2.30
   0  10   5   35.10    2.30
  -1 -10  -5   15.20    2.00
   1 -10   5   15.30    1.30
   1  10   5   10.50    1.90
  -1  10  -5   13.70    1.30
  -1  10  -5   13.10    1.20
   1  10   5   11.40    1.10
  -1  10  -5   12.70    2.00
   1  10   5   14.10    1.30
  -2 -10  -5    3.00    1.00
   2 -10   5    2.60    0.50
   2  10   5    2.00    1.20
  -2  10  -5    2.30    0.60
  -2  10  -5    2.60    0.70
   2  10   5    2.70    0.60
  -3 -10  -5   80.39    5.10
   3 -10   5   84.29    3.80
  -3 -10  -5   85.49    4.60
  -3  10  -5   74.69    4.10
  -3  10  -5   79.29    4.10
   3  10   5   78.49    3.80
  -4 -10  -5   13.70    2.10
   4 -10   5   19.60    1.70
  -4 -10  -5   17.10    1.70
   4  10   5   15.90    1.00
  -4  10  -5   18.50    1.80
  -4  10  -5   18.00    1.40
  -5 -10  -5   -0.10    0.70
  -5 -10  -5    1.70    0.60
   5 -10   5    1.00    0.30
  -5  10  -5    1.00    0.30
  -5  10  -5    1.10    0.30
   6 -10   5   10.40    0.80
  -6 -10  -5    8.60    1.80
  -6  10  -5   10.60    1.00
  -6  10  -5   10.80    0.90
  -6  10  -5    9.00    0.90
   5 -11  -5   10.00    0.60
   5  11  -5    7.90    1.30
  -5  11   5    9.80    0.80
   4 -11  -5   80.49    3.50
   4  11  -5   69.99    3.50
   4  11  -5   70.09    5.70
  -4  11   5   80.39    4.00
   3 -11  -5   82.59    3.90
  -3  11   5   83.59    4.00
   3  11  -5   77.99    5.40
   3  11  -5   84.39    3.60
   2 -11  -5    1.30    0.50
  -2  11   5    1.50    0.40
   2  11  -5    0.90    0.60
   2  11  -5    1.20    0.40
   1 -11  -5   58.29    3.70
  -1  11   5   55.59    2.90
   1  11  -5   56.59    2.90
   0 -11  -5   60.29    3.90
   0  11  -5   61.89    3.80
   0  11  -5   59.19    4.40
   1 -11   5   52.29    2.70
  -1 -11  -5   55.39    3.50
   1  11   5   51.89    2.50
   2 -11   5    1.10    0.30
  -2 -11  -5    0.80    0.50
  -2  11  -5   -0.10    0.40
  -2  11  -5    1.30    0.40
  -3 -11  -5   84.49    5.40
   3 -11   5   78.89    3.50
  -3  11  -5   77.49    3.50
  -3  11  -5   78.49    3.80
  -4 -11  -5   65.49    4.00
   4 -11   5   77.59    3.50
  -4  11  -5   82.09    4.00
  -4  11  -5   81.99    3.60
   5 -11   5   11.20    0.80
  -5  11  -5    9.70    0.70
   1 -12  -5  106.89    4.70
   1  12  -5  105.19    4.40
   0 -12  -5   40.70    2.30
   0  12  -5   41.20    2.00
  -1 -12  -5  102.09    4.80
  -1  12  -5  105.49    4.50
 -11   0   6   19.80    1.40
  11   0  -6   21.80    1.70
  11   0  -6   19.70    1.20
  11   0  -6   15.30    2.10
  10   0  -6    4.30    1.80
  10   0  -6    7.70    0.80
  10   0  -6    6.80    0.80
  10   0  -6    6.80    1.20
  10   0  -6    4.40    1.30
 -10   0   6    6.50    0.80
   9   0  -6    6.70    1.10
   9   0  -6    2.70    1.20
  -9   0   6    3.90    0.80
   9   0  -6    4.50    1.20
   9   0  -6    4.50    2.50
   9   0  -6    3.40    0.80
  -8   0   6  140.19    6.30
   8   0  -6  143.89    8.60
   8   0  -6  146.19    9.30
   8   0  -6  137.99    6.40
   8   0  -6  135.29    6.30
   8   0  -6  144.09    7.50
   7   0  -6   23.90    3.20
   7   0  -6   22.90    2.80
   7   0  -6   24.20    2.30
   7   0  -6   19.50    1.40
   7   0  -6   21.60    1.50
  -7   0   6   23.50    1.60
   6   0  -6  501.15   20.20
   6   0  -6  496.85   20.50
   6   0  -6  562.74   22.20
   6   0  -6  481.25   21.40
   5   0  -6  143.89    7.20
   4   0  -6    0.70    0.90
   4   0  -6    1.10    0.50
   4   0  -6    0.50    0.40
   3   0  -6 1795.82   68.19
   3   0  -6 1695.23   67.49
   2   0  -6 2135.49   81.09
  -2   0   6 2151.68   82.09
   2   0  -6 2114.69   81.19
   2   0  -6 2059.89   85.69
   2   0  -6 2020.80   81.29
  -1   0   6 5199.68  208.58
   1   0  -6 5599.14  208.48
   0   0   6 6295.37  249.18
   0   0  -6 6620.24  250.17
   1   0   6 5385.86  208.18
   2   0   6 1838.02   77.59
   2   0   6 2179.08   78.89
   3   0   6 1960.20   72.59
  -3   0  -6 1842.82   82.39
   3   0   6 1730.83   71.49
  -4   0  -6    1.70    1.60
   4   0   6    0.20    0.50
   4   0   6    0.30    0.50
  -5   0  -6  133.39   15.00
   5   0   6  130.39    6.40
   5   0   6  135.69    7.30
   6   0   6  493.15   22.10
  -6   0  -6  494.05   21.60
   6   0   6  539.15   23.30
   6   0   6  541.45   21.90
  -6   0  -6  557.14   38.20
  -6   0  -6  520.25   21.20
  -7   0  -6   21.70    2.20
   7   0   6   22.00    2.70
   7   0   6   20.90    1.90
   7   0   6   24.10    3.90
  -7   0  -6   25.30    1.90
   7   0   6   20.80    1.90
   8   0   6  137.99    8.10
   8   0   6  117.39    9.90
   8   0   6  137.09    6.90
  -8   0  -6  137.69    6.40
  -8   0  -6  134.19    7.10
   8   0   6  139.89    6.80
   9   0   6    5.60    1.20
   9   0   6    3.20    1.40
  -9   0  -6    7.10    1.40
  10   0   6    7.90    1.20
 -10   0  -6    6.50    1.00
  10   0   6    7.00    1.10
 -10   0  -6    6.70    2.00
  10   0   6    8.20    1.20
  11   0   6   19.80    1.80
  11   0   6   21.10    1.70
  11  -1  -6  116.19    4.90
  11  -1  -6  125.29    6.20
 -11  -1   6  121.19    5.20
  11  -1  -6   97.39    6.50
  11   1  -6  103.79    6.50
  11   1  -6  118.99    5.10
  11   1  -6  101.69    6.40
  11   1  -6  126.39    5.80
 -11   1   6  116.49    5.10
  10  -1  -6  131.19    6.50
  10  -1  -6  126.89    5.80
 -10  -1   6  132.69    5.90
  10  -1  -6  127.99    5.70
  10   1  -6  121.89    8.10
  10   1  -6  121.59    8.50
 -10   1   6  125.39    5.80
  10   1  -6  133.19    6.70
  10   1  -6  128.49    5.90
   9  -1  -6   75.29    6.60
   9  -1  -6   95.19    5.20
  -9  -1   6   97.29    5.50
   9   1  -6   94.29    4.40
  -9   1   6   89.69    4.70
   9   1  -6   76.19    5.40
   9   1  -6   93.89    6.20
   9   1  -6  100.79    8.20
   9   1  -6   79.49    6.90
   8  -1  -6  122.69    5.70
   8  -1  -6  121.69    5.70
  -8  -1   6  124.29    5.80
   8  -1  -6  134.39    8.90
   8  -1  -6  127.49    7.80
   8  -1  -6  128.79    6.90
   8   1  -6  128.49    7.00
   8   1  -6  138.89    9.70
  -8   1   6  127.09    5.80
   8   1  -6  127.49    5.90
   8   1  -6  114.69    6.20
   8   1  -6  132.69    8.40
   8   1  -6  135.99    8.80
   8   1  -6  121.29    5.80
  -7  -1   6  123.69    5.90
   7  -1  -6  123.59    6.80
   7  -1  -6  133.79    7.40
   7  -1  -6  134.69    5.90
   7  -1  -6  134.49    5.70
   7  -1  -6  143.19    8.80
   7   1  -6  125.99    6.80
   7   1  -6  119.29    5.70
   7   1  -6  125.79    7.00
   7   1  -6  153.08    9.20
   7   1  -6  140.29    8.00
   7   1  -6  128.79    5.90
  -7   1   6  127.79    5.90
   7   1  -6  120.09    6.60
   6  -1  -6  215.78    8.90
   6  -1  -6  205.28   10.00
   6  -1  -6  221.88    9.30
   6  -1  -6  224.38   10.50
   6   1  -6  202.78    8.90
   6   1  -6  226.58   11.30
   6   1  -6  206.08   10.00
  -6   1   6  209.88    9.20
   6   1  -6  225.58    9.30
   6   1  -6  217.58    9.10
   6   1  -6  230.38   10.90
   5  -1  -6   56.69    7.30
   5  -1  -6   52.39    3.50
   5   1  -6   51.29    3.60
   4  -1  -6   62.69    3.30
   4  -1  -6   74.29    7.80
   4  -1  -6   64.59    3.70
   4   1  -6   63.69    3.80
   3  -1  -6  187.78    8.50
   3  -1  -6  207.98   13.80
   3  -1  -6  181.38    8.40
   3   1  -6  198.18    8.30
   3   1  -6  185.78    8.50
   3   1  -6  199.98   10.50
  -2  -1   6  133.09    5.90
   2  -1  -6  123.19   10.00
   2  -1  -6  125.39    5.70
  -2  -1   6  107.59    5.90
   2  -1  -6  142.29    6.50
   2   1  -6  130.19    5.70
   2   1  -6  127.49    5.80
   2   1  -6  141.39    7.10
   1  -1  -6 1102.79   41.50
   1  -1  -6 1103.79   42.60
  -1  -1   6 1057.69   41.70
   1  -1  -6 1082.39   41.60
   1  -1  -6 1041.00   48.10
   1   1  -6 1032.70   41.70
   1   1  -6 1001.90   43.90
  -1   1   6 1068.19   42.60
   1   1  -6 1120.99   41.80
   0  -1  -6   60.19    6.70
   0  -1   6   67.29    3.10
   0  -1  -6   70.89    2.90
   0  -1  -6   62.29    3.80
   0  -1  -6   64.59    2.80
   0   1  -6   65.49    5.40
   0   1   6   64.79    3.70
   0   1  -6   64.79    3.20
   0   1  -6   65.09    3.00
  -1  -1  -6 1056.39   43.40
  -1  -1  -6 1043.30   50.79
   1  -1   6 1157.88   43.70
  -1   1  -6 1088.19   43.80
   1   1   6 1118.89   44.50
  -1   1  -6 1244.38   49.40
  -2  -1  -6  132.49    5.70
  -2  -1  -6  118.69   11.30
   2  -1   6  143.69    6.10
   2   1   6  130.79    5.60
   2   1   6  139.19    6.90
   3  -1   6  185.68    8.20
  -3  -1  -6  184.78   16.00
   3  -1   6  210.48    8.70
   3   1   6  176.38    8.30
   3   1   6  204.18    9.60
  -3   1  -6  216.38   15.40
  -4  -1  -6   65.19    9.60
   4  -1   6   66.59    3.50
   4  -1   6   71.59    4.00
   4   1   6   71.69    4.80
  -4   1  -6   75.89    9.50
   5  -1   6   55.39    3.30
  -5  -1  -6   55.79   10.10
   5  -1   6   56.39    3.70
  -5   1  -6   61.89    9.50
   5   1   6   56.79    3.50
   5   1   6   55.49    4.50
  -6  -1  -6  229.58    9.70
   6  -1   6  205.18   10.10
   6  -1   6  224.28   10.10
  -6  -1  -6  228.18   24.40
   6  -1   6  223.38    9.60
   6  -1   6  217.08   10.90
   6   1   6  235.18   10.60
   6   1   6  207.68   10.00
  -6   1  -6  222.98    9.50
   7  -1   6  129.39    8.20
  -7  -1  -6  126.99    6.90
   7  -1   6  127.49    6.30
   7  -1   6  138.39    7.10
  -7  -1  -6  138.69    6.30
  -7   1  -6  134.69   19.20
  -7   1  -6  127.19    6.10
   7   1   6  133.59    6.60
   7   1   6  133.49    7.50
  -7   1  -6  128.59    6.50
   7   1   6  129.19    6.70
   7   1   6  127.19    8.90
   8  -1   6  114.69    7.20
  -8  -1  -6  131.19    7.00
   8  -1   6  122.39    6.10
  -8  -1  -6  126.89    6.00
   8  -1   6  123.29    6.30
   8  -1   6  111.89    8.80
  -8   1  -6  122.89    5.80
   8   1   6  113.69    7.70
   8   1   6  124.39    6.50
  -8   1  -6  125.09    6.40
   8   1   6  115.39    6.10
   9  -1   6   91.89    5.90
   9  -1   6   81.49    5.20
  -9  -1  -6   92.89    4.90
  -9  -1  -6   89.69    5.80
  -9   1  -6   95.69    5.50
   9   1   6   88.59    5.30
   9   1   6   90.09    6.40
  10  -1   6  123.29    6.10
  10  -1   6  129.99    6.40
 -10  -1  -6  109.69    6.80
 -10  -1  -6  122.19    5.80
  10   1   6  130.79    6.40
 -10   1  -6  128.69    6.70
 -10   1  -6  112.69    5.40
  10   1   6  124.79    6.30
  10   1   6  124.29    6.30
  11  -1   6  122.69    5.70
  11  -1   6  117.59    5.60
 -11  -1  -6   98.99    4.90
  11   1   6  124.79    5.70
  11   1   6  100.79    7.30
  11   1   6  118.89    5.40
 -11   1  -6  107.09    5.70
  11   1   6  123.19    5.60
 -11  -2   6  106.59    4.80
  11  -2  -6  101.79    4.50
  11  -2  -6  105.09    4.80
  11   2  -6  108.99    5.20
 -11   2   6   97.29    4.50
  11   2  -6  103.19    4.60
  10  -2  -6   15.80    1.20
  10  -2  -6   16.10    1.30
 -10  -2   6   19.20    1.40
  10  -2  -6   17.30    1.70
  10   2  -6   17.10    1.80
  10   2  -6   16.40    1.40
 -10   2   6   17.10    1.30
  10   2  -6   13.00    2.50
  10   2  -6   16.30    2.40
   9  -2  -6    6.80    0.80
   9  -2  -6    8.30    1.40
   9  -2  -6    6.90    0.80
  -9  -2   6    7.60    1.00
   9  -2  -6    5.70    1.70
   9   2  -6    7.20    1.40
   9   2  -6    6.20    2.30
   9   2  -6    5.70    1.80
   9   2  -6    8.00    1.60
  -9   2   6    6.30    0.80
   9   2  -6    8.10    1.00
   8  -2  -6  193.98    8.40
   8  -2  -6  195.68   10.40
  -8  -2   6  188.78    8.40
   8  -2  -6  189.88    8.30
   8  -2  -6  198.98   11.50
   8  -2  -6  206.48    9.60
  -8   2   6  192.88    8.40
   8   2  -6  184.08    9.00
   8   2  -6  197.68    8.70
   8   2  -6  193.78    9.50
   8   2  -6  195.38    9.80
   8   2  -6  214.88   13.20
   8   2  -6  185.88    8.30
   8   2  -6  198.18   11.50
   7  -2  -6  193.88    8.40
   7  -2  -6  186.98    9.30
   7  -2  -6  197.98    8.30
   7  -2  -6  190.88    9.90
   7   2  -6  214.88   12.90
   7   2  -6  201.38   11.10
   7   2  -6  205.08   11.90
   7   2  -6  185.48    9.30
   7   2  -6  188.68    9.40
  -7   2   6  191.58    8.30
   7   2  -6  197.18    8.70
   7   2  -6  178.98    9.50
   7   2  -6  178.98    8.20
   6  -2  -6  184.98    7.80
   6  -2  -6  191.58   16.90
   6  -2  -6  190.98    9.30
   6   2  -6  175.58    7.90
   6   2  -6  174.48    8.90
   6   2  -6  190.68    8.10
  -6   2   6  177.28    7.90
   6   2  -6  175.48    9.00
   6   2  -6  193.98   10.90
   6   2  -6  193.28   12.30
   6   2  -6  187.68    9.10
   6   2  -6  193.48   10.10
   6   2  -6  169.58    7.80
   5  -2  -6   38.50    6.50
   5  -2  -6   29.90    2.20
   5   2  -6   25.30    3.80
   5   2  -6   29.40    2.10
   5   2  -6   26.40    3.00
   4  -2  -6  202.08   15.60
   4  -2  -6  191.88    9.10
   4  -2  -6  185.78    8.80
   4   2  -6  204.08    8.50
   4   2  -6  185.78    9.20
   3  -2  -6  222.68   10.00
   3  -2  -6  195.88   18.00
   3   2  -6  209.98    9.50
   3   2  -6  207.48    9.00
   2  -2  -6  315.67   13.20
   2  -2  -6  274.17   18.50
   2   2  -6  262.77   12.20
   2   2  -6  287.37   11.90
   1  -2  -6  471.55   19.30
  -1  -2   6  428.06   17.40
   1  -2  -6  432.56   25.40
   1   2  -6  449.16   18.10
   1   2  -6  434.66   18.10
  -1   2   6  454.25   19.20
   0  -2  -6  613.24   24.40
   0  -2   6  621.74   22.70
   0  -2  -6  540.25   30.90
   0   2  -6  571.24   25.50
   0   2  -6  501.85   23.70
   0   2   6  593.84   25.60
   0   2  -6  615.34   26.30
   1  -2   6  459.35   17.00
  -1  -2  -6  406.46   25.10
   1   2   6  385.66   21.20
  -1   2  -6  452.25   17.50
  -2  -2  -6  276.37   20.50
   2  -2   6  287.07   12.20
  -2   2  -6  322.97   24.20
  -2   2  -6  315.07   18.10
   2   2   6  308.37   13.70
   2   2   6  292.67   12.40
   3  -2   6  219.88    9.40
  -3  -2  -6  203.68   18.20
   3   2   6  221.38   10.90
  -3   2  -6  234.48   16.60
   3   2   6  217.18    9.60
   4  -2   6  191.98    8.40
  -4  -2  -6  169.48   18.30
   4   2   6  191.58   10.00
   4   2   6  182.28    8.60
  -5  -2  -6   27.60    7.90
   5  -2   6   29.40    2.20
   5  -2   6   26.10    2.80
  -5   2  -6   32.10    6.90
   5   2   6   31.30    2.70
   5   2   6   32.30    3.70
  -6  -2  -6  186.18    8.40
   6  -2   6  167.18    8.50
   6  -2   6  175.68    8.00
   6  -2   6  184.48    9.30
   6  -2   6  190.98    8.90
   6   2   6  186.18    9.50
   6   2   6  204.28   11.30
   6   2   6  176.18    8.80
   6   2   6  181.68    8.90
  -6   2  -6  181.18    8.00
  -6   2  -6  217.38   20.60
   7  -2   6  194.58    8.60
   7  -2   6  179.48    8.60
  -7  -2  -6  190.98    8.90
   7  -2   6  180.38   10.10
   7  -2   6  179.68    9.20
  -7  -2  -6  190.28    9.80
  -7   2  -6  183.88    8.30
   7   2   6  200.38    9.50
   7   2   6  183.58    8.90
  -7   2  -6  226.78   23.80
   8  -2   6  186.08    8.80
  -8  -2  -6  199.78    8.70
   8  -2   6  192.78    8.60
   8  -2   6  164.98   10.80
  -8  -2  -6  189.78    9.80
   8  -2   6  181.08    9.80
   8   2   6  186.78    9.10
   8   2   6  184.78    9.10
   8   2   6  184.38   10.80
  -8   2  -6  177.78    8.10
  -8   2  -6  198.68    8.90
   9  -2   6    5.90    1.10
   9  -2   6    5.10    1.10
  -9  -2  -6    7.60    1.20
  -9   2  -6    7.60    1.00
   9   2   6    7.70    1.30
   9   2   6    6.50    1.20
  -9   2  -6    6.50    1.30
 -10  -2  -6   15.80    1.50
  10  -2   6   16.30    1.60
  10   2   6   17.20    1.70
  10   2   6   13.60    2.60
  10   2   6   18.10    1.80
 -10   2  -6   17.10    1.80
  10   2   6   16.30    1.70
  11  -2   6  106.89    5.00
  11  -2   6  101.39    4.90
 -11  -2  -6  101.69    4.90
  11   2   6   90.69    5.30
  11   2   6  108.59    5.40
 -11   2  -6   86.39    4.90
  11   2   6   98.29    4.80
  11   2   6   85.89    6.50
 -11  -3   6    3.60    0.60
  11  -3  -6    3.90    0.60
 -11   3   6    3.30    0.50
  11   3  -6    2.90    1.10
  11   3  -6    4.50    0.70
  11   3  -6    1.90    1.10
  11   3  -6    4.30    1.00
  10  -3  -6    7.90    1.10
 -10  -3   6    6.30    1.00
  10  -3  -6    8.00    0.90
  10  -3  -6    9.10    0.80
  10   3  -6    6.00    1.50
  10   3  -6    5.90    0.90
  10   3  -6    8.20    1.20
  10   3  -6    5.20    1.20
 -10   3   6    7.00    0.80
   9  -3  -6    8.40    2.00
  -9  -3   6    8.80    1.10
   9  -3  -6    8.80    0.90
   9  -3  -6   10.90    1.50
   9  -3  -6    9.60    1.00
   9   3  -6    8.50    1.50
   9   3  -6    7.90    1.90
   9   3  -6    8.40    1.10
   9   3  -6    8.50    1.50
  -9   3   6    9.80    1.00
   9   3  -6    9.10    2.70
   8  -3  -6   42.70    3.10
   8  -3  -6   38.60    2.30
   8  -3  -6   40.30    2.30
   8  -3  -6   38.70    4.40
  -8  -3   6   39.20    2.50
   8   3  -6   40.90    2.90
   8   3  -6   42.90    5.30
  -8   3   6   41.90    2.40
   8   3  -6   42.70    2.70
   8   3  -6   39.70    5.70
   8   3  -6   42.80    3.40
   8   3  -6   43.40    4.60
   8   3  -6   42.40    3.40
   7  -3  -6   91.79   12.60
   7  -3  -6  102.49    4.80
   7  -3  -6  108.59    5.00
   7  -3  -6  111.09    6.70
   7   3  -6  114.09    5.50
   7   3  -6  119.69    9.30
   7   3  -6  126.09    8.60
   7   3  -6  118.39    8.00
   7   3  -6  109.49    6.40
  -7   3   6  109.49    5.10
   7   3  -6  110.19    6.10
   7   3  -6  115.99    6.50
   6  -3  -6   13.90    1.00
   6  -3  -6   16.70    3.10
   6  -3  -6   15.30    1.20
   6   3  -6   18.30    2.00
   6   3  -6   13.60    4.30
   6   3  -6   15.90    2.70
   6   3  -6   15.00    3.00
  -6   3   6   15.70    1.20
   6   3  -6   14.90    1.90
   6   3  -6   12.80    1.80
   6   3  -6   16.00    1.30
   6   3  -6   16.10    1.30
   5  -3  -6  178.38    8.90
   5  -3  -6  194.38    9.20
   5  -3  -6  188.98    8.30
   5   3  -6  200.58   11.10
   5   3  -6  189.18    8.00
   5   3  -6  193.48    8.20
  -5   3   6  186.68    8.10
   5   3  -6  190.48    9.10
   5   3  -6  196.58   11.80
   5   3  -6  187.68    9.10
   5   3  -6  186.28    7.90
   5   3  -6  188.98    8.60
   5   3  -6  193.08   10.10
   5   3  -6  177.48    9.00
   4  -3  -6   85.99    5.30
   4  -3  -6   97.49   11.30
   4   3  -6   85.39    4.40
   4   3  -6   83.69    5.30
   3  -3  -6  253.17   11.80
   3  -3  -6  238.78   18.70
   3   3  -6  233.28   11.00
   3   3  -6  229.08   10.20
   2  -3  -6  231.88   10.80
   2  -3  -6  201.18   16.60
   2   3  -6  199.98    9.10
   2   3  -6  206.78    9.60
   1  -3  -6 1368.06   53.29
  -1  -3   6 1261.87   50.69
  -1   3   6 1305.87   53.09
   1   3  -6 1310.77   51.89
   1   3  -6 1320.47   51.59
   0  -3   6   17.90    1.10
   0  -3  -6   12.40    3.80
   0  -3  -6   17.90    2.20
   0   3  -6   17.20    2.50
   0   3  -6   21.20    2.40
   0   3   6   17.90    2.10
   0   3  -6   18.50    1.50
  -1  -3  -6 1193.38   61.49
   1  -3   6 1304.37   49.99
  -1   3  -6 1296.77   50.59
   1   3   6 1329.67   51.89
  -1   3  -6 1283.27   56.39
  -2  -3  -6  186.48   17.50
   2  -3   6  200.58    8.80
  -2   3  -6  237.58   14.90
  -2   3  -6  217.98   16.50
   2   3   6  217.58   10.70
  -2   3  -6  199.98    9.40
   3  -3   6  225.18    9.90
  -3  -3  -6  203.78   19.80
   3   3   6  236.38   11.90
  -3   3  -6  261.97   17.40
   3   3   6  225.08   10.40
  -4  -3  -6   82.89   12.90
   4  -3   6   83.69    4.40
  -4   3  -6  102.69   11.20
   4   3   6   80.19    6.20
   4   3   6   83.99    5.00
   5  -3   6  175.18    8.00
   5  -3   6  185.18    8.90
   5  -3   6  207.78    9.10
  -5  -3  -6  190.98    8.60
   5   3   6  193.18   11.40
   5   3   6  175.58    9.20
   5   3   6  193.38    9.70
  -5   3  -6  209.38   18.70
  -6  -3  -6   13.00    1.50
   6  -3   6   14.50    2.00
   6  -3   6   14.10    1.20
   6  -3   6   15.80    2.10
   6  -3   6   14.10    1.40
   6   3   6   18.00    2.00
   6   3   6   16.30    2.50
   6   3   6   13.40    2.50
   6   3   6   16.20    1.90
   6   3   6   11.20    1.50
   7  -3   6  105.09    5.60
   7  -3   6  109.19    5.20
   7  -3   6  112.19    6.70
  -7  -3  -6  114.49    5.60
   7  -3   6  107.59    6.70
  -7   3  -6   97.79    4.90
   7   3   6  104.59    7.30
  -7   3  -6  131.89   17.60
   7   3   6  110.49    6.10
   7   3   6  112.89    7.60
   7   3   6   95.39    5.20
   7   3   6  101.09    5.60
   8  -3   6   35.50    4.80
  -8  -3  -6   43.20    2.80
   8  -3   6   38.80    2.80
   8  -3   6   42.00    2.70
   8  -3   6   30.30    5.30
  -8   3  -6   35.90   14.00
   8   3   6   41.20    3.10
   8   3   6   44.10    3.30
   9  -3   6   11.20    1.40
  -9  -3  -6   11.20    1.40
   9  -3   6   11.20    1.30
   9   3   6    9.70    1.40
   9   3   6   10.30    1.40
  -9   3  -6   11.40    1.50
   9   3   6   10.40    1.50
   9   3   6    9.10    2.40
 -10  -3  -6    7.10    1.00
  10  -3   6    5.50    0.90
  10  -3   6    6.60    1.00
  10   3   6    6.10    1.90
 -10   3  -6    6.00    1.70
  10   3   6    6.40    1.10
  10   3   6    7.60    1.10
 -11  -3  -6    2.40    0.50
  11  -3   6    3.10    0.60
 -11   3  -6    4.80    0.80
  11   3   6    2.20    0.50
  11   3   6    3.00    0.60
 -11   3  -6    2.40    0.60
  11   3   6    1.60    1.00
  11   3   6    3.40    0.60
  11  -4  -6   13.60    1.80
  11   4  -6   12.60    1.60
  11   4  -6   15.30    2.00
  10  -4  -6    1.50    0.90
  10  -4  -6    1.90    0.60
 -10  -4   6    1.50    0.50
  10   4  -6    2.90    0.90
  10   4  -6    1.00    0.80
  10   4  -6    2.50    0.60
  10   4  -6    2.00    0.70
  10   4  -6    0.10    0.90
 -10   4   6    1.20    0.40
   9  -4  -6   77.09    3.80
  -9  -4   6   81.09    4.20
   9  -4  -6   70.89    5.90
   9  -4  -6   80.09    3.70
   9   4  -6   88.39    4.90
   9   4  -6   79.69    4.20
   9   4  -6   83.39    6.30
  -9   4   6   76.39    3.80
   9   4  -6   81.99    7.10
   9   4  -6   81.79    4.90
   8  -4  -6  245.58   10.50
   8  -4  -6  245.88   10.40
  -8  -4   6  231.88   11.30
   8   4  -6  244.48   15.40
   8   4  -6  298.87   19.10
   8   4  -6  263.77   14.30
   8   4  -6  254.17   12.10
   8   4  -6  248.18   11.00
  -8   4   6  238.78   10.40
   8   4  -6  252.57   11.90
   7  -4  -6  290.07   12.10
   7  -4  -6  303.07   14.40
   7  -4  -6  293.27   12.30
   7  -4  -6  290.67   25.70
   7   4  -6  324.67   16.60
   7   4  -6  308.67   16.30
   7   4  -6  295.67   13.50
  -7   4   6  296.87   12.30
   7   4  -6  304.27   17.70
   7   4  -6  300.47   12.90
   7   4  -6  282.67   13.90
   7   4  -6  302.47   14.00
   6  -4  -6  538.75   36.50
   6  -4  -6  553.24   23.90
   6  -4  -6  553.54   22.20
   6  -4  -6  515.15   21.90
   6  -4  -6  526.15   23.20
   6   4  -6  530.55   23.60
   6   4  -6  587.74   27.90
  -6   4   6  550.74   22.10
   6   4  -6  577.84   26.50
   6   4  -6  556.74   25.60
   6   4  -6  551.14   22.70
   6   4  -6  555.24   23.60
   6   4  -6  582.54   22.50
   6   4  -6  560.44   23.50
   6   4  -6  548.75   22.60
   5  -4  -6   12.80    1.20
   5  -4  -6   14.10    5.80
   5  -4  -6   10.30    1.20
   5  -4  -6   18.10    2.10
   5  -4  -6   12.40    2.10
   5   4  -6   13.00    1.10
   5   4  -6    9.80    1.50
   5   4  -6   15.80    2.60
   5   4  -6   13.00    1.40
  -5   4   6   14.30    1.40
   5   4  -6   14.90    1.20
   5   4  -6   15.40    2.90
   5   4  -6   16.30    1.80
   5   4  -6   17.30    1.50
  -5   4   6   14.10    1.10
   5   4  -6   15.30    2.60
   5   4  -6    9.70    1.50
   5   4  -6   13.30    1.00
   4  -4  -6  530.25   22.90
   4  -4  -6  509.45   21.20
   4  -4  -6  605.34   35.20
   4  -4  -6  498.65   21.40
   4   4  -6  523.25   20.80
   4   4  -6  537.65   21.20
   4   4  -6  596.44   28.00
   4   4  -6  479.85   21.70
   4   4  -6  469.65   21.50
   4   4  -6  491.45   20.60
   4   4  -6  449.16   20.90
  -4   4   6  507.35   20.60
   4   4  -6  528.55   22.90
   4   4  -6  541.95   23.90
   4   4  -6  510.45   21.90
   3  -4  -6  285.17   22.30
   3  -4  -6  290.47   13.90
   3   4  -6  267.87   12.90
   3   4  -6  268.97   11.90
   2  -4  -6   27.20    3.20
   2  -4  -6   29.50    6.80
   2   4  -6   35.50    2.70
   2   4  -6   27.20    2.10
  -1  -4   6  352.06   14.40
   1  -4  -6  380.66   17.10
   1  -4  -6  340.87   25.30
  -1  -4   6  342.27   15.00
   1   4  -6  365.56   15.10
   1   4  -6  365.66   15.60
   0  -4  -6   17.40    5.20
   0  -4  -6   23.00    2.70
   0  -4   6   20.10    1.40
   0   4  -6   24.10    2.70
   0   4   6   17.10    2.40
   0   4  -6   17.50    1.70
   0   4  -6   16.90    2.70
  -1  -4  -6  387.16   17.30
   1  -4   6  360.06   14.90
  -1  -4  -6  327.47   25.90
   1   4   6  371.96   17.00
  -1   4  -6  331.87   20.90
  -1   4  -6  359.96   15.50
  -1   4  -6  404.96   20.40
  -2  -4  -6   29.70    7.60
   2  -4   6   28.60    1.90
  -2   4  -6   33.40    6.10
  -2   4  -6   27.20    2.20
  -2   4  -6   28.20    4.80
   2   4   6   26.70    3.20
  -3  -4  -6  223.88   30.30
   3  -4   6  253.27   11.10
   3   4   6  263.27   13.50
   3   4   6  265.67   12.00
  -3   4  -6  275.37   18.90
  -4  -4  -6  475.45   20.70
   4  -4   6  523.15   20.90
   4   4   6  535.15   23.90
   4   4   6  471.45   21.20
   4   4   6  517.95   22.00
   5  -4   6   12.40    1.00
  -5  -4  -6   11.60    1.50
   5  -4   6   12.20    1.60
  -5   4  -6   15.80    5.10
   5   4   6   10.40    2.60
   5   4   6   14.80    2.60
   5   4   6   13.20    1.80
   5   4   6    8.60    1.80
   6  -4   6  539.45   22.90
   6  -4   6  521.15   22.00
  -6  -4  -6  539.25   22.30
   6  -4   6  552.54   23.00
   6  -4   6  536.05   21.60
   6   4   6  553.74   24.40
   6   4   6  529.05   22.00
   6   4   6  513.55   23.00
   6   4   6  480.65   22.50
  -6   4  -6  634.74   39.60
   6   4   6  539.55   26.90
  -7  -4  -6  297.67   12.80
   7  -4   6  281.97   13.60
   7  -4   6  285.87   12.20
   7  -4   6  288.47   12.60
   7  -4   6  277.27   13.90
   7   4   6  281.07   13.10
   7   4   6  305.77   13.60
   7   4   6  288.47   12.50
   7   4   6  287.47   15.10
   7   4   6  315.77   17.50
  -8  -4  -6  243.68   10.70
   8  -4   6  245.48   10.30
   8  -4   6  236.48   10.60
  -8   4  -6  190.68   24.20
   8   4   6  232.38   10.90
   8   4   6  235.78   14.70
   8   4   6  248.38   11.30
   9  -4   6   80.39    4.20
  -9  -4  -6   78.09    4.30
   9  -4   6   79.19    4.40
  -9   4  -6   77.19    4.30
   9   4   6   80.29    4.50
   9   4   6   78.59    7.20
   9   4   6   79.69    4.60
   9   4   6   77.89    4.70
  10  -4   6    1.80    0.50
  10  -4   6    1.50    0.60
  10   4   6    0.90    0.50
 -10   4  -6    1.30    0.50
  10   4   6    3.10    0.70
  10   4   6    1.30    0.90
  10   4   6    1.30    0.80
 -11  -4  -6   19.30    1.80
 -11  -4  -6   21.80    1.30
  11  -4   6   24.00    1.80
  11  -4   6   23.60    1.60
 -11   4  -6   23.10    1.30
 -11   4  -6   21.40    1.60
  11   4   6   25.70    1.60
  11   4   6   18.70    2.20
  10  -5  -6  118.09    7.60
  10  -5  -6  150.08    6.10
 -10  -5   6  127.89    6.30
  10   5  -6  127.79    9.10
  10   5  -6  150.58    6.30
  10   5  -6  148.49    6.40
  10   5  -6  154.68    6.80
  -9  -5   6   10.00    1.50
   9  -5  -6    9.20    0.90
   9  -5  -6    9.40    1.90
   9  -5  -6    9.90    0.90
   9   5  -6    8.50    1.30
   9   5  -6   10.40    2.00
   9   5  -6    9.80    1.10
  -9   5   6    8.90    0.80
   9   5  -6    7.20    2.40
   9   5  -6   12.50    1.60
   8  -5  -6  107.99    5.10
   8  -5  -6  120.49    5.30
   8  -5  -6  119.89    5.30
  -8  -5   6  115.09    6.00
   8   5  -6  119.49    5.90
   8   5  -6  123.29    6.70
   8   5  -6  121.29    8.30
  -8   5   6  117.39    5.30
   8   5  -6  121.59    9.70
   8   5  -6  117.19    6.70
   7  -5  -6    8.00    2.80
   7  -5  -6    5.20    5.50
   7  -5  -6   11.10    0.90
   7   5  -6   10.00    1.70
   7   5  -6   11.90    2.60
   7   5  -6   12.20    1.40
   7   5  -6   13.80    4.30
   7   5  -6   11.20    1.90
   7   5  -6   13.10    3.00
  -7   5   6   11.70    1.00
   6  -5  -6  189.88    8.00
   6  -5  -6  175.98    7.70
   6  -5  -6  166.88   21.80
   6  -5  -6  182.48    9.70
   6  -5  -6  193.78    9.80
  -6   5   6  180.08    7.70
   6   5  -6  191.98   12.80
   6   5  -6  178.98   11.30
   6   5  -6  189.38    9.00
   6   5  -6  179.38    9.30
   6   5  -6  189.58    8.50
   6   5  -6  147.99    9.60
   6   5  -6  191.28   11.60
   6   5  -6  174.88    9.30
   5  -5  -6   48.90    3.00
   5  -5  -6   62.89   10.80
   5  -5  -6   46.30    4.20
   5  -5  -6   49.00    3.00
   5   5  -6   49.90    2.50
   5   5  -6   52.99    3.00
   5   5  -6   50.89    5.00
   5   5  -6   49.70    4.90
   5   5  -6   49.50    3.70
  -5   5   6   51.99    3.00
   5   5  -6   48.30    2.60
   5   5  -6   52.09    5.70
   5   5  -6   47.00    3.10
   5   5  -6   49.70    2.80
  -5   5   6   50.09    2.60
   5   5  -6   50.19    3.70
   5   5  -6   50.59    3.60
   4  -5  -6  278.67   23.90
   4  -5  -6  251.87   11.20
   4  -5  -6  248.78   13.10
   4  -5  -6  245.08   11.50
  -4   5   6  262.77   11.30
   4   5  -6  266.37   10.90
   4   5  -6  269.67   13.90
   4   5  -6  255.47   10.50
   4   5  -6  239.68   11.60
   4   5  -6  257.67   11.20
  -4   5   6  257.17   10.60
   4   5  -6  262.87   13.20
   4   5  -6  249.58   10.70
   4   5  -6  221.98   11.00
   4   5  -6  275.07   15.10
   4   5  -6  249.18   11.90
   4   5  -6  241.68   11.70
   4   5  -6  265.67   10.80
   3  -5  -6  132.59    6.70
   3  -5  -6  136.19   16.00
   3  -5  -6  133.69    6.80
   3  -5  -6  139.49    8.50
   3   5  -6  130.39    5.90
   3   5  -6  131.69    6.00
   3   5  -6  144.59    9.40
   3   5  -6  127.69    6.70
  -3   5   6  134.39    5.80
   3   5  -6  142.39    8.40
   3   5  -6  132.79    6.00
  -3   5   6  133.89    6.60
   3   5  -6  125.79    6.20
   3   5  -6  134.69    6.50
   3   5  -6  125.49    6.70
   3   5  -6  126.59    6.90
   3   5  -6  125.49    7.60
   2  -5  -6  979.80   56.29
   2  -5  -6 1109.19   43.80
   2   5  -6 1017.20   40.90
   2   5  -6  982.70   41.90
   1  -5  -6  359.36   17.30
  -1  -5   6  345.67   14.50
   1  -5  -6  329.17   27.00
   1   5  -6  353.76   15.00
   0  -5   6  202.88    8.80
   0  -5  -6  185.68   19.50
   0  -5  -6  207.68   11.30
   0   5  -6  172.08   11.20
   0   5  -6  206.48    9.20
   0   5  -6  202.58   11.00
  -1  -5  -6  293.77   26.10
  -1  -5  -6  351.16   16.50
   1  -5   6  342.87   13.70
   1   5   6  338.87   16.10
  -1   5  -6  330.47   14.20
  -1   5  -6  272.77   19.70
   2  -5   6  967.70   39.60
  -2  -5  -6 1001.10   42.90
   2   5   6 1025.60   42.50
   3  -5   6  132.69    6.40
  -3  -5  -6  130.79    7.10
  -3  -5  -6  132.19    6.30
   3   5   6  128.09    6.30
   3   5   6  120.89    6.60
  -3   5  -6  126.99    7.00
  -3   5  -6  116.09    6.10
   3   5   6  126.99    8.70
  -3   5  -6  141.59   13.30
  -3   5  -6  146.49    7.70
   4  -5   6  228.48   10.10
  -4  -5  -6  243.28   11.90
   4  -5   6  244.18   10.90
  -4  -5  -6  236.18   10.80
   4   5   6  238.28   10.80
   4   5   6  249.97   12.30
   4   5   6  236.38   11.30
   4   5   6  238.98   14.10
  -4   5  -6  289.37   21.20
   5  -5   6   46.30    2.50
  -5  -5  -6   50.89    3.30
   5  -5   6   50.59    3.40
   5   5   6   47.00    3.50
   5   5   6   46.80    4.70
  -5   5  -6   61.29   10.00
   5   5   6   48.20    3.10
   5   5   6   49.80    3.60
  -5   5  -6   47.20    2.90
   5   5   6   44.40    5.40
   6  -5   6  178.58    9.00
   6  -5   6  173.28    9.50
   6  -5   6  173.88    7.70
  -6  -5  -6  183.78    8.60
   6  -5   6  181.68    9.20
  -6   5  -6  218.68   21.10
   6   5   6  182.68    8.30
   6   5   6  182.98    9.10
   6   5   6  180.48   12.60
   6   5   6  172.78    9.10
   6   5   6  156.38   10.40
   6   5   6  170.58   12.10
  -7  -5  -6    9.70    1.50
   7  -5   6   10.60    1.10
   7  -5   6   11.40    1.40
   7  -5   6   11.20    2.60
   7  -5   6   14.80    3.30
   7   5   6   15.10    1.40
   7   5   6   10.60    1.60
   7   5   6   11.50    3.10
   7   5   6   12.20    1.70
  -7   5  -6   15.20    5.40
   7   5   6   11.50    1.70
   8  -5   6  114.79    5.80
   8  -5   6  112.29    5.50
  -8  -5  -6  119.49    6.00
   8   5   6  112.89    9.10
   8   5   6  121.49    6.30
   8   5   6  111.99    5.50
   8   5   6  116.09    6.40
   8   5   6  117.29    6.00
  -9  -5  -6    8.20    1.70
  -9  -5  -6    9.70    1.30
   9  -5   6   12.00    1.40
   9  -5   6   10.00    1.10
   9   5   6    8.90    1.40
   9   5   6    9.90    2.30
  -9   5  -6    9.10    1.10
   9   5   6    8.80    1.30
   9   5   6    9.40    1.40
 -10  -5  -6  143.59    6.40
 -10  -5  -6  136.69    7.00
  10  -5   6  130.99    6.40
  10  -5   6  147.19    6.60
 -10   5  -6  151.38    6.30
  10   5   6  124.49    8.30
  10   5   6  149.49    6.80
 -10   5  -6  137.49    6.50
  10   5   6  141.19    6.80
 -10   5  -6  145.79    6.10
  10   5   6  148.49    6.00
  10   6  -6   58.99    2.90
  10   6  -6   59.29    3.00
  10   6  -6   61.99    3.20
   9  -6  -6   25.40    1.80
   9   6  -6   24.10    2.50
   9   6  -6   28.30    2.10
   9   6  -6   28.00    2.60
   9   6  -6   23.10    2.70
   9   6  -6   25.30    3.40
   8  -6  -6    8.40    0.80
   8  -6  -6    6.90    0.70
   8  -6  -6    8.40    0.80
   8   6  -6    9.40    1.10
   8   6  -6    9.40    1.40
   8   6  -6    7.40    1.40
   8   6  -6    8.90    2.40
  -8   6   6    7.60    0.70
   8   6  -6    6.90    1.70
   7  -6  -6   32.00    1.80
   7  -6  -6   29.10    2.00
   7   6  -6   33.40    4.30
   7   6  -6   34.30    5.20
   7   6  -6   32.40    4.00
  -7   6   6   31.70    1.80
   7   6  -6   28.30    3.40
   7   6  -6   30.10    3.10
   6  -6  -6    9.60    1.00
   6  -6  -6    6.90    2.10
   6  -6  -6    8.80    6.00
   6  -6  -6    7.50    2.10
   6  -6  -6   10.20    1.10
   6   6  -6   10.70    2.90
   6   6  -6    8.80    1.30
   6   6  -6   10.20    1.60
   6   6  -6    9.60    1.60
   6   6  -6    8.80    1.40
   6   6  -6   11.20    2.40
   6   6  -6    9.70    3.20
   5  -6  -6   79.89    4.30
   5  -6  -6   78.69    6.00
   5  -6  -6   82.29    4.30
   5  -6  -6  104.09   15.50
   5   6  -6   79.69    4.00
   5   6  -6   83.59    6.80
   5   6  -6   86.59    7.90
   5   6  -6   81.69    3.80
   5   6  -6   79.89    3.90
   5   6  -6   85.59    4.30
   5   6  -6   74.09    4.50
   5   6  -6   84.89    5.20
   5   6  -6   80.69    6.80
  -5   6   6   80.69    4.20
  -5   6   6   79.89    3.80
   5   6  -6   79.39    5.10
   5   6  -6   80.69    4.90
   4  -6  -6  111.79    5.60
   4  -6  -6  143.29   20.50
   4  -6  -6  100.69    7.50
   4  -6  -6  104.29    5.90
  -4   6   6  110.59    4.90
   4   6  -6  105.99    6.00
   4   6  -6  113.89    5.30
   4   6  -6  113.19    6.30
   4   6  -6  117.39    7.90
   4   6  -6  105.39    5.00
   4   6  -6  119.69    9.10
   4   6  -6  108.39    5.60
   4   6  -6  104.89    6.10
   4   6  -6  107.99    7.60
   4   6  -6  101.69    5.60
  -4   6   6  113.29    5.50
   4   6  -6  108.79    5.10
   4   6  -6  107.69    4.90
   3  -6  -6    7.90    1.30
   3  -6  -6    7.00    4.90
   3  -6  -6    7.70    2.40
   3  -6  -6    9.00    1.50
   3   6  -6    9.50    1.50
   3   6  -6    9.50    1.50
   3   6  -6    7.20    1.30
   3   6  -6    9.70    1.00
   3   6  -6    8.70    0.80
   3   6  -6    9.00    1.90
   3   6  -6    7.60    1.30
  -3   6   6    9.00    0.90
   3   6  -6    9.00    1.10
   3   6  -6    6.70    1.70
  -3   6   6   10.30    1.30
   3   6  -6    9.40    2.30
   3   6  -6    9.00    1.00
   3   6  -6    9.30    1.00
   2  -6  -6   60.79    3.90
   2  -6  -6   61.29   11.30
   2  -6  -6   57.59    3.90
  -2  -6   6   61.39    3.50
   2  -6  -6   65.19    5.90
  -2   6   6   57.99    3.60
   2   6  -6   57.19    3.30
   2   6  -6   60.29    3.70
   2   6  -6   66.39    5.00
   2   6  -6   56.59    3.00
   2   6  -6   65.19    5.70
   2   6  -6   56.79    3.90
   2   6  -6   57.19    3.70
   2   6  -6   59.49    3.20
  -2   6   6   59.19    2.90
   2   6  -6   57.89    3.70
   2   6  -6   54.19    3.10
   1  -6  -6   45.90    3.40
   1  -6  -6   43.20    4.80
   1  -6  -6   44.50   10.20
  -1  -6   6   41.90    2.90
   1   6  -6   43.00    3.20
   1   6  -6   44.00    4.00
  -1   6   6   48.40    3.70
   1   6  -6   39.30    2.60
   1   6  -6   45.60    4.60
   1   6  -6   45.60    3.40
   1   6  -6   47.00    2.80
   1   6  -6   44.20    3.10
   0  -6  -6   31.90    2.80
   0  -6   6   34.70    2.60
   0  -6  -6   33.40    2.90
   0  -6  -6   32.50    4.20
   0   6  -6   34.20    2.40
   0   6  -6   37.30    4.90
   0   6  -6   33.10    3.20
   0   6  -6   31.10    2.80
   0   6  -6   33.20    2.40
   0   6  -6   34.70    2.70
   0   6  -6   27.10    3.10
  -1  -6  -6   42.70    4.80
  -1  -6  -6   42.80    4.00
   1  -6   6   42.20    2.90
   1   6   6   42.40    3.00
  -1   6  -6   36.80    5.50
  -1   6  -6   41.20    2.70
  -1   6  -6   39.80    2.60
  -1   6  -6   45.50    4.20
  -1   6  -6   50.39    3.40
  -2  -6  -6   55.69    3.50
  -2  -6  -6   62.19    4.20
   2  -6   6   61.49    3.60
  -2  -6  -6   62.39    5.90
   2   6   6   57.19    3.70
  -2   6  -6   56.49    3.30
  -2   6  -6   57.29    3.20
  -2   6  -6   54.79    3.40
  -2   6  -6   65.49    4.90
  -2   6  -6   59.19    4.10
   3  -6   6    7.40    0.90
  -3  -6  -6    7.70    2.80
  -3  -6  -6   10.10    1.90
  -3  -6  -6   10.90    1.50
   3  -6   6    7.40    1.30
  -3   6  -6    6.60    1.10
   3   6   6    8.00    1.50
  -3   6  -6    8.90    1.70
   3   6   6    6.10    1.30
  -3   6  -6    9.20    1.90
  -3   6  -6    8.70    3.50
   3   6   6    6.90    2.40
  -3   6  -6    7.30    1.30
  -3   6  -6    8.00    1.10
   3   6   6    8.10    1.20
   4  -6   6  102.79    5.70
   4  -6   6  102.39    4.90
  -4  -6  -6  113.39    9.10
  -4  -6  -6  108.99    5.80
  -4  -6  -6  118.19    6.80
  -4   6  -6  108.49    5.40
   4   6   6  103.99    5.60
   4   6   6  117.49    8.80
   4   6   6   96.99    5.90
  -4   6  -6  106.19    5.50
  -4   6  -6  107.19    6.70
  -4   6  -6  121.09   13.60
   4   6   6  112.49    6.20
   5  -6   6   77.69    4.70
  -5  -6  -6   73.39    4.40
  -5  -6  -6   90.29    5.70
   5  -6   6   74.69    3.70
   5   6   6   73.59    4.30
  -5   6  -6   76.69    4.10
   5   6   6   70.99    4.80
  -5   6  -6   85.09   12.20
  -5   6  -6   71.89    4.20
   5   6   6   74.89    7.10
  -5   6  -6   78.19    5.60
   5   6   6   73.29    4.80
   6  -6   6    9.00    1.80
  -6  -6  -6   11.50    1.60
  -6  -6  -6   10.10    2.10
   6  -6   6    9.90    1.00
   6  -6   6    6.60    1.90
   6  -6   6    8.70    1.40
  -6   6  -6   10.20    5.40
  -6   6  -6    5.60    1.90
   6   6   6    9.10    1.50
   6   6   6    9.10    2.50
   6   6   6    8.60    1.30
   6   6   6   12.10    1.80
  -6   6  -6    9.30    1.10
   7  -6   6   29.00    2.30
   7  -6   6   29.70    2.50
  -7  -6  -6   34.00    3.50
  -7  -6  -6   29.30    3.30
   7   6   6   32.40    3.20
   7   6   6   30.60    2.60
   7   6   6   27.70    4.30
   7   6   6   31.40    2.20
   7   6   6   33.00    2.80
  -7   6  -6   27.70    1.90
   8  -6   6    7.20    0.90
  -8  -6  -6    7.90    1.30
  -8  -6  -6    6.10    1.50
   8  -6   6    6.50    1.10
   8   6   6    9.00    1.30
   8   6   6    8.30    1.40
   8   6   6    7.30    2.10
   8   6   6    6.40    1.20
  -8   6  -6    8.10    1.00
   9  -6   6   23.30    1.80
   9  -6   6   22.50    2.20
  -9  -6  -6   24.70    2.40
  -9   6  -6   24.50    1.60
  -9   6  -6   24.10    1.80
  -9   6  -6   26.10    1.80
   9   6   6   22.20    3.00
   9   6   6   26.60    1.70
 -10  -6  -6   52.19    3.20
 -10  -6  -6   55.99    2.80
  10  -6   6   51.99    2.70
  10  -6   6   57.09    3.00
 -10   6  -6   57.39    3.30
 -10   6  -6   54.39    2.90
  10   6   6   62.99    3.10
   9  -7  -6   42.90    3.50
   9  -7  -6   53.09    2.50
   9   7  -6   41.50    3.00
   9   7  -6   53.09    2.60
   9   7  -6   39.20    4.40
   9   7  -6   51.79    2.90
   8  -7  -6  149.29    6.40
   8  -7  -6  153.18    6.20
   8  -7  -6  154.38    6.80
   8   7  -6  151.18    8.60
   8   7  -6  150.48    7.40
   8   7  -6  148.89    7.40
   8   7  -6  131.59    9.70
   8   7  -6  149.59    6.90
   7  -7  -6   15.20    1.20
   7  -7  -6   15.70    1.10
   7   7  -6   14.10    2.40
   7   7  -6   13.80    1.80
   7   7  -6   13.80    1.50
   7   7  -6   17.00    3.20
   7   7  -6   15.60    1.90
   6  -7  -6  124.19    5.50
   6  -7  -6  130.99    6.00
   6   7  -6   98.69    8.50
   6   7  -6   91.69    8.60
   6   7  -6   92.99   11.20
   6   7  -6  126.19    9.10
   5  -7  -6   61.89    3.40
   5  -7  -6   57.69    3.50
   5  -7  -6   66.79    5.60
   5   7  -6   67.99    6.90
   5   7  -6   55.79    4.20
   5   7  -6   56.89    4.10
  -5   7   6   58.09    3.40
   5   7  -6   60.99    6.40
   5   7  -6   60.59    5.60
   5   7  -6   61.09    3.20
   5   7  -6   54.19    3.70
   5   7  -6   63.39    3.00
   4  -7  -6   88.29    4.70
   4  -7  -6   84.99    5.10
   4  -7  -6   81.49    6.80
   4   7  -6   91.79    8.00
  -4   7   6   88.79    4.60
   4   7  -6   86.79    4.20
   4   7  -6   84.99    5.20
   4   7  -6   91.59    7.00
   4   7  -6   91.39    4.00
   4   7  -6   86.99    4.80
   4   7  -6   88.29    4.30
   4   7  -6   85.99    5.40
   3  -7  -6   41.70    3.00
   3  -7  -6   36.30    5.00
   3  -7  -6   41.60    3.40
   3   7  -6   38.80    3.10
   3   7  -6   47.40    4.50
  -3   7   6   44.00    2.90
   3   7  -6   46.50    3.80
   3   7  -6   44.00    2.50
   3   7  -6   50.49    5.40
   3   7  -6   42.30    2.60
   3   7  -6   42.30    3.20
   3   7  -6   43.70    2.30
   3   7  -6   43.30    3.30
   3   7  -6   42.80    3.30
   3   7  -6   49.80    3.30
  -2  -7   6  233.18   10.50
   2  -7  -6  241.98   14.30
   2  -7  -6  243.48   11.30
   2  -7  -6  251.17   11.70
   2   7  -6  235.88   10.10
   2   7  -6  235.28   10.60
   2   7  -6  258.37   14.50
   2   7  -6  238.98   10.40
   2   7  -6  249.08   10.60
   2   7  -6  236.48   11.10
  -2   7   6  250.57   11.00
   2   7  -6  247.88   10.40
   2   7  -6  243.58   11.20
   2   7  -6  267.37   13.30
   2   7  -6  230.38   11.20
   2   7  -6  231.18   11.20
  -1  -7   6  164.08    7.60
   1  -7  -6  145.69    8.00
   1  -7  -6  157.58   10.70
   1  -7  -6  159.18    8.10
  -1   7   6  160.48    7.60
   1   7  -6  148.09    7.50
   1   7  -6  176.18   10.60
   1   7  -6  151.08    7.00
   1   7  -6  143.09    7.00
   1   7  -6  145.79    7.00
   1   7  -6  150.88    7.80
   1   7  -6  143.59    6.70
   1   7  -6  150.28    6.80
   1   7  -6  159.38    9.10
   1   7  -6  146.49    7.40
   0  -7   6   34.50    2.80
   0  -7  -6   36.70    3.10
   0  -7  -6   36.70    4.80
   0  -7  -6   34.00    2.50
   0   7   6   32.80    2.60
   0   7  -6   37.60    4.20
   0   7  -6   33.00    2.90
   0   7  -6   32.70    2.50
   0   7  -6   33.30    2.30
   0   7  -6   34.40    2.50
   0   7  -6   32.30    2.30
   0   7  -6   30.50    2.10
  -1  -7  -6  151.38    8.20
  -1  -7  -6  143.19   10.50
  -1  -7  -6  149.88    7.30
  -1   7  -6  147.09    7.10
   1   7   6  153.68    7.60
  -1   7  -6  168.08    9.80
   1   7   6  148.49    9.40
  -1   7  -6  152.88    7.20
  -1   7  -6  151.28    8.20
  -1   7  -6  149.59    6.80
  -1   7  -6  155.68    7.20
  -2  -7  -6  243.88   10.80
  -2  -7  -6  242.08   14.60
   2  -7   6  227.98   10.30
  -2  -7  -6  245.48   11.80
   2  -7   6  242.58   11.00
   2   7   6  234.18   11.10
  -2   7  -6  233.08   10.60
  -2   7  -6  216.38   10.60
  -2   7  -6  235.38   10.30
   2   7   6  241.58   13.70
  -2   7  -6  244.78   11.70
  -2   7  -6  263.07   13.00
  -3  -7  -6   40.60    2.90
   3  -7   6   38.00    2.30
  -3  -7  -6   35.70    5.40
  -3  -7  -6   40.40    4.30
   3  -7   6   40.80    3.10
   3   7   6   40.40    2.90
  -3   7  -6   40.00    7.30
  -3   7  -6   38.70    2.70
  -3   7  -6   40.80    3.80
  -3   7  -6   43.30    2.60
   3   7   6   43.00    4.80
   3   7   6   45.70    3.30
  -3   7  -6   40.10    3.70
  -3   7  -6   39.70    2.80
  -4  -7  -6   89.39    4.90
   4  -7   6   85.79    5.00
   4  -7   6   79.99    4.00
  -4  -7  -6   94.29    5.90
  -4  -7  -6   80.49    8.50
   4   7   6   79.29    5.00
   4   7   6   79.99    5.00
   4   7   6   87.49    7.50
  -4   7  -6   75.69    4.50
  -4   7  -6   78.49    5.80
  -4   7  -6   89.09   11.70
  -4   7  -6   82.39    4.50
  -4   7  -6   79.69    4.30
   5  -7   6   57.69    4.10
   5  -7   6   59.09    3.00
  -5  -7  -6   63.59    3.90
  -5  -7  -6   62.29    4.90
  -5  -7  -6   60.49    8.40
   5   7   6   57.89    4.10
  -5   7  -6   58.29    3.40
   5   7   6   49.90    3.90
  -5   7  -6   60.79   10.20
  -5   7  -6   50.49    4.90
   5   7   6   51.09    6.00
  -5   7  -6   57.69    3.40
  -5   7  -6   55.99    3.60
  -6  -7  -6  131.89    7.80
  -6   7  -6  116.99    5.80
   6   7   6  129.79    8.00
   6   7   6  120.59    7.30
  -6   7  -6  118.39    5.70
   6   7   6  118.79    9.50
   7  -7   6   14.40    1.20
  -7  -7  -6   15.80    1.70
  -7  -7  -6   13.60    2.10
   7   7   6   14.40    1.80
   7   7   6   16.10    1.70
  -7   7  -6   10.60    1.20
  -7   7  -6   14.70    1.20
   7   7   6   16.50    3.10
  -7   7  -6   15.10    1.50
   8  -7   6  151.08    6.80
  -8  -7  -6  155.38    8.50
  -8  -7  -6  150.08    7.10
   8  -7   6  153.48    7.10
   8   7   6  154.08    7.50
   8   7   6  156.48    6.80
  -8   7  -6  154.08    7.00
   9  -7   6   48.10    2.50
  -9  -7  -6   43.20    2.90
  -9  -7  -6   49.00    2.60
   9  -7   6   46.60    3.00
  -9   7  -6   46.30    2.50
   9   7   6   39.30    3.80
  -9   7  -6   49.90    2.50
   9   7   6   50.09    2.90
   8  -8  -6   36.10    2.00
   8   8  -6   34.80    2.40
   8   8  -6   37.00    2.30
   8   8  -6   29.80    3.40
   8   8  -6   34.90    2.10
   7  -8  -6    3.00    0.50
   7  -8  -6    4.60    0.80
   7   8  -6    3.90    1.00
   7   8  -6    2.20    1.20
   7   8  -6    5.50    1.00
   7   8  -6    3.80    0.80
   6  -8  -6   54.19    2.70
   6  -8  -6   55.99    2.80
   6   8  -6   55.49    3.40
   6   8  -6   52.09    4.70
   6   8  -6   50.39    3.60
   6   8  -6   53.19    3.80
   6   8  -6   55.99    5.90
   5  -8  -6  176.48    7.80
   5  -8  -6  181.78    7.70
   5   8  -6  163.58   11.80
   5   8  -6  177.78    8.70
   5   8  -6  169.68    8.20
   5   8  -6  175.98    7.60
   5   8  -6  161.78   10.30
   5   8  -6  174.58    8.90
   4  -8  -6   34.80    2.70
   4  -8  -6   32.50    2.30
   4  -8  -6   32.30    4.60
  -4   8   6   33.00    2.20
   4   8  -6   34.80    4.70
   4   8  -6   32.90    2.80
   4   8  -6   32.80    2.50
   4   8  -6   35.90    4.00
   4   8  -6   33.00    2.10
   4   8  -6   34.20    2.80
   4   8  -6   33.40    1.90
   3  -8  -6   45.40    3.60
   3  -8  -6   44.60    5.60
   3  -8  -6   52.29    3.20
   3   8  -6   45.90    2.60
   3   8  -6   52.59    2.90
   3   8  -6   49.70    3.50
   3   8  -6   49.10    3.10
  -3   8   6   50.89    3.10
   3   8  -6   47.90    3.50
   3   8  -6   51.99    4.80
   3   8  -6   46.70    3.70
   3   8  -6   49.20    5.60
   2  -8  -6  149.09    7.90
   2  -8  -6  124.69   10.00
   2  -8  -6  150.68    7.40
   2   8  -6  149.49    6.80
   2   8  -6  141.79    6.90
   2   8  -6  143.69    7.50
   2   8  -6  156.68   10.60
   2   8  -6  142.79    7.40
   2   8  -6  140.19    7.20
  -2   8   6  149.59    7.10
   2   8  -6  144.69    6.60
   1  -8  -6   42.30    5.80
  -1  -8   6   44.00    3.30
   1  -8  -6   48.20    3.60
   1  -8  -6   44.70    3.60
   1   8  -6   43.90    2.80
   1   8  -6   44.30    3.50
   1   8  -6   45.50    2.70
   1   8  -6   44.40    3.10
   1   8  -6   46.90    5.00
  -1   8   6   45.30    3.10
   1   8  -6   45.80    3.10
   0  -8  -6  200.88   10.00
   0  -8   6  199.48    9.30
   0  -8  -6  193.58   13.00
   0   8  -6  196.18    8.80
   0   8   6  195.08    9.20
   0   8  -6  194.38    9.80
   0   8  -6  190.48    8.90
   0   8  -6  200.28   11.70
   0   8  -6  191.28    9.00
   1  -8   6   45.40    3.30
  -1  -8  -6   44.80    6.20
  -1  -8  -6   44.70    3.10
  -1  -8  -6   44.80    3.60
   1  -8   6   42.80    2.90
  -1   8  -6   43.60    2.70
   1   8   6   37.00    4.10
  -1   8  -6   44.20    2.80
  -1   8  -6   39.00    3.70
  -1   8  -6   45.40    2.90
  -1   8  -6   47.00    4.50
   1   8   6   41.10    2.70
   1   8   6   43.60    3.10
   2  -8   6  137.49    6.50
  -2  -8  -6  136.19   10.90
  -2  -8  -6  141.79    7.10
  -2  -8  -6  144.99    8.00
   2  -8   6  143.69    7.30
  -2   8  -6  133.29    6.80
  -2   8  -6  137.99    6.80
   2   8   6  139.79    9.20
  -2   8  -6  152.88    8.80
   2   8   6  149.09    7.30
  -2   8  -6  129.99    7.80
  -3  -8  -6   50.19    3.40
   3  -8   6   45.20    3.50
  -3  -8  -6   42.20    6.90
  -3  -8  -6   50.19    4.10
   3  -8   6   49.00    2.70
   3   8   6   44.90    3.30
  -3   8  -6   49.40    3.10
  -3   8  -6   43.40    3.00
  -3   8  -6   37.60    6.70
   3   8   6   48.50    5.20
   3   8   6   47.70    3.40
  -3   8  -6   45.70    4.40
  -4  -8  -6   39.40    3.60
  -4  -8  -6   22.10    5.40
   4  -8   6   32.80    2.00
  -4  -8  -6   34.60    2.80
   4  -8   6   35.00    3.20
   4   8   6   32.80    2.70
  -4   8  -6   28.50    2.40
  -4   8  -6   32.60    2.30
   4   8   6   28.10    2.60
   4   8   6   31.40    4.10
  -4   8  -6   31.40    7.10
  -4   8  -6   37.30    4.40
  -5  -8  -6  170.98    9.10
  -5  -8  -6  160.38    7.90
   5  -8   6  164.98    7.00
  -5   8  -6  130.59   15.40
  -5   8  -6  170.68    7.40
   5   8   6  166.68    7.90
   5   8   6  152.48   10.60
  -5   8  -6  165.88    7.70
   5   8   6  150.68    8.10
   6  -8   6   54.09    2.80
  -6  -8  -6   52.49    4.20
  -6  -8  -6   52.79    3.40
   6   8   6   44.20    5.00
   6   8   6   49.99    3.60
  -6   8  -6   54.99    2.90
   6   8   6   56.69    3.30
  -6   8  -6   49.20    3.20
  -7  -8  -6    2.70    0.80
  -7  -8  -6    2.50    1.30
   7  -8   6    4.10    0.60
   7   8   6    5.40    1.60
  -7   8  -6    3.80    0.80
   7   8   6    3.00    1.50
   7   8   6    3.50    0.60
  -7   8  -6    4.70    0.60
   8  -8   6   33.80    1.90
  -8  -8  -6   34.10    2.10
  -8  -8  -6   30.10    2.40
   8   8   6   34.60    2.70
  -8   8  -6   30.20    1.80
  -8   8  -6   35.10    2.00
   7  -9  -6   36.30    1.70
   7  -9  -6   36.70    1.90
   7   9  -6   36.50    2.40
   7   9  -6   36.80    2.20
  -7   9   6   35.40    2.10
   7   9  -6   40.00    2.30
   7   9  -6   29.60    3.30
   6  -9  -6   56.99    3.10
   6  -9  -6   56.09    2.70
   6   9  -6   54.99    3.30
   6   9  -6   56.19    3.60
   6   9  -6   52.69    3.90
   6   9  -6   49.70    5.10
   5  -9  -6    9.40    0.90
   5  -9  -6    9.40    0.90
   5   9  -6   10.90    1.20
   5   9  -6    7.30    1.30
   5   9  -6    7.70    1.00
   5   9  -6    7.40    1.20
   5   9  -6    7.00    2.20
   4  -9  -6   14.50    1.30
   4  -9  -6   12.50    1.40
   4   9  -6   14.00    1.10
   4   9  -6   12.60    1.40
   4   9  -6   11.10    1.60
   4   9  -6   13.60    1.50
   4   9  -6   12.70    2.70
   3  -9  -6  149.49    7.80
   3  -9  -6  159.48    7.10
  -3   9   6  145.09    6.90
   3   9  -6  153.78    7.70
   3   9  -6  151.08   10.40
   3   9  -6  149.59    7.40
   3   9  -6  150.58    7.20
   3   9  -6  151.68    6.80
   2  -9  -6  114.69    5.70
   2  -9  -6  109.09    6.40
  -2   9   6  106.19    5.40
   2   9  -6  110.99    8.20
   2   9  -6  109.69    5.10
   1  -9  -6  272.47   12.50
   1  -9  -6  236.08   15.70
   1   9  -6  263.27   11.00
  -1   9   6  253.77   11.30
   1   9  -6  257.57   14.20
   1   9  -6  258.97   11.10
  -1   9   6  261.97   11.50
   1   9  -6  249.28   11.40
   0  -9  -6    8.50    3.40
   0   9   6    9.90    1.20
   0   9  -6   11.80    1.30
   0   9  -6   12.60    1.30
   0   9  -6   14.00    1.30
   0   9  -6   10.40    2.10
   0   9   6   12.50    1.50
  -1  -9  -6  266.27   12.50
  -1  -9  -6  230.58   16.10
  -1   9  -6  256.17   11.10
  -1   9  -6  270.37   13.70
   1   9   6  262.27   11.50
   1   9   6  251.17   12.30
  -1   9  -6  247.58   11.20
  -2  -9  -6  105.09    8.20
  -2  -9  -6  114.49    5.90
   2  -9   6  109.79    5.10
   2   9   6  112.49    5.90
   2   9   6   98.29    7.00
  -2   9  -6  105.09    5.60
  -2   9  -6  109.69    7.00
  -3  -9  -6  146.99    8.20
   3  -9   6  148.79    6.40
  -3  -9  -6  151.98    7.30
  -3   9  -6  145.69    7.00
   3   9   6  136.89    9.10
   3   9   6  151.18    7.30
  -3   9  -6  140.69    6.90
   4  -9   6   14.50    1.10
  -4  -9  -6   14.80    2.10
  -4  -9  -6   12.20    1.70
   4   9   6   13.30    1.70
   4   9   6   13.10    1.50
  -4   9  -6   10.90    1.30
  -4   9  -6   12.70    1.30
   4   9   6    9.60    2.30
   5  -9   6    9.90    0.90
  -5  -9  -6   10.10    1.30
  -5   9  -6   10.30    1.00
   5   9   6    6.20    2.60
   5   9   6    9.20    1.10
  -5   9  -6    8.20    1.10
  -6  -9  -6   52.89    3.30
   6  -9   6   54.29    3.10
  -6  -9  -6   52.79    3.80
   6   9   6   48.00    4.40
  -6   9  -6   55.59    2.70
  -6   9  -6   51.79    3.40
   6   9   6   52.09    3.20
  -7  -9  -6   28.10    2.40
  -7  -9  -6   35.90    2.10
   7  -9   6   37.60    1.90
  -7   9  -6   31.50    1.90
  -7   9  -6   37.80    2.10
  -7   9  -6   33.70    1.90
   7   9   6   34.50    2.40
   6 -10  -6   28.50    1.70
   6 -10  -6   29.00    1.40
   6  10  -6   25.70    2.70
   6  10  -6   26.70    1.80
  -6  10   6   29.80    1.70
   5 -10  -6    6.40    0.60
   5 -10  -6    6.10    0.60
   5  10  -6    7.10    1.00
  -5  10   6    8.40    1.00
   5  10  -6    6.10    1.50
   4 -10  -6   13.10    1.10
   4 -10  -6   12.80    1.10
  -4  10   6   14.20    1.40
   4  10  -6   11.80    2.20
   4  10  -6   14.00    1.80
   4  10  -6   13.90    1.10
   3 -10  -6   19.10    1.70
   3 -10  -6   19.40    1.70
  -3  10   6   20.50    1.80
   3  10  -6   21.20    1.40
   3  10  -6   19.40    2.90
   3  10  -6   19.80    1.80
   2 -10  -6    1.90    0.70
   2  10  -6    2.70    0.70
  -2  10   6    1.80    0.50
   2  10  -6    3.60    0.60
  -2  10   6    2.90    0.80
   2  10  -6    2.70    1.20
   1 -10  -6  125.79    6.90
   1  10  -6  127.59    6.00
  -1  10   6  125.99    5.90
  -1  10   6  134.09    6.20
   1  10  -6  132.69    6.00
   1  10  -6  127.99    8.20
   0 -10  -6    0.40    0.60
   0  10  -6    1.20    0.50
   0  10   6    1.20    0.40
   0  10   6    1.20    0.50
   0  10  -6    1.50    0.60
   0  10  -6    1.30    0.90
  -1 -10  -6  134.79    7.20
  -1  10  -6  128.59    5.90
   1  10   6  128.99    6.10
  -1  10  -6  122.69    7.40
  -1  10  -6  126.79    6.10
   2 -10   6    3.20    0.60
  -2 -10  -6    2.10    1.00
   2  10   6    2.80    0.60
  -2  10  -6    4.20    0.80
  -2  10  -6    3.30    0.80
  -3 -10  -6   18.40    2.30
  -3  10  -6   22.30    1.60
   3  10   6   20.20    1.50
  -3  10  -6   19.90    1.60
  -4 -10  -6   13.30    1.90
  -4 -10  -6   12.30    1.40
   4 -10   6   15.50    1.10
  -4  10  -6   13.30    1.20
   4  10   6   14.10    1.00
  -4  10  -6   15.10    1.30
   5 -10   6    8.70    0.80
  -5 -10  -6    9.70    1.10
  -5  10  -6    7.90    0.80
  -5  10  -6    8.00    0.80
   6 -10   6   30.30    1.60
  -6 -10  -6   29.10    1.80
  -6  10  -6   29.10    1.80
  -6  10  -6   27.80    1.50
   4 -11  -6  137.69    5.50
   4  11  -6  127.99    7.30
   4  11  -6  119.69    5.60
  -4  11   6  144.19    5.90
   3 -11  -6   33.60    1.90
  -3  11   6   35.80    2.10
   3  11  -6   32.00    3.00
   3  11  -6   34.60    1.70
   2 -11  -6    8.70    1.00
  -2  11   6    9.20    0.90
   2  11  -6    8.80    0.80
   2  11  -6    7.90    1.50
   1 -11  -6   27.00    2.20
   1  11  -6   28.10    1.60
   1  11  -6   22.80    2.40
  -1  11   6   26.40    1.90
   0 -11  -6   97.29    5.00
   0  11  -6   92.69    4.20
   0  11   6   84.59    4.00
   0  11   6   80.99    4.20
   0  11  -6   87.59    5.50
  -1 -11  -6   25.90    2.20
   1  11   6   24.30    1.40
  -1  11  -6   25.20    1.70
   2 -11   6    6.80    0.70
  -2 -11  -6    6.80    1.20
  -2  11  -6    7.70    0.70
   2  11   6    8.30    0.70
  -2  11  -6    9.10    0.90
  -3 -11  -6   29.60    2.40
   3 -11   6   32.90    1.70
  -3  11  -6   30.80    1.80
  -3  11  -6   32.70    1.70
   4 -11   6  140.19    5.70
  -4 -11  -6  128.79    6.30
  -4  11  -6  138.59    5.80
  -4  11  -6  136.09    5.90
   0 -12  -6   42.00    2.20
   0  12  -6   40.60    2.00
 -11   0   7   13.10    1.10
  11   0  -7   13.70    1.00
  11   0  -7   13.20    1.30
  11   0  -7   11.30    1.70
  10   0  -7   23.00    3.10
  10   0  -7   27.70    1.80
  10   0  -7   28.50    2.30
 -10   0   7   29.00    1.80
  10   0  -7   22.10    3.00
   9   0  -7   85.49    6.90
   9   0  -7   88.39    7.20
   9   0  -7   91.79    4.50
   9   0  -7   89.29    4.30
  -9   0   7   88.49    4.30
   9   0  -7   91.39    5.30
   8   0  -7  238.88   13.50
  -8   0   7  218.08    9.80
   8   0  -7  240.38   11.20
   8   0  -7  224.28    9.80
   8   0  -7  243.68   13.90
   8   0  -7  233.08   12.40
   8   0  -7  231.78    9.90
   7   0  -7   55.99    2.80
   7   0  -7   61.99    5.30
   7   0  -7   56.19    3.90
   7   0  -7   56.19    3.00
  -7   0   7   58.19    3.00
   7   0  -7   59.89    4.60
   7   0  -7   50.59    3.70
   6   0  -7   11.90    2.20
   6   0  -7   12.70    1.90
   6   0  -7    7.50    1.50
   6   0  -7   10.90    1.00
   6   0  -7   10.70    1.00
   6   0  -7   10.10    0.80
   5   0  -7   72.19    4.50
   4   0  -7  557.24   24.80
   4   0  -7  664.93   30.30
   3   0  -7  107.59    4.30
   3   0  -7   81.59    4.50
   3   0  -7   88.89    7.60
   2   0  -7   99.89    4.60
   2   0  -7  103.79    4.60
   2   0  -7   97.29    4.60
   2   0  -7  103.49    8.10
   1   0  -7    6.80    0.60
   1   0  -7    6.80    0.70
   1   0  -7    6.00    1.10
   1   0  -7    5.70    1.90
  -1   0   7    7.10    1.10
   0   0  -7    0.50    0.90
   0   0   7    0.30    0.40
   0   0  -7    0.20    0.50
   0   0  -7    0.10    0.20
  -1   0  -7    8.20    0.80
  -1   0  -7    6.90    2.30
  -2   0  -7  104.49   10.10
  -2   0  -7  103.09    4.80
   2   0   7  102.39    5.40
   3   0   7   91.99    5.00
   3   0   7   79.79    3.90
  -3   0  -7   87.19   10.00
  -4   0  -7  599.44   36.10
   4   0   7  609.84   25.20
   4   0   7  577.64   23.80
  -5   0  -7   80.39   11.80
   5   0   7   68.49    3.90
   5   0   7   71.89    4.90
   6   0   7   11.50    1.30
  -6   0  -7   13.00    1.30
  -6   0  -7    5.50    4.50
   6   0   7    9.90    1.30
   6   0   7   13.40    2.60
   6   0   7    9.40    1.80
   7   0   7   52.29    3.50
  -7   0  -7   60.79    3.80
   7   0   7   58.09    3.60
  -7   0  -7   54.09   14.30
   7   0   7   47.60    5.30
   7   0   7   57.09    4.30
  -7   0  -7   60.79    3.40
   8   0   7  183.18   13.00
   8   0   7  228.68   10.20
  -8   0  -7  230.28    9.80
  -8   0  -7  231.48   10.60
   8   0   7  217.48   10.30
   9   0   7   84.99    4.60
  -9   0  -7   82.59    4.40
   9   0   7   92.39    5.40
  -9   0  -7   83.19    5.30
  10   0   7   29.00    2.20
  10   0   7   28.60    2.30
 -10   0  -7   26.50    2.80
  10   0   7   28.10    2.30
 -10   0  -7   24.70    1.70
 -11   0  -7    9.50    1.60
  11   0   7   12.60    1.30
  11   0   7   13.60    1.40
  11   0   7   13.60    1.30
  11  -1  -7   28.40    3.00
  11  -1  -7   36.10    1.80
  11  -1  -7   40.30    2.80
 -11  -1   7   37.30    2.10
  11   1  -7   33.60    3.00
  11   1  -7   39.60    3.00
  11   1  -7   37.40    2.00
 -11   1   7   35.20    2.00
  10  -1  -7   13.80    1.10
  10  -1  -7   14.60    1.20
  10  -1  -7   14.60    1.60
  10  -1  -7   10.50    2.00
 -10  -1   7   15.60    1.30
  10   1  -7   13.60    2.60
  10   1  -7   11.90    2.20
 -10   1   7   13.60    1.10
  10   1  -7   15.50    1.70
  10   1  -7   14.50    1.20
   9  -1  -7  127.89    5.80
   9  -1  -7  132.49    5.90
   9  -1  -7  119.19    8.50
  -9  -1   7  131.69    5.90
   9  -1  -7  139.39    7.00
   9   1  -7  125.79    5.70
   9   1  -7  114.79    8.40
   9   1  -7  133.99    9.40
   9   1  -7  129.69    6.00
  -9   1   7  132.69    5.90
   9   1  -7  136.09    7.00
   8  -1  -7    7.50    0.80
   8  -1  -7    5.50    1.90
   8  -1  -7    8.60    1.50
   8  -1  -7    8.50    1.00
  -8  -1   7    7.40    0.90
   8   1  -7    9.80    1.50
   8   1  -7    5.50    1.30
   8   1  -7    6.80    0.90
   8   1  -7    7.50    2.30
  -8   1   7    8.20    1.00
   8   1  -7    8.00    2.40
   8   1  -7    7.50    1.90
   8   1  -7    6.30    0.90
   7  -1  -7   69.29    4.50
   7  -1  -7   74.29    3.50
   7  -1  -7   71.59    3.70
  -7  -1   7   72.39    3.70
   7  -1  -7   87.49    5.50
   7  -1  -7   76.19    7.20
   7   1  -7   82.49    5.80
   7   1  -7   89.69    6.90
   7   1  -7   67.89    3.50
   7   1  -7   75.29    4.60
  -7   1   7   76.39    3.80
   7   1  -7   75.19    4.70
   7   1  -7   79.09    6.80
   7   1  -7   75.19    4.00
   7   1  -7   68.29    4.50
   6  -1  -7   36.90    6.50
   6  -1  -7   32.40    1.70
   6  -1  -7   25.90    2.40
   6  -1  -7   31.20    2.00
   6  -1  -7   33.70    2.90
   6   1  -7   27.50    2.80
   6   1  -7   30.50    3.10
   6   1  -7   33.60    3.60
   6   1  -7   32.90    1.80
  -6   1   7   28.00    1.90
   6   1  -7   30.60    2.00
   6   1  -7   32.00    3.90
   6   1  -7   26.70    2.40
   5  -1  -7  284.47   12.50
   5  -1  -7  300.47   19.50
   5   1  -7  271.77   18.00
   5   1  -7  264.57   13.00
   5   1  -7  257.17   12.00
   4  -1  -7  508.45   26.50
   4  -1  -7  464.25   19.10
   4  -1  -7  428.86   18.40
   4   1  -7  438.56   19.30
   3  -1  -7   34.30    2.20
   3  -1  -7   32.70    2.30
   3  -1  -7   36.80    5.30
   3   1  -7   36.20    2.10
   3   1  -7   34.70    3.30
   3   1  -7   34.90    2.40
   2  -1  -7   74.29    7.70
   2  -1  -7   78.99    3.80
  -2  -1   7   78.79    4.10
   2  -1  -7   82.79    4.50
   2   1  -7   75.79    5.20
   2   1  -7   79.09    3.90
  -2   1   7   82.19    4.80
   2   1  -7   83.99    3.90
   1  -1  -7  452.65   24.90
   1  -1  -7  464.55   18.00
  -1  -1   7  467.45   18.50
   1  -1  -7  490.95   19.30
   1  -1  -7  468.55   18.00
   1   1  -7  392.06   20.70
  -1   1   7  467.45   19.30
   1   1  -7  447.26   18.50
   1   1  -7  450.35   18.20
   0  -1  -7   16.80    1.90
   0  -1  -7   17.30    1.10
   0  -1  -7   15.10    3.50
   0  -1   7   18.40    1.40
   0   1   7   16.50    2.30
   0   1  -7   21.80    3.20
   1  -1   7  442.46   18.10
  -1  -1  -7  436.76   25.80
  -1  -1  -7  447.96   18.20
  -1   1  -7  477.15   24.10
   1   1   7  487.25   19.60
  -1   1  -7  475.15   18.70
  -2  -1  -7   75.19    9.10
   2  -1   7   85.39    4.20
  -2  -1  -7   74.59    3.60
  -2   1  -7   84.29    8.50
   2   1   7   83.39    4.90
  -2   1  -7   80.79    4.10
   3  -1   7   37.90    2.50
  -3  -1  -7   31.00    6.30
   3  -1   7   35.00    1.90
   3   1   7   34.90    2.10
  -3   1  -7   46.00    6.60
   3   1   7   36.10    3.20
  -4  -1  -7  404.56   30.10
   4  -1   7  448.56   18.60
   4  -1   7  478.75   19.50
  -4   1  -7  513.85   30.20
   4   1   7  491.25   20.70
   4   1   7  430.36   18.90
   5  -1   7  247.28   13.50
   5  -1   7  283.47   11.90
  -5  -1  -7  280.67   24.90
   5   1   7  287.27   13.90
  -5   1  -7  304.37   23.90
   5   1   7  269.37   12.20
  -6  -1  -7   31.30    2.20
   6  -1   7   32.60    2.60
   6  -1   7   29.20    2.10
   6  -1   7   30.40    2.30
  -6  -1  -7   25.40    7.50
  -6  -1  -7   28.30    2.60
   6  -1   7   31.70    3.20
  -6   1  -7   37.90    8.80
   6   1   7   33.60    3.00
  -6   1  -7   31.50    2.10
  -6   1  -7   31.00    2.30
   6   1   7   31.30    2.40
   6   1   7   27.50    3.90
   6   1   7   26.90    2.30
   7  -1   7   73.19    5.80
   7  -1   7   76.99    4.20
   7  -1   7   78.09    5.00
  -7  -1  -7   81.09    4.20
  -7  -1  -7   72.69    4.70
   7  -1   7   71.69    4.30
  -7   1  -7   76.19    4.40
  -7   1  -7   75.39   14.10
   7   1   7   69.49    4.40
   7   1   7   76.29    4.40
   7   1   7   62.09    7.70
   7   1   7   80.49    5.40
  -7   1  -7   74.89    3.90
  -8  -1  -7    8.60    1.30
   8  -1   7    9.40    1.40
   8  -1   7    8.10    3.20
  -8  -1  -7    7.30    1.40
   8  -1   7    9.30    3.50
   8  -1   7    6.50    1.30
  -8   1  -7    8.70    1.50
   8   1   7    6.60    1.20
  -8   1  -7    6.50    1.20
   8   1   7    7.50    1.30
   9  -1   7  128.99    6.70
   9  -1   7  128.49    6.40
  -9  -1  -7  128.99    7.30
  -9  -1  -7  131.49    6.20
   9   1   7  125.99    6.70
  -9   1  -7  122.69    5.80
   9   1   7  128.39    6.80
  -9   1  -7  128.99    6.90
 -10  -1  -7   18.30    2.40
  10  -1   7   13.90    1.60
 -10  -1  -7   12.50    1.30
  10   1   7   14.90    1.60
  10   1   7   15.70    1.60
  10   1   7   14.80    1.70
 -10   1  -7   13.10    1.90
  11  -1   7   39.10    2.40
  11  -1   7   36.50    2.40
  11   1   7   40.70    2.50
 -11   1  -7   30.20    2.50
  11   1   7   37.20    2.50
  11   1   7   30.00    3.40
  11   1   7   39.80    2.30
 -11  -2   7   30.60    1.90
  11  -2  -7   32.10    1.90
  11   2  -7   28.40    2.70
  11   2  -7   33.10    2.70
  11   2  -7   32.30    1.80
 -11   2   7   30.60    1.70
  10  -2  -7   21.70    2.00
  10  -2  -7   24.70    1.60
 -10  -2   7   25.30    1.70
 -10   2   7   24.20    1.60
  10   2  -7   27.00    1.80
  10   2  -7   24.50    2.20
  10   2  -7   20.80    3.00
  10   2  -7   21.80    2.90
   9  -2  -7    2.40    1.10
   9  -2  -7    3.50    0.70
   9  -2  -7    2.00    0.80
   9  -2  -7    3.80    0.70
  -9   2   7    3.90    0.60
   9   2  -7    3.60    1.00
   9   2  -7    2.80    1.50
   9   2  -7    1.60    1.10
   9   2  -7    2.60    1.10
   9   2  -7    2.70    0.60
   8  -2  -7  134.49    8.70
   8  -2  -7  122.29    7.80
  -8  -2   7  124.09    5.70
   8  -2  -7  122.69    5.50
   8  -2  -7  127.99    6.70
   8  -2  -7  123.59    5.70
   8   2  -7  115.19    6.80
   8   2  -7  130.99    9.60
   8   2  -7  128.69    8.70
  -8   2   7  116.99    5.60
   8   2  -7  120.39    6.60
   8   2  -7  121.69    5.90
   8   2  -7  125.79    6.40
   8   2  -7  132.39    8.80
   7  -2  -7   25.40    2.50
   7  -2  -7   25.10    1.60
   7  -2  -7   26.90    1.90
   7  -2  -7   30.30    3.00
   7   2  -7   27.50    2.60
  -7   2   7   27.60    2.00
   7   2  -7   26.90    3.50
   7   2  -7   27.80    1.90
   7   2  -7   29.20    3.70
   7   2  -7   28.70    2.60
   7   2  -7   26.90    1.70
   7   2  -7   28.00    2.60
   7   2  -7   31.80    4.20
   6  -2  -7    3.90    0.60
   6  -2  -7    3.60    1.10
   6  -2  -7    6.40    1.30
   6  -2  -7    4.30    3.10
   6   2  -7    6.60    1.20
   6   2  -7    5.00    1.60
  -6   2   7    5.20    0.80
   6   2  -7    3.80    0.70
   6   2  -7    4.90    1.00
   6   2  -7    3.60    1.80
   6   2  -7    6.20    0.90
   6   2  -7    5.60    1.40
   6   2  -7    3.80    1.40
   5  -2  -7   18.00    4.60
   5  -2  -7   14.50    1.70
   5  -2  -7   14.90    1.20
   5   2  -7   15.40    1.80
   5   2  -7   14.80    1.20
   5   2  -7   11.80    1.50
   5   2  -7   15.70    2.10
   5   2  -7   15.60    2.40
   5   2  -7   14.40    1.10
   5   2  -7   15.50    1.20
   5   2  -7   14.80    1.10
   4  -2  -7   54.99    3.40
   4  -2  -7   53.19    7.50
   4   2  -7   53.69    3.70
   4   2  -7   54.29    3.10
   3  -2  -7   77.89    4.80
   3  -2  -7   79.09    9.10
   3  -2  -7   74.09    4.00
   3   2  -7   76.79    3.90
   2  -2  -7  108.69   10.90
   2  -2  -7  129.99    6.70
   2   2  -7  120.39    5.60
   2   2  -7  114.69    5.70
   1  -2  -7  144.89   12.80
   1  -2  -7  159.58    8.00
  -1   2   7  156.38    7.90
   1   2  -7  146.89    6.80
   1   2  -7  150.38    6.80
   0  -2   7  393.26   15.20
   0  -2  -7  344.47   23.00
   0  -2  -7  382.06   16.80
   0   2  -7  371.46   15.60
   0   2  -7  426.56   18.50
   0   2  -7  349.57   18.10
   0   2   7  377.46   16.70
  -1  -2  -7  136.09   13.20
   1  -2   7  160.98    6.90
   1   2   7  154.58    8.20
  -1   2  -7  170.18   11.20
  -1   2  -7  188.68   12.10
  -1   2  -7  160.78    7.30
  -2  -2  -7  111.99   12.40
   2  -2   7  132.09    5.80
  -2   2  -7  145.69   12.40
   2   2   7  131.89    7.20
  -2   2  -7  117.49    6.10
   3  -2   7   79.19    4.00
  -3  -2  -7   69.59   10.60
  -3  -2  -7   72.29    3.40
  -3   2  -7   89.49    9.40
   3   2   7   76.79    4.00
   3   2   7   80.39    5.40
   4  -2   7   56.29    3.40
  -4  -2  -7   54.59    9.90
   4  -2   7   56.19    3.10
   4   2   7   49.20    3.40
  -4   2  -7   61.29    8.70
   4   2   7   53.69    4.60
   5  -2   7   15.10    1.20
  -5  -2  -7   15.50    1.50
   5  -2   7   14.80    1.80
  -5  -2  -7    9.90    6.50
   5  -2   7   14.50    1.60
   5   2   7   13.50    2.20
   5   2   7   17.80    1.80
   5   2   7   12.40    1.70
   5   2   7   15.50    3.00
   6  -2   7    2.90    1.00
   6  -2   7    3.80    1.10
  -6  -2  -7    4.40    0.90
  -6  -2  -7    3.10    2.10
   6  -2   7    5.10    0.80
   6  -2   7    3.80    0.80
  -6   2  -7    6.00    1.10
   6   2   7    2.30    2.50
  -6   2  -7    5.50    3.70
   6   2   7    6.00    1.20
   6   2   7    5.20    1.10
   6   2   7    1.00    2.10
   7  -2   7   18.60    4.60
  -7  -2  -7   26.30    2.20
  -7  -2  -7   28.80    3.10
   7  -2   7   27.40    2.70
   7  -2   7   31.00    3.10
   7  -2   7   27.70    2.10
   7   2   7   27.00    2.50
  -7   2  -7   26.10    1.90
  -7   2  -7   33.20    9.40
   7   2   7   25.80    3.90
   7   2   7   25.40    2.30
   7   2   7   18.00    4.70
   8  -2   7  120.39    6.00
  -8  -2  -7  116.79    7.10
   8  -2   7   96.29    8.30
   8  -2   7  119.49    6.20
  -8  -2  -7  120.69    5.90
   8   2   7  115.49    5.90
  -8   2  -7  111.09    5.30
  -8   2  -7  128.59    6.30
   8   2   7  122.79    6.50
   8   2   7  111.79    6.20
  -9  -2  -7    3.10    0.80
   9  -2   7    2.00    0.70
  -9  -2  -7    3.90    1.60
   9  -2   7    2.50    0.80
  -9   2  -7    2.50    0.80
   9   2   7    3.90    1.00
   9   2   7    2.60    0.80
  10  -2   7   19.80    1.70
  10  -2   7   21.70    2.00
  10  -2   7   24.30    1.80
 -10  -2  -7   25.60    1.80
 -10   2  -7   21.20    2.30
  10   2   7   24.00    2.10
  10   2   7   18.50    3.00
  10   2   7   23.70    2.00
  10   2   7   25.10    2.10
  11  -2   7   32.30    2.10
  11  -2   7   29.60    2.00
  11   2   7   32.20    2.00
  11   2   7   28.60    2.10
  11   2   7   25.30    3.00
  11   2   7   32.30    2.10
 -11  -3   7  131.69    5.60
  11  -3  -7  131.19    5.30
  11   3  -7  134.69    6.00
  11   3  -7  106.69    6.50
  11   3  -7  132.49    5.70
  10  -3  -7    2.50    0.90
  10  -3  -7    2.80    0.50
  10  -3  -7    1.90    1.00
 -10  -3   7    3.30    0.70
  10  -3  -7    2.50    0.50
  10   3  -7    3.00    0.90
  10   3  -7    1.90    1.00
 -10   3   7    2.80    0.50
  10   3  -7    4.20    0.70
   9  -3  -7   31.20    1.90
   9  -3  -7   29.90    3.60
  -9  -3   7   34.60    2.20
   9  -3  -7   32.20    2.50
   9  -3  -7   30.70    1.90
   9   3  -7   32.20    3.80
   9   3  -7   34.00    2.90
   9   3  -7   35.60    2.60
  -9   3   7   31.10    1.90
   9   3  -7   32.00    2.20
   9   3  -7   32.70    4.20
   8  -3  -7  118.79    7.60
  -8  -3   7  118.19    5.60
   8  -3  -7  126.29    6.40
   8  -3  -7  119.49    5.40
   8  -3  -7  122.79    5.60
   8  -3  -7  122.79    8.40
  -8   3   7  118.39    5.50
   8   3  -7  114.19    6.20
   8   3  -7  118.69    6.80
   8   3  -7  122.79    9.00
   8   3  -7  131.89    8.90
   8   3  -7  115.29    5.80
   8   3  -7  125.69    6.70
   8   3  -7  121.99    9.50
   7  -3  -7   35.50    3.50
   7  -3  -7   33.20    7.70
   7  -3  -7   36.70    2.10
   7   3  -7   35.80    3.20
   7   3  -7   41.50    4.60
   7   3  -7   36.60    4.30
   7   3  -7   33.60    3.00
  -7   3   7   36.70    2.20
   7   3  -7   38.00    2.50
   7   3  -7   35.00    3.00
   7   3  -7   40.60    5.00
   6  -3  -7   64.89    9.90
   6  -3  -7   51.69    2.80
   6  -3  -7   56.79    4.00
   6  -3  -7   48.00    2.50
   6   3  -7   49.30    3.70
   6   3  -7   51.39    5.20
  -6   3   7   51.49    2.80
   6   3  -7   51.99    4.80
   6   3  -7   50.09    3.70
   6   3  -7   54.89    3.00
   6   3  -7   48.30    2.90
   6   3  -7   49.50    3.70
   6   3  -7   52.89    5.60
   5  -3  -7    7.60    0.90
   5  -3  -7    8.00    3.70
   5  -3  -7    8.30    1.50
   5  -3  -7    8.40    1.60
   5   3  -7    6.60    0.80
   5   3  -7    7.30    1.50
   5   3  -7    7.20    0.70
   5   3  -7    8.70    2.40
   5   3  -7    8.40    2.10
   5   3  -7    7.80    1.20
  -5   3   7    9.80    1.00
   5   3  -7   10.10    1.20
   5   3  -7    6.50    1.70
   5   3  -7    7.30    1.30
   5   3  -7    6.20    1.20
   5   3  -7    6.70    0.90
   4  -3  -7   59.79    3.70
   4  -3  -7   59.89    8.90
   4  -3  -7   56.69    4.10
   4   3  -7   50.19    3.40
   4   3  -7   62.89    4.30
   3  -3  -7    3.70    2.70
   3  -3  -7    4.00    1.30
   3   3  -7    3.90    1.00
   3   3  -7    2.40    0.60
   2  -3  -7   59.49    8.50
   2  -3  -7   70.39    4.90
   2   3  -7   61.19    3.80
   2   3  -7   63.19    3.50
   1  -3  -7  989.60   39.00
   1  -3  -7  863.51   47.70
  -1  -3   7  935.71   36.30
  -1   3   7  940.81   38.90
   1   3  -7  947.81   37.30
   1   3  -7  937.01   37.50
   0  -3  -7  140.49   14.00
   0  -3  -7  165.58    8.60
   0   3  -7  143.99    9.10
   0   3   7  163.38    8.50
   0   3  -7  143.39    8.80
   0   3  -7  163.68    7.20
   1  -3   7  989.70   37.50
  -1  -3  -7  799.32   48.40
  -1   3  -7 1074.99   43.60
   1   3   7  979.60   39.60
  -1   3  -7  925.51   43.80
  -1   3  -7  955.90   38.10
  -2  -3  -7   57.59    9.50
   2  -3   7   63.09    3.30
  -2   3  -7   66.09    8.40
  -2   3  -7   63.39    3.80
  -2   3  -7   69.59    7.50
   2   3   7   67.29    4.90
  -3  -3  -7    4.50    4.20
   3  -3   7    3.60    0.70
   3   3   7    1.90    1.40
  -3   3  -7    4.20    2.50
   3   3   7    4.70    1.50
   4  -3   7   58.99    4.20
  -4  -3  -7   52.99   10.90
   4   3   7   60.29    5.50
   4   3   7   58.39    4.00
  -4   3  -7   73.79    9.60
   5  -3   7    8.50    1.40
   5  -3   7    9.50    1.40
  -5  -3  -7    8.30    1.20
   5  -3   7    7.60    0.80
   5   3   7    6.10    1.30
  -5   3  -7    7.90    4.20
   5   3   7    8.60    1.50
   5   3   7    9.70    2.00
   5   3   7    7.80    2.60
  -6  -3  -7   43.90    4.20
   6  -3   7   48.20    2.70
   6  -3   7   46.70    3.70
   6  -3   7   45.20    2.90
  -6  -3  -7   45.50    3.00
   6  -3   7   51.09    4.40
  -6   3  -7   57.29   10.70
   6   3   7   50.19    3.60
   6   3   7   42.30    3.10
   6   3   7   45.40    6.70
   6   3   7   50.29    3.40
   6   3   7   34.90    3.80
   6   3   7   49.20    4.50
  -7  -3  -7   31.40    4.50
  -7  -3  -7   37.50    2.70
   7  -3   7   36.30    2.40
   7  -3   7   38.70    2.70
   7  -3   7   39.20    3.50
   7   3   7   39.10    3.10
   7   3   7   34.60    3.00
  -7   3  -7   30.90    9.10
   7   3   7   37.40    2.80
   7   3   7   39.60    5.00
  -8  -3  -7  121.09    6.00
   8  -3   7  120.59    5.90
   8  -3   7  117.59    6.10
   8  -3   7  100.99    8.10
   8   3   7  119.89    6.50
  -8   3  -7  117.69    6.00
   8   3   7  117.19    6.20
  -8   3  -7  120.39   19.80
  -9  -3  -7   30.30    2.30
   9  -3   7   30.70    2.30
   9  -3   7   29.30    2.40
   9   3   7   31.70    2.60
   9   3   7   29.70    2.50
  -9   3  -7   32.70    2.50
   9   3   7   27.90    2.40
   9   3   7   31.40    4.20
 -10  -3  -7    1.40    0.60
  10  -3   7    1.60    0.60
  10   3   7    1.80    0.70
 -10   3  -7    2.10    0.50
  10   3   7    2.30    0.70
  10   3   7    1.60    0.60
 -10   3  -7    3.30    0.80
  10   3   7    2.30    1.10
 -11  -3  -7  112.39    5.90
  11  -3   7  128.39    5.70
  11  -3   7  128.99    5.70
  11   3   7  131.49    5.80
 -11   3  -7  114.19    5.70
  11   3   7  109.89    7.10
  11   3   7  129.29    5.50
 -10  -4   7   38.30    2.30
  10  -4  -7   32.50    3.30
  10  -4  -7   41.30    2.20
  10   4  -7   42.20    2.30
  10   4  -7   37.70    3.40
 -10   4   7   39.60    2.00
  10   4  -7   37.10    3.80
  10   4  -7   41.90    2.80
   9  -4  -7   47.80    2.50
   9  -4  -7   49.50    2.60
  -9  -4   7   49.50    2.90
   9  -4  -7   41.00    4.50
   9   4  -7   49.60    3.60
   9   4  -7   52.59    5.40
   9   4  -7   52.59    3.00
  -9   4   7   47.70    2.50
   9   4  -7   48.20    4.50
   9   4  -7   52.39    3.30
   8  -4  -7    9.10    1.10
   8  -4  -7    9.00    1.10
   8   4  -7    7.10    3.40
   8   4  -7    7.00    1.40
   8   4  -7   10.40    2.20
   8   4  -7    5.80    2.20
  -8   4   7    8.30    1.10
   8   4  -7    8.00    2.20
   7  -4  -7  121.29    7.40
   7  -4  -7  113.69    5.20
   7  -4  -7  121.09   15.50
   7  -4  -7  119.79    5.40
   7   4  -7  115.69    6.70
   7   4  -7  119.79    6.90
   7   4  -7  120.19    6.50
   7   4  -7  122.89    9.80
   7   4  -7  119.69    5.90
   7   4  -7  122.19    8.80
   7   4  -7  127.29    8.90
  -7   4   7  118.19    5.40
   6  -4  -7  583.74   36.70
   6  -4  -7  509.45   23.50
   6  -4  -7  475.35   20.10
   6  -4  -7  473.65   21.00
   6   4  -7  447.16   23.30
   6   4  -7  522.85   26.60
  -6   4   7  450.55   20.70
   6   4  -7  514.75   21.00
   6   4  -7  547.65   26.10
   6   4  -7  508.95   21.20
   6   4  -7  493.15   27.70
   6   4  -7  563.84   21.50
   6   4  -7  510.15   22.40
   5  -4  -7   82.29   13.10
   5  -4  -7   75.69    3.90
   5  -4  -7   84.69    5.10
   5  -4  -7   81.39    5.30
   5  -4  -7   81.29    4.10
  -5   4   7   80.09    3.90
   5   4  -7   80.19    3.70
  -5   4   7   78.89    4.20
   5   4  -7   80.79    4.10
   5   4  -7   83.89    4.30
   5   4  -7   79.99    6.40
   5   4  -7   73.99    4.80
   5   4  -7   80.29    3.90
   5   4  -7   77.59    4.80
   5   4  -7   78.79    5.00
   5   4  -7   74.19    4.00
   5   4  -7   83.19    7.10
   5   4  -7   79.99    6.00
   4  -4  -7    8.60    4.50
   4  -4  -7    7.10    1.70
   4  -4  -7    6.80    1.20
   4  -4  -7   10.60    1.30
   4   4  -7    7.90    1.70
   4   4  -7    8.60    1.50
   4   4  -7    9.80    1.80
   4   4  -7    8.50    1.10
   4   4  -7    7.70    0.80
   4   4  -7    8.00    1.80
   4   4  -7    7.60    0.90
   4   4  -7    9.70    2.20
   4   4  -7    6.60    0.90
  -4   4   7    8.60    1.00
   3  -4  -7  166.68   16.50
   3  -4  -7  169.88    9.50
   3   4  -7  157.18    8.50
   3   4  -7  160.38    7.60
   2  -4  -7  440.46   29.90
   2  -4  -7  474.85   20.40
   2   4  -7  412.06   18.00
   2   4  -7  407.76   18.70
   1  -4  -7   44.60    4.10
  -1  -4   7   35.80    2.00
   1  -4  -7   40.90    7.90
   1   4  -7   40.90    2.70
   1   4  -7   39.30    2.90
   0  -4  -7   21.80    2.80
   0  -4   7   17.30    1.20
   0  -4  -7   16.70    4.90
   0   4   7   16.40    2.50
   0   4  -7   18.10    2.10
   0   4  -7   13.70    2.70
   0   4  -7   15.00    1.60
  -1  -4  -7   32.50    7.70
   1  -4   7   40.00    2.20
  -1  -4  -7   36.60    3.70
  -1   4  -7   39.90    2.80
  -1   4  -7   41.40    5.10
   1   4   7   40.10    3.90
  -1   4  -7   35.40    5.40
   2  -4   7  411.36   16.90
  -2  -4  -7  376.56   30.20
   2   4   7  425.36   19.50
  -2   4  -7  359.26   25.80
  -2   4  -7  481.35   25.30
  -2   4  -7  422.96   17.80
   3  -4   7  141.99    7.00
  -3  -4  -7  149.59   18.40
   3   4   7  159.48    9.60
  -3   4  -7  173.88   14.40
  -3   4  -7  133.29    9.40
  -4  -4  -7    7.40    1.30
   4  -4   7    7.00    0.70
   4  -4   7    7.60    1.20
   4   4   7    6.30    1.40
   4   4   7    6.00    1.60
   4   4   7    6.30    2.40
  -4   4  -7    5.80    3.40
   4   4   7    7.80    1.90
   5  -4   7   74.79    4.60
  -5  -4  -7   78.59    4.30
   5  -4   7   83.99    3.70
  -5   4  -7   66.99    3.80
   5   4   7   75.99    4.90
   5   4   7   71.19    4.10
  -5   4  -7   95.59   12.50
   5   4   7   68.69    6.50
   5   4   7   78.19    7.80
   5   4   7   84.69    5.70
   5   4   7   78.39    4.60
   6  -4   7  522.55   23.80
   6  -4   7  503.25   21.60
   6  -4   7  496.65   21.20
   6  -4   7  465.35   20.80
   6   4   7  558.34   23.00
   6   4   7  512.45   21.20
   6   4   7  480.95   20.70
   6   4   7  527.05   25.70
   6   4   7  426.16   21.10
   6   4   7  513.15   23.70
  -6   4  -7  571.24   38.00
  -7  -4  -7  124.39    6.10
   7  -4   7  106.99    7.10
   7  -4   7  116.59    5.60
   7  -4   7  114.89    5.90
   7  -4   7  116.39    7.00
   7   4   7  113.29    6.20
   7   4   7  121.69    6.70
  -7   4  -7  119.99   17.30
   7   4   7  114.29    5.60
   7   4   7  127.79    9.50
   8  -4   7    7.40    1.20
   8  -4   7    7.40    1.30
  -8  -4  -7    6.50    1.30
  -8   4  -7    7.40   12.70
   8   4   7    6.40    1.30
   8   4   7    9.20    1.60
   8   4   7    9.80    1.70
   9  -4   7   49.70    3.20
  -9  -4  -7   51.69    3.10
   9  -4   7   46.50    3.00
   9   4   7   50.59    3.50
   9   4   7   45.30    5.00
   9   4   7   54.99    3.30
  -9   4  -7   50.69    3.20
   9   4   7   49.30    3.40
 -10  -4  -7   39.30    3.00
  10  -4   7   38.40    2.30
 -10  -4  -7   38.60    2.30
[truncated: 638,844 more chars]
